# Supplementary material for: The Antibacterial and Anti-Eukaryotic Type VI Secretion System MIX-Effector Repertoire in Vibrionaceae
Source: Mar Drugs. 2018 Nov 4;16(11):433. doi: 10.3390/md16110433 (PMC6267618; doi:10.3390/md16110433)
Supplement: Supplementary file 1 [file marinedrugs-16-00433-s001.zip]

Archive with 8 entries (8 files):
- Dataset_S1.xlsx
- Dataset_S2.xlsx
- Dataset_S3.xlsx
- Dataset_S4.xlsx
- Figure S2_rev.tif
- Figure_S1.pdf
- Table_S1.docx
- Text_S1.docx
