# Supplementary material for: The Antibacterial and Anti-Eukaryotic Type VI Secretion System MIX-Effector Repertoire in Vibrionaceae
Source: Mar Drugs. 2018 Nov 4;16(11):433. doi: 10.3390/md16110433 (PMC6267618; doi:10.3390/md16110433)
Supplement: Supplementary file 1 [file marinedrugs-16-00433-s001.zip › Dataset_S1.xlsx]

## Sheet: Supplemental_Dataset_1
#	Organism Name	Organism_Groups	Strain	BioSample	BioProject	Assembly	Level	Size(Mb)	GC	Replicons	WGS	Scaffolds	CDS	Release_Date	RefSeq_FTP
1	Aliivibrio fischeri	Bacteria;Proteobacteria;Gammaproteobacteria	5F146	SAMN04867936	PRJNA318805	GCA_001691015.1	Scaffold	4	38		MAJR01	149	3663	2016-07-21T00:00:00Z	ftp://ftp.ncbi.nlm.nih.gov/genomes/all/GCF/001/691/015/GCF_001691015.1_ASM169101v1
2	Aliivibrio fischeri	Bacteria;Proteobacteria;Gammaproteobacteria	5F23	SAMN04867937	PRJNA318805	GCA_001690975.1	Scaffold	4	38		MAJQ01	128	3747	2016-07-21T00:00:00Z	ftp://ftp.ncbi.nlm.nih.gov/genomes/all/GCF/001/690/975/GCF_001690975.1_ASM169097v1
3	Aliivibrio fischeri	Bacteria;Proteobacteria;Gammaproteobacteria	5F306	SAMN04867938	PRJNA318805	GCA_001690945.1	Scaffold	4	38		MAJP01	93	3710	2016-07-21T00:00:00Z	ftp://ftp.ncbi.nlm.nih.gov/genomes/all/GCF/001/690/945/GCF_001690945.1_ASM169094v1
4	Aliivibrio fischeri	Bacteria;Proteobacteria;Gammaproteobacteria	5F33	SAMN04867939	PRJNA318805	GCA_001690925.1	Scaffold	4	38		MAJO01	81	3680	2016-07-21T00:00:00Z	ftp://ftp.ncbi.nlm.nih.gov/genomes/all/GCF/001/690/925/GCF_001690925.1_ASM169092v1
5	Aliivibrio fischeri	Bacteria;Proteobacteria;Gammaproteobacteria	5F7	SAMN05449651	PRJNA318805	GCA_001730155.1	Scaffold	4	38		MCGJ01	119	3894	2016-09-16T00:00:00Z	ftp://ftp.ncbi.nlm.nih.gov/genomes/all/GCF/001/730/155/GCF_001730155.1_ASM173015v1
6	Aliivibrio fischeri	Bacteria;Proteobacteria;Gammaproteobacteria	5F97	SAMN04867940	PRJNA318805	GCA_001690915.1	Scaffold	4	38		MAJN01	83	3916	2016-07-21T00:00:00Z	ftp://ftp.ncbi.nlm.nih.gov/genomes/all/GCF/001/690/915/GCF_001690915.1_ASM169091v1
7	Aliivibrio fischeri	Bacteria;Proteobacteria;Gammaproteobacteria	5LC	SAMEA3355991	PRJEB9149	GCA_000985635.1	Contig	4	38		CVOI01	54	3776	2015-04-25T00:00:00Z	ftp://ftp.ncbi.nlm.nih.gov/genomes/all/GCF/000/985/635/GCF_000985635.1_5LC
8	Aliivibrio fischeri	Bacteria;Proteobacteria;Gammaproteobacteria	ES213	SAMN04486005	PRJNA311605	GCA_001640315.1	Contig	4	38		LTYU01	64	3962	2016-05-09T00:00:00Z	ftp://ftp.ncbi.nlm.nih.gov/genomes/all/GCF/001/640/315/GCF_001640315.1_ASM164031v1
9	Aliivibrio fischeri	Bacteria;Proteobacteria;Gammaproteobacteria	FF227	SAMN04867929	PRJNA318805	GCA_001691095.1	Scaffold	4	38		MAJW01	178	3796	2016-07-21T00:00:00Z	ftp://ftp.ncbi.nlm.nih.gov/genomes/all/GCF/001/691/095/GCF_001691095.1_ASM169109v1
10	Aliivibrio fischeri	Bacteria;Proteobacteria;Gammaproteobacteria	KB1A98	SAMN04486008	PRJNA311605	GCA_001640325.1	Contig	4	38		LTYV01	48	3689	2016-05-09T00:00:00Z	ftp://ftp.ncbi.nlm.nih.gov/genomes/all/GCF/001/640/325/GCF_001640325.1_ASM164032v1
11	Aliivibrio fischeri	Bacteria;Proteobacteria;Gammaproteobacteria	KB2B1	SAMN04486009	PRJNA311605	GCA_001640305.1	Contig	4	38		LTYW01	61	3896	2016-05-09T00:00:00Z	ftp://ftp.ncbi.nlm.nih.gov/genomes/all/GCF/001/640/305/GCF_001640305.1_ASM164030v1
12	Aliivibrio fischeri	Bacteria;Proteobacteria;Gammaproteobacteria	KB4B5	SAMN04520026	PRJNA311605	GCA_001640505.1	Scaffold	4	38		LTZD01	32	3677	2016-05-09T00:00:00Z	ftp://ftp.ncbi.nlm.nih.gov/genomes/all/GCF/001/640/505/GCF_001640505.1_ASM164050v1
13	Aliivibrio fischeri	Bacteria;Proteobacteria;Gammaproteobacteria	MB13B1	SAMN04519656	PRJNA311605	GCA_001640415.1	Contig	4	38		LTZA01	42	3910	2016-05-09T00:00:00Z	ftp://ftp.ncbi.nlm.nih.gov/genomes/all/GCF/001/640/415/GCF_001640415.1_ASM164041v1
14	Aliivibrio fischeri	Bacteria;Proteobacteria;Gammaproteobacteria	MB13B2	SAMN04519657	PRJNA311605	GCA_001640445.1	Contig	4	38		LTZB01	72	3899	2016-05-09T00:00:00Z	ftp://ftp.ncbi.nlm.nih.gov/genomes/all/GCF/001/640/445/GCF_001640445.1_ASM164044v1
15	Aliivibrio fischeri	Bacteria;Proteobacteria;Gammaproteobacteria	MB13B3	SAMN04519658	PRJNA311605	GCA_001640465.1	Contig	5	38		LTZC01	72	4086	2016-05-09T00:00:00Z	ftp://ftp.ncbi.nlm.nih.gov/genomes/all/GCF/001/640/465/GCF_001640465.1_ASM164046v1
16	Aliivibrio fischeri	Bacteria;Proteobacteria;Gammaproteobacteria	MB14A3	SAMN04519653	PRJNA311605	GCA_001640375.1	Scaffold	4	38		LTYX01	37	3676	2016-05-09T00:00:00Z	ftp://ftp.ncbi.nlm.nih.gov/genomes/all/GCF/001/640/375/GCF_001640375.1_ASM164037v1
17	Aliivibrio fischeri	Bacteria;Proteobacteria;Gammaproteobacteria	MB15A4	SAMN04519654	PRJNA311605	GCA_001640455.1	Contig	4	38		LTYZ01	48	3763	2016-05-09T00:00:00Z	ftp://ftp.ncbi.nlm.nih.gov/genomes/all/GCF/001/640/455/GCF_001640455.1_ASM164045v1
18	Aliivibrio fischeri	Bacteria;Proteobacteria;Gammaproteobacteria	MB15A5	SAMN04520027	PRJNA311605	GCA_001640525.1	Contig	4	38		LTZE01	33	3615	2016-05-09T00:00:00Z	ftp://ftp.ncbi.nlm.nih.gov/genomes/all/GCF/001/640/525/GCF_001640525.1_ASM164052v1
19	Aliivibrio fischeri	Bacteria;Proteobacteria;Gammaproteobacteria	Mb11B1	SAMN04519655	PRJNA311605	GCA_001640385.1	Contig	5	38		LTYY01	78	4082	2016-05-09T00:00:00Z	ftp://ftp.ncbi.nlm.nih.gov/genomes/all/GCF/001/640/385/GCF_001640385.1_ASM164038v1
20	Aliivibrio fischeri	Bacteria;Proteobacteria;Gammaproteobacteria	VCW2E2	SAMN03652539	PRJNA283549	GCA_001029395.1	Scaffold	4	38		LCYF01	40	3794	2015-06-17T00:00:00Z	ftp://ftp.ncbi.nlm.nih.gov/genomes/all/GCF/001/029/395/GCF_001029395.1_ASM102939v1
21	Aliivibrio fischeri	Bacteria;Proteobacteria;Gammaproteobacteria	VLS2	SAMN04520028	PRJNA311605	GCA_001640545.1	Contig	4	38		LTZF01	37	3642	2016-05-09T00:00:00Z	ftp://ftp.ncbi.nlm.nih.gov/genomes/all/GCF/001/640/545/GCF_001640545.1_ASM164054v1
22	Aliivibrio fischeri	Bacteria;Proteobacteria;Gammaproteobacteria	ZF25	SAMN05449650	PRJNA318805	GCA_001730145.1	Scaffold	4	38		MCGK01	118	3609	2016-09-16T00:00:00Z	ftp://ftp.ncbi.nlm.nih.gov/genomes/all/GCF/001/730/145/GCF_001730145.1_ASM173014v1
23	Aliivibrio fischeri	Bacteria;Proteobacteria;Gammaproteobacteria	ZF47	SAMN04867925	PRJNA318805	GCA_001691135.1	Scaffold	4	38		MAJY01	103	3855	2016-07-21T00:00:00Z	ftp://ftp.ncbi.nlm.nih.gov/genomes/all/GCF/001/691/135/GCF_001691135.1_ASM169113v1
24	Aliivibrio fischeri	Bacteria;Proteobacteria;Gammaproteobacteria	ZF73	SAMN04867926	PRJNA318805	GCA_001691105.1	Scaffold	4	38		MAJX01	128	3680	2016-07-21T00:00:00Z	ftp://ftp.ncbi.nlm.nih.gov/genomes/all/GCF/001/691/105/GCF_001691105.1_ASM169110v1
25	Aliivibrio fischeri ES114	Bacteria;Proteobacteria;Gammaproteobacteria	ES114	SAMN02604303	PRJNA12986	GCA_000011805.1	Complete	4	38	chromosome I:NC_006840.2/CP000020.2; chromosome II:NC_006841.2/CP000021.2; plasmid pES100:NC_006842.1/CP000022.1		3	3814	2005-02-11T00:00:00Z	ftp://ftp.ncbi.nlm.nih.gov/genomes/all/GCF/000/011/805/GCF_000011805.1_ASM1180v1
26	Aliivibrio fischeri JCM 18803	Bacteria;Proteobacteria;Gammaproteobacteria	JCM 18803	SAMD00016818	PRJDB881	GCA_001312625.1	Contig	4	38		BBEE01	180	0	2015-10-01T00:00:00Z	ftp://ftp.ncbi.nlm.nih.gov/genomes/all/GCF/001/312/625/GCF_001312625.1_ASM131262v1
27	Aliivibrio fischeri MJ11	Bacteria;Proteobacteria;Gammaproteobacteria	MJ11	SAMN02603627	PRJNA19393	GCA_000020845.1	Chromosome	5	38	chromosome I:NC_011184.1/CP001139.1; chromosome II:NC_011186.1/CP001133.1; plasmid pMJ100:NC_011185.1/CP001134.1		3	3948	2008-08-28T00:00:00Z	ftp://ftp.ncbi.nlm.nih.gov/genomes/all/GCF/000/020/845/GCF_000020845.1_ASM2084v1
28	Aliivibrio fischeri SR5	Bacteria;Proteobacteria;Gammaproteobacteria	SR5	SAMN02470712	PRJNA73351	GCA_000241785.1	Chromosome	4	38	chromosome I:NZ_CM001400.1/CM001400.1; chromosome II:NZ_CM001401.1/CM001401.1	AHIH01	63	3754	2012-01-06T00:00:00Z	ftp://ftp.ncbi.nlm.nih.gov/genomes/all/GCF/000/241/785/GCF_000241785.1_ASM24178v1
29	Aliivibrio fischeri ZF-211	Bacteria;Proteobacteria;Gammaproteobacteria	ZF-211	SAMN02470496	PRJNA164727	GCA_000287175.2	Scaffold	4	38		AJYI02	184	3613	2012-08-13T00:00:00Z	ftp://ftp.ncbi.nlm.nih.gov/genomes/all/GCF/000/287/175/GCF_000287175.2_ASM28717v2
30	Aliivibrio logei	Bacteria;Proteobacteria;Gammaproteobacteria	1S159	SAMN04867931	PRJNA318805	GCA_001691055.1	Scaffold	5	39		MAJU01	76	4044	2016-07-21T00:00:00Z	ftp://ftp.ncbi.nlm.nih.gov/genomes/all/GCF/001/691/055/GCF_001691055.1_ASM169105v1
31	Aliivibrio logei 5S-186	Bacteria;Proteobacteria;Gammaproteobacteria	5S-186	SAMN02470497	PRJNA164729	GCA_000286935.2	Scaffold	4	39		AJYJ02	145	3898	2012-08-13T00:00:00Z	ftp://ftp.ncbi.nlm.nih.gov/genomes/all/GCF/000/286/935/GCF_000286935.2_ASM28693v2
32	Aliivibrio logei ATCC 35077	Bacteria;Proteobacteria;Gammaproteobacteria	ATCC 35077	SAMN02470997	PRJNA183872	GCA_000390125.1	Contig	5	39		ASAH01	52	4631	2013-05-10T00:00:00Z	ftp://ftp.ncbi.nlm.nih.gov/genomes/all/GCF/000/390/125/GCF_000390125.1_Whole_genome_shotgun_assembly
33	Aliivibrio salmonicida LFI1238	Bacteria;Proteobacteria;Gammaproteobacteria	LFI1238	SAMEA1705917	PRJEA30703	GCA_000196495.1	Complete	5	39	chromosome 1:NC_011312.1/FM178379.1; chromosome 2:NC_011313.1/FM178380.1; plasmid pVSAL320:NC_011314.1/FM178382.1; plasmid pVSAL43:NC_011316.1/FM178384.1; plasmid pVSAL54:NC_011315.1/FM178383.1; plasmid pVSAL840:NC_011311.1/FM178381.1		6	4004	2008-10-01T00:00:00Z	ftp://ftp.ncbi.nlm.nih.gov/genomes/all/GCF/000/196/495/GCF_000196495.1_ASM19649v1
34	Aliivibrio sifiae	Bacteria;Proteobacteria;Gammaproteobacteria	ATCC 33715	SAMN06134494	PRJNA357163	GCA_002954705.1	Scaffold	4	39		MSCO01	4	3723	2018-02-27T00:00:00Z	ftp://ftp.ncbi.nlm.nih.gov/genomes/all/GCF/002/954/705/GCF_002954705.1_ASM295470v1
35	Aliivibrio sifiae	Bacteria;Proteobacteria;Gammaproteobacteria	NBRC 105001	SAMN06134495	PRJNA357164	GCA_002954715.1	Scaffold	5	39		MSCP01	8	4074	2018-02-27T00:00:00Z	ftp://ftp.ncbi.nlm.nih.gov/genomes/all/GCF/002/954/715/GCF_002954715.1_ASM295471v1
36	Aliivibrio sp. 1S128	Bacteria;Proteobacteria;Gammaproteobacteria	1S128	SAMN04867930	PRJNA318805	GCA_001691065.1	Scaffold	4	39		MAJV01	189	3750	2016-07-21T00:00:00Z	ftp://ftp.ncbi.nlm.nih.gov/genomes/all/GCF/001/691/065/GCF_001691065.1_ASM169106v1
37	Aliivibrio sp. 1S165	Bacteria;Proteobacteria;Gammaproteobacteria	1S165	SAMN04867932	PRJNA318805	GCA_001691025.1	Scaffold	4	39		MAJT01	90	3745	2016-07-21T00:00:00Z	ftp://ftp.ncbi.nlm.nih.gov/genomes/all/GCF/001/691/025/GCF_001691025.1_ASM169102v1
38	Aliivibrio sp. 1S175	Bacteria;Proteobacteria;Gammaproteobacteria	1S175	SAMN04867933	PRJNA318805	GCA_001690985.1	Scaffold	4	39		MAJS01	99	3750	2016-07-21T00:00:00Z	ftp://ftp.ncbi.nlm.nih.gov/genomes/all/GCF/001/690/985/GCF_001690985.1_ASM169098v1
39	Aliivibrio wodanis	Bacteria;Proteobacteria;Gammaproteobacteria		SAMEA2735904	PRJEB6963	GCA_000953695.1	Complete	5	38	chromosome 1:NZ_LN554846.1/LN554846.1; chromosome 2:NZ_LN554847.1/LN554847.1; plasmid pAWOD150:NZ_LN554849.1/LN554849.1; plasmid pAWOD19:NZ_LN554851.1/LN554851.1; plasmid pAWOD72:NZ_LN554850.1/LN554850.1; plasmid pAWOD920:NZ_LN554848.1/LN554848.1		6	3993	2014-09-30T00:00:00Z	ftp://ftp.ncbi.nlm.nih.gov/genomes/all/GCF/000/953/695/GCF_000953695.1_AWOD1
40	Aliivibrio wodanis	Bacteria;Proteobacteria;Gammaproteobacteria	CL1	SAMN04279303	PRJNA302718	GCA_001557785.1	Contig	5	38		LNRI01	71	3984	2016-02-10T00:00:00Z	ftp://ftp.ncbi.nlm.nih.gov/genomes/all/GCF/001/557/785/GCF_001557785.1_ASM155778v1
41	Aliivibrio wodanis	Bacteria;Proteobacteria;Gammaproteobacteria	CL3	SAMN04279304	PRJNA302718	GCA_001557835.1	Contig	5	38		LNRJ01	57	3934	2016-02-10T00:00:00Z	ftp://ftp.ncbi.nlm.nih.gov/genomes/all/GCF/001/557/835/GCF_001557835.1_ASM155783v1
42	Aliivibrio wodanis	Bacteria;Proteobacteria;Gammaproteobacteria	CL4	SAMN04279305	PRJNA302718	GCA_001557865.1	Contig	5	38		LNRK01	83	4103	2016-02-10T00:00:00Z	ftp://ftp.ncbi.nlm.nih.gov/genomes/all/GCF/001/557/865/GCF_001557865.1_ASM155786v1
43	Aliivibrio wodanis	Bacteria;Proteobacteria;Gammaproteobacteria	CL5	SAMN04279306	PRJNA302718	GCA_001557915.1	Contig	5	38		LNRL01	90	4106	2016-02-10T00:00:00Z	ftp://ftp.ncbi.nlm.nih.gov/genomes/all/GCF/001/557/915/GCF_001557915.1_ASM155791v1
44	Aliivibrio wodanis	Bacteria;Proteobacteria;Gammaproteobacteria	CL6	SAMN04279307	PRJNA302718	GCA_001557935.1	Contig	5	38		LNRM01	79	4070	2016-02-10T00:00:00Z	ftp://ftp.ncbi.nlm.nih.gov/genomes/all/GCF/001/557/935/GCF_001557935.1_ASM155793v1
45	Aliivibrio wodanis	Bacteria;Proteobacteria;Gammaproteobacteria	CL7	SAMN04279308	PRJNA302718	GCA_001557995.1	Contig	5	38		LNRN01	105	3992	2016-02-10T00:00:00Z	ftp://ftp.ncbi.nlm.nih.gov/genomes/all/GCF/001/557/995/GCF_001557995.1_ASM155799v1
46	Candidatus Photodesmus blepharus	Bacteria;Proteobacteria;Gammaproteobacteria	Ppalp.1	SAMN02666855	PRJNA239713	GCA_000731795.1	Contig	1	36		JGVK01	33	967	2014-07-18T00:00:00Z	ftp://ftp.ncbi.nlm.nih.gov/genomes/all/GCF/000/731/795/GCF_000731795.1_ASM73179v1
47	Candidatus Photodesmus katoptron	Bacteria;Proteobacteria;Gammaproteobacteria	Akat8	SAMN02666846	PRJNA239710	GCA_000731785.1	Contig	1	31		JGVJ01	18	864	2014-07-18T00:00:00Z	ftp://ftp.ncbi.nlm.nih.gov/genomes/all/GCF/000/731/785/GCF_000731785.1_ASM73178v1
48	Candidatus Photodesmus katoptron Akat1	Bacteria;Proteobacteria;Gammaproteobacteria	Akat1	SAMN02471885	PRJNA80863	GCA_000478685.1	Contig	1	31	plasmid pPK001:NZ_AMSD01000003.1/AMSD01000003.1	AMSD01	9	843	2013-06-17T00:00:00Z	ftp://ftp.ncbi.nlm.nih.gov/genomes/all/GCF/000/478/685/GCF_000478685.1_ASM47868v1
49	Enterovibrio calviensis 1F-211	Bacteria;Proteobacteria;Gammaproteobacteria	1F-211	SAMN02470452	PRJNA164639	GCA_000286895.2	Scaffold	6	48		AJYG02	118	4745	2012-08-13T00:00:00Z	ftp://ftp.ncbi.nlm.nih.gov/genomes/all/GCF/000/286/895/GCF_000286895.2_ASM28689v2
50	Enterovibrio calviensis 1F-230	Bacteria;Proteobacteria;Gammaproteobacteria	1F-230	SAMN02470495	PRJNA164641	GCA_000286915.2	Scaffold	5	48		AJYH02	288	4657	2012-08-13T00:00:00Z	ftp://ftp.ncbi.nlm.nih.gov/genomes/all/GCF/000/286/915/GCF_000286915.2_ASM28691v2
51	Enterovibrio calviensis DSM 14347	Bacteria;Proteobacteria;Gammaproteobacteria	DSM 14347	SAMN02743982	PRJNA221036	GCA_000621165.1	Scaffold	6	48		JHZA01	28	4740	2014-04-08T00:00:00Z	ftp://ftp.ncbi.nlm.nih.gov/genomes/all/GCF/000/621/165/GCF_000621165.1_ASM62116v1
52	Enterovibrio calviensis FF-85	Bacteria;Proteobacteria;Gammaproteobacteria	FF-85	SAMN02470494	PRJNA164637	GCA_000286875.2	Scaffold	5	48		AJYF02	376	4662	2012-08-13T00:00:00Z	ftp://ftp.ncbi.nlm.nih.gov/genomes/all/GCF/000/286/875/GCF_000286875.2_ASM28687v2
53	Enterovibrio coralii	Bacteria;Proteobacteria;Gammaproteobacteria	CAIM 912	SAMN04296881	PRJNA304247	GCA_001559595.1	Contig	6	48		LNTY01	72	4016	2016-02-11T00:00:00Z	ftp://ftp.ncbi.nlm.nih.gov/genomes/all/GCF/001/559/595/GCF_001559595.1_CAIM912T.1
54	Enterovibrio nigricans	Bacteria;Proteobacteria;Gammaproteobacteria	CAIM 661	SAMN04311938	PRJNA304973	GCA_002835505.1	Contig	5	47		PIYP01	394	3147	2017-12-12T00:00:00Z	ftp://ftp.ncbi.nlm.nih.gov/genomes/all/GCF/002/835/505/GCF_002835505.1_ASM283550v1
55	Enterovibrio nigricans DSM 22720	Bacteria;Proteobacteria;Gammaproteobacteria	DSM 22720	SAMN02745132	PRJEB19574	GCA_900167155.1	Scaffold	5	47		FUXU01	241	4325	2017-03-04T00:00:00Z	ftp://ftp.ncbi.nlm.nih.gov/genomes/all/GCF/900/167/155/GCF_900167155.1_IMG-taxon_2568526010_annotated_assembly
56	Enterovibrio norvegicus	Bacteria;Proteobacteria;Gammaproteobacteria	10N.261.45.A10	SAMN05418027	PRJNA328102	GCA_002875545.1	Scaffold	6	48		MDAL01	103	4776	2018-01-11T00:00:00Z	ftp://ftp.ncbi.nlm.nih.gov/genomes/all/GCF/002/875/545/GCF_002875545.1_ASM287554v1
57	Enterovibrio norvegicus	Bacteria;Proteobacteria;Gammaproteobacteria	10N.261.45.B2	SAMN05418031	PRJNA328102	GCA_002876705.1	Scaffold	6	48		MDAG01	98	4858	2018-01-11T00:00:00Z	ftp://ftp.ncbi.nlm.nih.gov/genomes/all/GCF/002/876/705/GCF_002876705.1_ASM287670v1
58	Enterovibrio norvegicus	Bacteria;Proteobacteria;Gammaproteobacteria	10N.261.45.C6	SAMN05418034	PRJNA328102	GCA_002875635.1	Scaffold	5	48		MDAD01	134	4690	2018-01-11T00:00:00Z	ftp://ftp.ncbi.nlm.nih.gov/genomes/all/GCF/002/875/635/GCF_002875635.1_ASM287563v1
59	Enterovibrio norvegicus	Bacteria;Proteobacteria;Gammaproteobacteria	10N.261.49.F5	SAMN05418073	PRJNA328102	GCA_002877015.1	Scaffold	6	48		MCYQ01	80	4734	2018-01-11T00:00:00Z	ftp://ftp.ncbi.nlm.nih.gov/genomes/all/GCF/002/877/015/GCF_002877015.1_ASM287701v1
60	Enterovibrio norvegicus	Bacteria;Proteobacteria;Gammaproteobacteria	10N.286.46.C3	SAMN05418150	PRJNA328102	GCA_002872975.1	Scaffold	5	48		MCVR01	147	4682	2018-01-11T00:00:00Z	ftp://ftp.ncbi.nlm.nih.gov/genomes/all/GCF/002/872/975/GCF_002872975.1_ASM287297v1
61	Enterovibrio norvegicus	Bacteria;Proteobacteria;Gammaproteobacteria	10N.286.46.C4	SAMN05418151	PRJNA328102	GCA_002873035.1	Scaffold	5	48		MCVQ01	129	4638	2018-01-11T00:00:00Z	ftp://ftp.ncbi.nlm.nih.gov/genomes/all/GCF/002/873/035/GCF_002873035.1_ASM287303v1
62	Enterovibrio norvegicus	Bacteria;Proteobacteria;Gammaproteobacteria	10N.286.48.F3	SAMN05418166	PRJNA328102	GCA_002874375.1	Scaffold	6	48		MCVB01	218	4885	2018-01-11T00:00:00Z	ftp://ftp.ncbi.nlm.nih.gov/genomes/all/GCF/002/874/375/GCF_002874375.1_ASM287437v1
63	Enterovibrio norvegicus DSM 15893	Bacteria;Proteobacteria;Gammaproteobacteria	DSM 15893	SAMN03084138	PRJEB17269	GCA_900115495.1	Scaffold	5	48		FOWR01	99	4652	2016-10-31T00:00:00Z	ftp://ftp.ncbi.nlm.nih.gov/genomes/all/GCF/900/115/495/GCF_900115495.1_IMG-taxon_2599185265_annotated_assembly
64	Enterovibrio norvegicus FF-162	Bacteria;Proteobacteria;Gammaproteobacteria	FF-162	SAMN02470493	PRJNA164635	GCA_000286855.2	Scaffold	5	47		AJYE02	472	4237	2012-08-13T00:00:00Z	ftp://ftp.ncbi.nlm.nih.gov/genomes/all/GCF/000/286/855/GCF_000286855.2_ASM28685v2
65	Enterovibrio norvegicus FF-33	Bacteria;Proteobacteria;Gammaproteobacteria	FF-33	SAMN02470474	PRJNA164633	GCA_000286835.2	Scaffold	5	47		AJYD02	56	4418	2012-08-13T00:00:00Z	ftp://ftp.ncbi.nlm.nih.gov/genomes/all/GCF/000/286/835/GCF_000286835.2_ASM28683v2
66	Enterovibrio norvegicus FF-454	Bacteria;Proteobacteria;Gammaproteobacteria	FF-454	SAMN02470459	PRJNA164629	GCA_000264435.2	Scaffold	5	47		AJWN02	112	4291	2012-05-24T00:00:00Z	ftp://ftp.ncbi.nlm.nih.gov/genomes/all/GCF/000/264/435/GCF_000264435.2_ASM26443v2
67	Enterovibrio pacificus	Bacteria;Proteobacteria;Gammaproteobacteria	CAIM 1920	SAMN05007540	PRJNA322015	GCA_001707825.1	Contig	5	46		LYBM01	163	4392	2016-08-18T00:00:00Z	ftp://ftp.ncbi.nlm.nih.gov/genomes/all/GCF/001/707/825/GCF_001707825.1_ASM170782v1
68	Enterovibrio sp. JCM 19048	Bacteria;Proteobacteria;Gammaproteobacteria	JCM 19048	SAMD00000379	PRJDB1620	GCA_001310415.1	Contig	5	51		BAXE01	70	0	2015-10-01T00:00:00Z	ftp://ftp.ncbi.nlm.nih.gov/genomes/all/GCF/001/310/415/GCF_001310415.1_ASM131041v1
69	Grimontia celer	Bacteria;Proteobacteria;Gammaproteobacteria	CECT 9029	SAMEA3872802	PRJEB12683	GCA_900055185.1	Contig	6	48		FIZX01	108	4925	2016-03-04T00:00:00Z	ftp://ftp.ncbi.nlm.nih.gov/genomes/all/GCF/900/055/185/GCF_900055185.1_Grimontia_sp_CECT9029_SPAdes_Prokka
70	Grimontia hollisae	Bacteria;Proteobacteria;Gammaproteobacteria	ATCC 33564	SAMN03996327	PRJNA231221	GCA_001558255.2	Complete	4	49	chromosome 1:NZ_CP014056.2/CP014056.2; chromosome 2:NZ_CP014055.2/CP014055.2		2	3490	2016-02-11T00:00:00Z	ftp://ftp.ncbi.nlm.nih.gov/genomes/all/GCF/001/558/255/GCF_001558255.2_ASM155825v2
71	Grimontia hollisae	Bacteria;Proteobacteria;Gammaproteobacteria	NCTC11641	SAMEA104281642	PRJEB6403	GCA_900450655.1	Contig	4	50		UGHC01	4	3654	2018-07-30T00:00:00Z	ftp://ftp.ncbi.nlm.nih.gov/genomes/all/GCF/900/450/655/GCF_900450655.1_57948_E01
72	Grimontia hollisae	Bacteria;Proteobacteria;Gammaproteobacteria	NCTC11645	SAMEA104167235	PRJEB6403	GCA_900450715.1	Contig	4	50		UGHD01	6	3637	2018-08-06T00:00:00Z	ftp://ftp.ncbi.nlm.nih.gov/genomes/all/GCF/900/450/715/GCF_900450715.1_57195_G02
73	Grimontia hollisae CIP 101886	Bacteria;Proteobacteria;Gammaproteobacteria	CIP 101886	SAMN02393821	PRJNA40495	GCA_000176515.1	Contig	4	50		ADAQ01	13	3508	2009-10-29T00:00:00Z	ftp://ftp.ncbi.nlm.nih.gov/genomes/all/GCF/000/176/515/GCF_000176515.1_ASM17651v1
74	Grimontia indica	Bacteria;Proteobacteria;Gammaproteobacteria	AK16	SAMN01940370	PRJNA178257	GCA_000333895.2	Contig	6	49		ANFM02	109	4851	2013-01-25T00:00:00Z	ftp://ftp.ncbi.nlm.nih.gov/genomes/all/GCF/000/333/895/GCF_000333895.2_ASM33389v2
75	Grimontia marina	Bacteria;Proteobacteria;Gammaproteobacteria	CECT 8713	SAMEA3872803	PRJEB12682	GCA_900060185.1	Contig	6	48		FIZY01	294	4829	2016-03-04T00:00:00Z	ftp://ftp.ncbi.nlm.nih.gov/genomes/all/GCF/900/060/185/GCF_900060185.1_GmarinaCECT8713_SPAdes_Prokka
76	Grimontia sp. AD028	Bacteria;Proteobacteria;Gammaproteobacteria	AD028	SAMN03256165	PRJNA269560	GCA_000973155.1	Contig	5	49		LASY01	226	4722	2015-04-17T00:00:00Z	ftp://ftp.ncbi.nlm.nih.gov/genomes/all/GCF/000/973/155/GCF_000973155.1_ASM97315v1
77	Paraphotobacterium marinum	Bacteria;Proteobacteria;Gammaproteobacteria	NSCS20N07D	SAMN07329764	PRJNA393364	GCA_002216855.1	Complete	3	31	chromosome large:NZ_CP022355.1/CP022355.1; chromosome small:NZ_CP022356.1/CP022356.1; plasmid p1:NZ_CP022357.1/CP022357.1		3	2309	2017-07-12T00:00:00Z	ftp://ftp.ncbi.nlm.nih.gov/genomes/all/GCF/002/216/855/GCF_002216855.1_ASM221685v1
78	Photobacterium angustum	Bacteria;Proteobacteria;Gammaproteobacteria	A10-1	SAMN07327730	PRJNA243331	GCA_003026905.1	Contig	5	40		PYOS01	78	4145	2018-03-31T00:00:00Z	ftp://ftp.ncbi.nlm.nih.gov/genomes/all/GCF/003/026/905/GCF_003026905.1_ASM302690v1
79	Photobacterium angustum	Bacteria;Proteobacteria;Gammaproteobacteria	A10-2	SAMN07327729	PRJNA243331	GCA_003026835.1	Contig	5	40		PYOR01	35	4157	2018-03-31T00:00:00Z	ftp://ftp.ncbi.nlm.nih.gov/genomes/all/GCF/003/026/835/GCF_003026835.1_ASM302683v1
80	Photobacterium angustum	Bacteria;Proteobacteria;Gammaproteobacteria	A10-3	SAMN07327728	PRJNA243331	GCA_003027075.1	Contig	5	40		PYOQ01	41	4158	2018-03-31T00:00:00Z	ftp://ftp.ncbi.nlm.nih.gov/genomes/all/GCF/003/027/075/GCF_003027075.1_ASM302707v1
81	Photobacterium angustum	Bacteria;Proteobacteria;Gammaproteobacteria	A2-1	SAMN07327736	PRJNA243331	GCA_003027015.1	Contig	5	40		PYOY01	38	4214	2018-03-31T00:00:00Z	ftp://ftp.ncbi.nlm.nih.gov/genomes/all/GCF/003/027/015/GCF_003027015.1_ASM302701v1
82	Photobacterium angustum	Bacteria;Proteobacteria;Gammaproteobacteria	A2-2	SAMN07327735	PRJNA243331	GCA_003026995.1	Contig	5	40		PYOX01	32	4215	2018-03-31T00:00:00Z	ftp://ftp.ncbi.nlm.nih.gov/genomes/all/GCF/003/026/995/GCF_003026995.1_ASM302699v1
83	Photobacterium angustum	Bacteria;Proteobacteria;Gammaproteobacteria	A2-3	SAMN07327734	PRJNA243331	GCA_003027095.1	Contig	5	40		PYOW01	58	4209	2018-03-31T00:00:00Z	ftp://ftp.ncbi.nlm.nih.gov/genomes/all/GCF/003/027/095/GCF_003027095.1_ASM302709v1
84	Photobacterium angustum	Bacteria;Proteobacteria;Gammaproteobacteria	A2-4	SAMN07327733	PRJNA243331	GCA_003026895.1	Contig	5	40		PYOV01	29	4213	2018-03-31T00:00:00Z	ftp://ftp.ncbi.nlm.nih.gov/genomes/all/GCF/003/026/895/GCF_003026895.1_ASM302689v1
85	Photobacterium angustum	Bacteria;Proteobacteria;Gammaproteobacteria	A6-1	SAMN07327732	PRJNA243331	GCA_003026955.1	Contig	5	40		PYOU01	48	4332	2018-03-31T00:00:00Z	ftp://ftp.ncbi.nlm.nih.gov/genomes/all/GCF/003/026/955/GCF_003026955.1_ASM302695v1
86	Photobacterium angustum	Bacteria;Proteobacteria;Gammaproteobacteria	A9-1	SAMN07327731	PRJNA243331	GCA_003026935.1	Contig	5	40		PYOT01	40	4176	2018-03-31T00:00:00Z	ftp://ftp.ncbi.nlm.nih.gov/genomes/all/GCF/003/026/935/GCF_003026935.1_ASM302693v1
87	Photobacterium angustum	Bacteria;Proteobacteria;Gammaproteobacteria	ATCC 25915	SAMN03295481	PRJNA243331	GCA_000950005.1	Contig	5	40		JZSO01	166	3984	2015-03-10T00:00:00Z	ftp://ftp.ncbi.nlm.nih.gov/genomes/all/GCF/000/950/005/GCF_000950005.1_CFSAN029433_01.0
88	Photobacterium angustum	Bacteria;Proteobacteria;Gammaproteobacteria	ATCC 25915	SAMN07327724	PRJNA243331	GCA_003026365.1	Contig	5	40		PYOM01	66	4241	2018-03-31T00:00:00Z	ftp://ftp.ncbi.nlm.nih.gov/genomes/all/GCF/003/026/365/GCF_003026365.1_ASM302636v1
89	Photobacterium angustum	Bacteria;Proteobacteria;Gammaproteobacteria	ATCC 33975	SAMN03295483	PRJNA243331	GCA_000950255.1	Contig	5	40		JZSM01	139	3856	2015-03-10T00:00:00Z	ftp://ftp.ncbi.nlm.nih.gov/genomes/all/GCF/000/950/255/GCF_000950255.1_CFSAN029435_01.0
90	Photobacterium angustum	Bacteria;Proteobacteria;Gammaproteobacteria	ATCC 33975	SAMN07327722	PRJNA243331	GCA_003026855.1	Contig	5	40		PYOK01	51	4248	2018-03-31T00:00:00Z	ftp://ftp.ncbi.nlm.nih.gov/genomes/all/GCF/003/026/855/GCF_003026855.1_ASM302685v1
91	Photobacterium angustum	Bacteria;Proteobacteria;Gammaproteobacteria	ATCC 33977	SAMN03295482	PRJNA243331	GCA_000950015.1	Contig	5	40		JZSN01	105	3935	2015-03-10T00:00:00Z	ftp://ftp.ncbi.nlm.nih.gov/genomes/all/GCF/000/950/015/GCF_000950015.1_CFSAN029434_01.0
92	Photobacterium angustum	Bacteria;Proteobacteria;Gammaproteobacteria	ATCC 33977	SAMN07327723	PRJNA243331	GCA_003026335.1	Contig	5	40		PYOL01	63	4136	2018-03-31T00:00:00Z	ftp://ftp.ncbi.nlm.nih.gov/genomes/all/GCF/003/026/335/GCF_003026335.1_ASM302633v1
93	Photobacterium angustum	Bacteria;Proteobacteria;Gammaproteobacteria	GCSL-A10-1	SAMN03295475	PRJNA243331	GCA_000950025.1	Contig	5	40		JZSU01	70	4029	2015-03-10T00:00:00Z	ftp://ftp.ncbi.nlm.nih.gov/genomes/all/GCF/000/950/025/GCF_000950025.1_CFSAN029427_01.0
94	Photobacterium angustum	Bacteria;Proteobacteria;Gammaproteobacteria	GCSL-A10-2	SAMN03295476	PRJNA243331	GCA_000950225.1	Contig	5	40		JZST01	77	4009	2015-03-10T00:00:00Z	ftp://ftp.ncbi.nlm.nih.gov/genomes/all/GCF/000/950/225/GCF_000950225.1_CFSAN029428_01.0
95	Photobacterium angustum	Bacteria;Proteobacteria;Gammaproteobacteria	GCSL-A10-3	SAMN03295477	PRJNA243331	GCA_000950185.1	Contig	5	40		JZSS01	72	3979	2015-03-10T00:00:00Z	ftp://ftp.ncbi.nlm.nih.gov/genomes/all/GCF/000/950/185/GCF_000950185.1_CFSAN029429_01.0
96	Photobacterium angustum	Bacteria;Proteobacteria;Gammaproteobacteria	GCSL-A2-1	SAMN03295469	PRJNA243331	GCA_000950355.1	Contig	5	40		JZTA01	57	3893	2015-03-10T00:00:00Z	ftp://ftp.ncbi.nlm.nih.gov/genomes/all/GCF/000/950/355/GCF_000950355.1_CFSAN029421_01.0
97	Photobacterium angustum	Bacteria;Proteobacteria;Gammaproteobacteria	GCSL-A2-2	SAMN03295470	PRJNA243331	GCA_000950085.1	Contig	5	40		JZSZ01	57	4041	2015-03-10T00:00:00Z	ftp://ftp.ncbi.nlm.nih.gov/genomes/all/GCF/000/950/085/GCF_000950085.1_CFSAN029422_01.0
98	Photobacterium angustum	Bacteria;Proteobacteria;Gammaproteobacteria	GCSL-A2-3	SAMN03295471	PRJNA243331	GCA_000950375.1	Contig	5	40		JZSY01	58	3833	2015-03-10T00:00:00Z	ftp://ftp.ncbi.nlm.nih.gov/genomes/all/GCF/000/950/375/GCF_000950375.1_CFSAN029423_01.0
99	Photobacterium angustum	Bacteria;Proteobacteria;Gammaproteobacteria	GCSL-A2-4	SAMN03295472	PRJNA243331	GCA_000950275.1	Contig	5	40		JZSX01	57	4011	2015-03-10T00:00:00Z	ftp://ftp.ncbi.nlm.nih.gov/genomes/all/GCF/000/950/275/GCF_000950275.1_CFSAN029424_01.0
100	Photobacterium angustum	Bacteria;Proteobacteria;Gammaproteobacteria	GCSL-A6	SAMN03295473	PRJNA243331	GCA_000950155.1	Contig	5	39		JZSW01	50	4150	2015-03-10T00:00:00Z	ftp://ftp.ncbi.nlm.nih.gov/genomes/all/GCF/000/950/155/GCF_000950155.1_CFSAN029425_01.0
101	Photobacterium angustum	Bacteria;Proteobacteria;Gammaproteobacteria	GCSL-A9	SAMN03295474	PRJNA243331	GCA_000950215.1	Contig	5	40		JZSV01	63	4069	2015-03-10T00:00:00Z	ftp://ftp.ncbi.nlm.nih.gov/genomes/all/GCF/000/950/215/GCF_000950215.1_CFSAN029426_01.0
102	Photobacterium angustum	Bacteria;Proteobacteria;Gammaproteobacteria	LC1-200	SAMN06133353	PRJNA357131	GCA_002954615.1	Scaffold	5	40		MSCJ01	4	4190	2018-02-27T00:00:00Z	ftp://ftp.ncbi.nlm.nih.gov/genomes/all/GCF/002/954/615/GCF_002954615.1_ASM295461v1
103	Photobacterium angustum S14	Bacteria;Proteobacteria;Gammaproteobacteria	S14	SAMN02436086	PRJNA13567	GCA_000153265.1	Scaffold	5	40		AAOJ01	25	4353	2006-03-24T00:00:00Z	ftp://ftp.ncbi.nlm.nih.gov/genomes/all/GCF/000/153/265/GCF_000153265.1_ASM15326v1
104	Photobacterium aphoticum	Bacteria;Proteobacteria;Gammaproteobacteria	DSM 25995	SAMN03702598	PRJNA242743	GCA_001029435.1	Contig	5	50		LDOV01	121	4486	2015-06-18T00:00:00Z	ftp://ftp.ncbi.nlm.nih.gov/genomes/all/GCF/001/029/435/GCF_001029435.1_ASM102943v1
105	Photobacterium aphoticum	Bacteria;Proteobacteria;Gammaproteobacteria	DSM 25995	SAMN07327753	PRJNA243331	GCA_003025575.1	Contig	5	50		PYMF01	246	4408	2018-03-31T00:00:00Z	ftp://ftp.ncbi.nlm.nih.gov/genomes/all/GCF/003/025/575/GCF_003025575.1_ASM302557v1
106	Photobacterium aquae	Bacteria;Proteobacteria;Gammaproteobacteria	CGMCC 1.12159	SAMN03702590	PRJNA242743	GCA_001029445.1	Contig	5	49		LDOT01	112	4450	2015-06-18T00:00:00Z	ftp://ftp.ncbi.nlm.nih.gov/genomes/all/GCF/001/029/445/GCF_001029445.1_ASM102944v1
107	Photobacterium aquimaris	Bacteria;Proteobacteria;Gammaproteobacteria	BS1	SAMN07327680	PRJNA243331	GCA_003026515.1	Contig	4	40		PYML01	45	3770	2018-03-31T00:00:00Z	ftp://ftp.ncbi.nlm.nih.gov/genomes/all/GCF/003/026/515/GCF_003026515.1_ASM302651v1
108	Photobacterium aquimaris	Bacteria;Proteobacteria;Gammaproteobacteria	BS2	SAMN07327679	PRJNA243331	GCA_003025625.1	Contig	5	40		PYMK01	79	3982	2018-03-31T00:00:00Z	ftp://ftp.ncbi.nlm.nih.gov/genomes/all/GCF/003/025/625/GCF_003025625.1_ASM302562v1
109	Photobacterium aquimaris	Bacteria;Proteobacteria;Gammaproteobacteria	DSM 23343	SAMN07327745	PRJNA243331	GCA_003025415.1	Contig	4	39		PYLY01	113	3854	2018-03-31T00:00:00Z	ftp://ftp.ncbi.nlm.nih.gov/genomes/all/GCF/003/025/415/GCF_003025415.1_ASM302541v1
110	Photobacterium aquimaris	Bacteria;Proteobacteria;Gammaproteobacteria	GCSL-P109	SAMN04507561	PRJNA243331	GCA_001676085.1	Contig	4	39		LZFB01	113	3841	2016-06-24T00:00:00Z	ftp://ftp.ncbi.nlm.nih.gov/genomes/all/GCF/001/676/085/GCF_001676085.1_ASM167608v1
111	Photobacterium aquimaris	Bacteria;Proteobacteria;Gammaproteobacteria	GCSL-P86	SAMN04507559	PRJNA243331	GCA_001676075.1	Contig	4	40		LZEZ01	84	3636	2016-06-24T00:00:00Z	ftp://ftp.ncbi.nlm.nih.gov/genomes/all/GCF/001/676/075/GCF_001676075.1_ASM167607v1
112	Photobacterium aquimaris	Bacteria;Proteobacteria;Gammaproteobacteria	GCSL-P87	SAMN04507560	PRJNA243331	GCA_001676065.1	Contig	5	40		LZFA01	108	3861	2016-06-24T00:00:00Z	ftp://ftp.ncbi.nlm.nih.gov/genomes/all/GCF/001/676/065/GCF_001676065.1_ASM167606v1
113	Photobacterium aquimaris	Bacteria;Proteobacteria;Gammaproteobacteria	LC2-065	SAMN06133338	PRJNA357118	GCA_002954455.1	Scaffold	5	40		MSCC01	10	3802	2018-02-27T00:00:00Z	ftp://ftp.ncbi.nlm.nih.gov/genomes/all/GCF/002/954/455/GCF_002954455.1_ASM295445v1
114	Photobacterium aquimaris	Bacteria;Proteobacteria;Gammaproteobacteria	NCCB 100386	SAMN04279319	PRJNA302718	GCA_001558115.1	Contig	4	40		LNQZ01	123	3658	2016-02-10T00:00:00Z	ftp://ftp.ncbi.nlm.nih.gov/genomes/all/GCF/001/558/115/GCF_001558115.1_ASM155811v1
115	Photobacterium aquimaris	Bacteria;Proteobacteria;Gammaproteobacteria	type strain: CECT 9191	SAMEA104106936	PRJEB19610	GCA_900185565.1	Scaffold	4	40		FYAH01	53	3698	2017-06-03T00:00:00Z	ftp://ftp.ncbi.nlm.nih.gov/genomes/all/GCF/900/185/565/GCF_900185565.1_P.aquimaris_CECT9191_Spades_Prokka_EMBL
116	Photobacterium carnosum	Bacteria;Proteobacteria;Gammaproteobacteria	TMW 2.2021	SAMN07431175	PRJNA396668	GCA_002849605.1	Contig	5	39		NPIB01	75	3968	2018-01-02T00:00:00Z	ftp://ftp.ncbi.nlm.nih.gov/genomes/all/GCF/002/849/605/GCF_002849605.1_ASM284960v1
117	Photobacterium damselae	Bacteria;Proteobacteria;Gammaproteobacteria	ATCC 29688	SAMN07327717	PRJNA243331	GCA_003026775.1	Contig	4	41		PYOF01	488	3022	2018-03-31T00:00:00Z	ftp://ftp.ncbi.nlm.nih.gov/genomes/all/GCF/003/026/775/GCF_003026775.1_ASM302677v1
118	Photobacterium damselae	Bacteria;Proteobacteria;Gammaproteobacteria	ATCC 29689	SAMN07327716	PRJNA243331	GCA_003026245.1	Contig	4	41		PYOE01	468	2916	2018-03-31T00:00:00Z	ftp://ftp.ncbi.nlm.nih.gov/genomes/all/GCF/003/026/245/GCF_003026245.1_ASM302624v1
119	Photobacterium damselae	Bacteria;Proteobacteria;Gammaproteobacteria	ATCC 33539	SAMN07327718	PRJNA243331	GCA_003026815.1	Contig	5	41		PYOG01	127	4188	2018-03-31T00:00:00Z	ftp://ftp.ncbi.nlm.nih.gov/genomes/all/GCF/003/026/815/GCF_003026815.1_ASM302681v1
120	Photobacterium damselae	Bacteria;Proteobacteria;Gammaproteobacteria	BT-6	SAMN07327681	PRJNA243331	GCA_003025675.1	Contig	4	40		PYMM01	43	3796	2018-03-31T00:00:00Z	ftp://ftp.ncbi.nlm.nih.gov/genomes/all/GCF/003/025/675/GCF_003025675.1_ASM302567v1
121	Photobacterium damselae	Bacteria;Proteobacteria;Gammaproteobacteria	GCSL-P85	SAMN04507567	PRJNA243331	GCA_001676145.1	Contig	4	40		LZFH01	69	3713	2016-06-24T00:00:00Z	ftp://ftp.ncbi.nlm.nih.gov/genomes/all/GCF/001/676/145/GCF_001676145.1_ASM167614v1
122	Photobacterium damselae	Bacteria;Proteobacteria;Gammaproteobacteria	Hep-2a-11	SAMN05195137	PRJNA324108	GCA_003355625.1	Contig	4	41		MBTQ01	124	3543	2018-08-03T00:00:00Z	ftp://ftp.ncbi.nlm.nih.gov/genomes/all/GCF/003/355/625/GCF_003355625.1_ASM335562v1
123	Photobacterium damselae	Bacteria;Proteobacteria;Gammaproteobacteria	NCTC11646	SAMEA104210785	PRJEB6403	GCA_900454675.1	Contig	5	41		UGTD01	6	3974	2018-07-30T00:00:00Z	ftp://ftp.ncbi.nlm.nih.gov/genomes/all/GCF/900/454/675/GCF_900454675.1_58225_B01
124	Photobacterium damselae	Bacteria;Proteobacteria;Gammaproteobacteria	NCTC11647	SAMEA4362424	PRJEB6403	GCA_900454585.1	Contig	5	41		UATL01	11	4205	2018-06-16T00:00:00Z	ftp://ftp.ncbi.nlm.nih.gov/genomes/all/GCF/900/454/585/GCF_900454585.1_49950_G01
125	Photobacterium damselae	Bacteria;Proteobacteria;Gammaproteobacteria	NCTC11648	SAMEA104338370	PRJEB6403	GCA_900454595.1	Contig	5	41		UATK01	12	3785	2018-06-16T00:00:00Z	ftp://ftp.ncbi.nlm.nih.gov/genomes/all/GCF/900/454/595/GCF_900454595.1_58798_A01
126	Photobacterium damselae	Bacteria;Proteobacteria;Gammaproteobacteria	Phdp Wu-1	SAMN06075355	PRJNA355356	GCA_003130755.1	Complete	5	41	chromosome 1:NZ_CP018297.1/CP018297.1; chromosome 2:NZ_CP018298.1/CP018298.1; plasmid plas1:NZ_CP018299.1/CP018299.1		3	4106	2018-05-17T00:00:00Z	ftp://ftp.ncbi.nlm.nih.gov/genomes/all/GCF/003/130/755/GCF_003130755.1_ASM313075v1
127	Photobacterium damselae subsp. damselae	Bacteria;Proteobacteria;Gammaproteobacteria	206317-1	SAMN08536176	PRJNA434092	GCA_003004605.1	Contig	5	41		PVXI01	187	3986	2018-03-15T00:00:00Z	ftp://ftp.ncbi.nlm.nih.gov/genomes/all/GCF/003/004/605/GCF_003004605.1_ASM300460v1
128	Photobacterium damselae subsp. damselae	Bacteria;Proteobacteria;Gammaproteobacteria	206328-2	SAMN08536175	PRJNA434091	GCA_003004595.1	Contig	4	41		PVXH01	119	3842	2018-03-15T00:00:00Z	ftp://ftp.ncbi.nlm.nih.gov/genomes/all/GCF/003/004/595/GCF_003004595.1_ASM300459v1
129	Photobacterium damselae subsp. damselae	Bacteria;Proteobacteria;Gammaproteobacteria	940804-1/1	SAMN08536167	PRJNA434088	GCA_003004585.1	Contig	4	41		PVXF01	116	3740	2018-03-15T00:00:00Z	ftp://ftp.ncbi.nlm.nih.gov/genomes/all/GCF/003/004/585/GCF_003004585.1_ASM300458v1
130	Photobacterium damselae subsp. damselae	Bacteria;Proteobacteria;Gammaproteobacteria	940804-1/2	SAMN08536174	PRJNA434090	GCA_003004505.1	Contig	4	41		PVXG01	123	3872	2018-03-15T00:00:00Z	ftp://ftp.ncbi.nlm.nih.gov/genomes/all/GCF/003/004/505/GCF_003004505.1_ASM300450v1
131	Photobacterium damselae subsp. damselae	Bacteria;Proteobacteria;Gammaproteobacteria	A-162	SAMN05178634	PRJNA323423	GCA_001729115.1	Contig	4	41		LZFN01	203	3598	2016-09-15T00:00:00Z	ftp://ftp.ncbi.nlm.nih.gov/genomes/all/GCF/001/729/115/GCF_001729115.1_ASM172911v1
132	Photobacterium damselae subsp. damselae	Bacteria;Proteobacteria;Gammaproteobacteria	ATCC 33539	SAMN03295487	PRJNA243331	GCA_000950315.1	Contig	5	40		JZSI01	81	3834	2015-03-10T00:00:00Z	ftp://ftp.ncbi.nlm.nih.gov/genomes/all/GCF/000/950/315/GCF_000950315.1_CFSAN029439_01.0
133	Photobacterium damselae subsp. damselae	Bacteria;Proteobacteria;Gammaproteobacteria	KC-Na-1	SAMN06909323	PRJNA385756	GCA_002142615.1	Complete	5	41	chromosome I:NZ_CP021151.1/CP021151.1; chromosome II:NZ_CP021152.1/CP021152.1; plasmid pPDD-Na-1-1:NZ_CP021153.1/CP021153.1; plasmid pPDD-Na-1-2:NZ_CP021154.1/CP021154.1; plasmid pPDD-Na-1-3:NZ_CP021155.1/CP021155.1; plasmid pPDD-Na-1-4:NZ_CP021156.1/CP021156.1		6	3815	2017-05-16T00:00:00Z	ftp://ftp.ncbi.nlm.nih.gov/genomes/all/GCF/002/142/615/GCF_002142615.1_ASM214261v1
134	Photobacterium damselae subsp. damselae	Bacteria;Proteobacteria;Gammaproteobacteria	LD-07	SAMN04531897	PRJNA314300	GCA_001707815.1	Scaffold	4	41		LYBU01	77	3653	2016-08-18T00:00:00Z	ftp://ftp.ncbi.nlm.nih.gov/genomes/all/GCF/001/707/815/GCF_001707815.1_ASM170781v1
135	Photobacterium damselae subsp. damselae	Bacteria;Proteobacteria;Gammaproteobacteria	RM-71	SAMN04531896	PRJNA314299	GCA_001708035.1	Scaffold	4	41		LYBT01	127	3808	2016-08-18T00:00:00Z	ftp://ftp.ncbi.nlm.nih.gov/genomes/all/GCF/001/708/035/GCF_001708035.1_ASM170803v1
136	Photobacterium damselae subsp. damselae CIP 102761	Bacteria;Proteobacteria;Gammaproteobacteria	CIP 102761	SAMN02393816	PRJNA40485	GCA_000176795.1	Scaffold	5	41		ADBS01	8	4284	2009-11-13T00:00:00Z	ftp://ftp.ncbi.nlm.nih.gov/genomes/all/GCF/000/176/795/GCF_000176795.1_ASM17679v1
137	Photobacterium damselae subsp. piscicida	Bacteria;Proteobacteria;Gammaproteobacteria	91-197	SAMD00078763	PRJDB5709	GCA_002356235.1	Complete	4	41	chromosome 1:NZ_AP018045.1/AP018045.1; chromosome 2:NZ_AP018046.1/AP018046.1; plasmid p91-197-1:NZ_AP018047.1/AP018047.1; plasmid p91-197-2:NZ_AP018048.1/AP018048.1		4	3577	2017-05-15T23:04:00Z	ftp://ftp.ncbi.nlm.nih.gov/genomes/all/GCF/002/356/235/GCF_002356235.1_ASM235623v1
138	Photobacterium damselae subsp. piscicida	Bacteria;Proteobacteria;Gammaproteobacteria	L091106-03H	SAMN05450422	PRJNA335703	GCA_001715165.2	Scaffold	4	41		MCFX02	16	3195	2016-08-28T00:00:00Z	ftp://ftp.ncbi.nlm.nih.gov/genomes/all/GCF/001/715/165/GCF_001715165.2_ASM171516v2
139	Photobacterium damselae subsp. piscicida	Bacteria;Proteobacteria;Gammaproteobacteria	OT-51443	SAMD00076069	PRJDB5578	GCA_002157645.1	Contig	5	41		BDMQ01	7	3917	2017-04-07T20:40:00Z	ftp://ftp.ncbi.nlm.nih.gov/genomes/all/GCF/002/157/645/GCF_002157645.1_ASM215764v1
140	Photobacterium damselae subsp. piscicida DI21	Bacteria;Proteobacteria;Gammaproteobacteria	DI21	SAMN02471934	PRJNA168653	GCA_000300355.4	Scaffold	5	42	plasmid pPHDP60:NC_020277.1/KC344732.1; plasmid pPHDP70:NZ_KP100338.1/KP100338.1	AKYG01	56	3204	2012-10-01T00:00:00Z	ftp://ftp.ncbi.nlm.nih.gov/genomes/all/GCF/000/300/355/GCF_000300355.2_ASM30035v4
141	Photobacterium frigidiphilum	Bacteria;Proteobacteria;Gammaproteobacteria	JCM 12947	SAMN07327714	PRJNA243331	GCA_003025615.1	Contig	6	42		PYMJ01	157	5622	2018-03-31T00:00:00Z	ftp://ftp.ncbi.nlm.nih.gov/genomes/all/GCF/003/025/615/GCF_003025615.1_ASM302561v1
142	Photobacterium gaetbulicola	Bacteria;Proteobacteria;Gammaproteobacteria	AD005a	SAMN03254454	PRJNA269560	GCA_000808615.1	Contig	6	50		JWLZ01	230	5094	2014-12-29T00:00:00Z	ftp://ftp.ncbi.nlm.nih.gov/genomes/all/GCF/000/808/615/GCF_000808615.1_ASM80861v1
143	Photobacterium gaetbulicola	Bacteria;Proteobacteria;Gammaproteobacteria	DSM 26887	SAMN07327752	PRJNA243331	GCA_003025515.1	Contig	6	50		PYME01	81	5041	2018-03-31T00:00:00Z	ftp://ftp.ncbi.nlm.nih.gov/genomes/all/GCF/003/025/515/GCF_003025515.1_ASM302551v1
144	Photobacterium gaetbulicola Gung47	Bacteria;Proteobacteria;Gammaproteobacteria	Gung47	SAMN03379852	PRJNA189839	GCA_000940995.1	Complete	6	50	chromosome 1:NZ_CP005973.1/CP005973.1; chromosome 2:NZ_CP005974.1/CP005974.1		2	5037	2015-03-04T00:00:00Z	ftp://ftp.ncbi.nlm.nih.gov/genomes/all/GCF/000/940/995/GCF_000940995.1_ASM94099v1
145	Photobacterium galatheae	Bacteria;Proteobacteria;Gammaproteobacteria	S2753	SAMN02729099	PRJNA242743	GCA_000695255.1	Contig	5	50		JMIB01	80	3986	2014-05-20T00:00:00Z	ftp://ftp.ncbi.nlm.nih.gov/genomes/all/GCF/000/695/255/GCF_000695255.1_Phalotolerans2753
146	Photobacterium ganghwense	Bacteria;Proteobacteria;Gammaproteobacteria	DSM 22954	SAMN03702592	PRJNA242743	GCA_001029455.1	Contig	6	51		LDOU01	120	4784	2015-06-18T00:00:00Z	ftp://ftp.ncbi.nlm.nih.gov/genomes/all/GCF/001/029/455/GCF_001029455.1_ASM102945v1
147	Photobacterium ganghwense	Bacteria;Proteobacteria;Gammaproteobacteria	JCM 12487	SAMN07327756	PRJNA243331	GCA_003025595.1	Contig	6	51		PYMI01	39	4809	2018-03-31T00:00:00Z	ftp://ftp.ncbi.nlm.nih.gov/genomes/all/GCF/003/025/595/GCF_003025595.1_ASM302559v1
148	Photobacterium halotolerans	Bacteria;Proteobacteria;Gammaproteobacteria	MELD1	SAMN03263086	PRJNA260129	GCA_000972145.1	Scaffold	5	51		JWYV01	57	4227	2015-04-15T00:00:00Z	ftp://ftp.ncbi.nlm.nih.gov/genomes/all/GCF/000/972/145/GCF_000972145.1_ASM97214v1
149	Photobacterium halotolerans DSM 18316	Bacteria;Proteobacteria;Gammaproteobacteria	DSM 18316	SAMN02441155	PRJNA188804	GCA_000425165.1	Scaffold	5	51		AULG01	53	4142	2013-07-10T00:00:00Z	ftp://ftp.ncbi.nlm.nih.gov/genomes/all/GCF/000/425/165/GCF_000425165.1_ASM42516v1
150	Photobacterium iliopiscarium	Bacteria;Proteobacteria;Gammaproteobacteria	ATCC 51760	SAMN03295479	PRJNA243331	GCA_000950265.1	Contig	4	39		JZSQ01	140	3186	2015-03-10T00:00:00Z	ftp://ftp.ncbi.nlm.nih.gov/genomes/all/GCF/000/950/265/GCF_000950265.1_CFSAN029431_01.0
151	Photobacterium iliopiscarium	Bacteria;Proteobacteria;Gammaproteobacteria	ATCC 51760	SAMN07327726	PRJNA243331	GCA_003026395.1	Contig	4	39		PYOO01	43	3651	2018-03-31T00:00:00Z	ftp://ftp.ncbi.nlm.nih.gov/genomes/all/GCF/003/026/395/GCF_003026395.1_ASM302639v1
152	Photobacterium iliopiscarium	Bacteria;Proteobacteria;Gammaproteobacteria	ATCC 51761	SAMN03295478	PRJNA243331	GCA_000949935.1	Contig	4	39		JZSR01	289	3802	2015-03-10T00:00:00Z	ftp://ftp.ncbi.nlm.nih.gov/genomes/all/GCF/000/949/935/GCF_000949935.1_CFSAN029430_01.0
153	Photobacterium iliopiscarium	Bacteria;Proteobacteria;Gammaproteobacteria	ATCC 51761	SAMN07327727	PRJNA243331	GCA_003026875.1	Contig	5	39		PYOP01	151	3912	2018-03-31T00:00:00Z	ftp://ftp.ncbi.nlm.nih.gov/genomes/all/GCF/003/026/875/GCF_003026875.1_ASM302687v1
154	Photobacterium iliopiscarium	Bacteria;Proteobacteria;Gammaproteobacteria	NCIMB 13355	SAMN07327741	PRJNA243331	GCA_003025455.1	Contig	4	39		PYLU01	64	3651	2018-03-31T00:00:00Z	ftp://ftp.ncbi.nlm.nih.gov/genomes/all/GCF/003/025/455/GCF_003025455.1_ASM302545v1
155	Photobacterium iliopiscarium	Bacteria;Proteobacteria;Gammaproteobacteria	NCIMB 13478	SAMN07327744	PRJNA243331	GCA_003025425.1	Contig	4	39		PYLX01	57	3731	2018-03-31T00:00:00Z	ftp://ftp.ncbi.nlm.nih.gov/genomes/all/GCF/003/025/425/GCF_003025425.1_ASM302542v1
156	Photobacterium iliopiscarium	Bacteria;Proteobacteria;Gammaproteobacteria	NCIMB 13481	SAMN07327743	PRJNA243331	GCA_003026405.1	Contig	5	39		PYLW01	122	3883	2018-03-31T00:00:00Z	ftp://ftp.ncbi.nlm.nih.gov/genomes/all/GCF/003/026/405/GCF_003026405.1_ASM302640v1
157	Photobacterium indicum	Bacteria;Proteobacteria;Gammaproteobacteria	ATCC 19614	SAMN07327758	PRJNA243331	GCA_003026215.1	Contig	6	42		PYOC01	39	5107	2018-03-31T00:00:00Z	ftp://ftp.ncbi.nlm.nih.gov/genomes/all/GCF/003/026/215/GCF_003026215.1_ASM302621v1
158	Photobacterium jeanii	Bacteria;Proteobacteria;Gammaproteobacteria	DSM 100339	SAMN07327751	PRJNA243331	GCA_003025495.1	Contig	5	45		PYMD01	44	4347	2018-03-31T00:00:00Z	ftp://ftp.ncbi.nlm.nih.gov/genomes/all/GCF/003/025/495/GCF_003025495.1_ASM302549v1
159	Photobacterium jeanii	Bacteria;Proteobacteria;Gammaproteobacteria	R-40508	SAMN04571864	PRJNA315906	GCA_001650345.1	Contig	5	45		LVHF01	33	4342	2016-05-24T00:00:00Z	ftp://ftp.ncbi.nlm.nih.gov/genomes/all/GCF/001/650/345/GCF_001650345.1_ASM165034v1
160	Photobacterium kishitanii	Bacteria;Proteobacteria;Gammaproteobacteria	201212X	SAMN04277301	PRJNA302718	GCA_001455895.1	Contig	5	39		LNTE01	115	4266	2015-12-03T00:00:00Z	ftp://ftp.ncbi.nlm.nih.gov/genomes/all/GCF/001/455/895/GCF_001455895.1_ASM145589v1
161	Photobacterium kishitanii	Bacteria;Proteobacteria;Gammaproteobacteria	A1-1	SAMN07327740	PRJNA243331	GCA_003027055.1	Contig	5	39		PYPC01	66	4420	2018-03-31T00:00:00Z	ftp://ftp.ncbi.nlm.nih.gov/genomes/all/GCF/003/027/055/GCF_003027055.1_ASM302705v1
162	Photobacterium kishitanii	Bacteria;Proteobacteria;Gammaproteobacteria	A1-2	SAMN07327739	PRJNA243331	GCA_003027035.1	Contig	5	39		PYPB01	55	4428	2018-03-31T00:00:00Z	ftp://ftp.ncbi.nlm.nih.gov/genomes/all/GCF/003/027/035/GCF_003027035.1_ASM302703v1
163	Photobacterium kishitanii	Bacteria;Proteobacteria;Gammaproteobacteria	A1-3	SAMN07327738	PRJNA243331	GCA_003026975.1	Contig	5	39		PYPA01	59	4427	2018-03-31T00:00:00Z	ftp://ftp.ncbi.nlm.nih.gov/genomes/all/GCF/003/026/975/GCF_003026975.1_ASM302697v1
164	Photobacterium kishitanii	Bacteria;Proteobacteria;Gammaproteobacteria	A1-4	SAMN07327737	PRJNA243331	GCA_003027115.1	Contig	5	39		PYOZ01	69	4429	2018-03-31T00:00:00Z	ftp://ftp.ncbi.nlm.nih.gov/genomes/all/GCF/003/027/115/GCF_003027115.1_ASM302711v1
165	Photobacterium kishitanii	Bacteria;Proteobacteria;Gammaproteobacteria	ATCC BAA-1194	SAMN03295480	PRJNA243331	GCA_000950095.1	Contig	5	39		JZSP01	117	3963	2015-03-10T00:00:00Z	ftp://ftp.ncbi.nlm.nih.gov/genomes/all/GCF/000/950/095/GCF_000950095.1_CFSAN029432_01.0
166	Photobacterium kishitanii	Bacteria;Proteobacteria;Gammaproteobacteria	ATCC:BAA-1194	SAMN07327725	PRJNA243331	GCA_003026355.1	Contig	5	39		PYON01	59	4069	2018-03-31T00:00:00Z	ftp://ftp.ncbi.nlm.nih.gov/genomes/all/GCF/003/026/355/GCF_003026355.1_ASM302635v1
167	Photobacterium kishitanii	Bacteria;Proteobacteria;Gammaproteobacteria	B-421	SAMN07327770	PRJNA243331	GCA_003025945.1	Scaffold	5	39		PYNL01	207	4218	2018-03-31T00:00:00Z	ftp://ftp.ncbi.nlm.nih.gov/genomes/all/GCF/003/025/945/GCF_003025945.1_ASM302594v1
168	Photobacterium kishitanii	Bacteria;Proteobacteria;Gammaproteobacteria	DSMZ 2167	SAMN07327754	PRJNA243331	GCA_003025535.1	Contig	5	39		PYMG01	89	3993	2018-03-31T00:00:00Z	ftp://ftp.ncbi.nlm.nih.gov/genomes/all/GCF/003/025/535/GCF_003025535.1_ASM302553v1
169	Photobacterium kishitanii	Bacteria;Proteobacteria;Gammaproteobacteria	FS-7.1	SAMN07327765	PRJNA243331	GCA_003025935.1	Contig	5	39		PYNG01	118	4319	2018-03-31T00:00:00Z	ftp://ftp.ncbi.nlm.nih.gov/genomes/all/GCF/003/025/935/GCF_003025935.1_ASM302593v1
170	Photobacterium kishitanii	Bacteria;Proteobacteria;Gammaproteobacteria	FS-7.2	SAMN07327764	PRJNA243331	GCA_003025915.1	Contig	6	39		PYNF01	98	5022	2018-03-31T00:00:00Z	ftp://ftp.ncbi.nlm.nih.gov/genomes/all/GCF/003/025/915/GCF_003025915.1_ASM302591v1
171	Photobacterium kishitanii	Bacteria;Proteobacteria;Gammaproteobacteria	FS-8.1	SAMN07327763	PRJNA243331	GCA_003026635.1	Contig	5	39		PYNE01	84	4236	2018-03-31T00:00:00Z	ftp://ftp.ncbi.nlm.nih.gov/genomes/all/GCF/003/026/635/GCF_003026635.1_ASM302663v1
172	Photobacterium kishitanii	Bacteria;Proteobacteria;Gammaproteobacteria	GCSL-A1-1	SAMN03295465	PRJNA243331	GCA_000950135.1	Contig	5	39		JZTE01	109	4134	2015-03-10T00:00:00Z	ftp://ftp.ncbi.nlm.nih.gov/genomes/all/GCF/000/950/135/GCF_000950135.1_CFSAN029417_01.0
173	Photobacterium kishitanii	Bacteria;Proteobacteria;Gammaproteobacteria	GCSL-A1-2	SAMN03295466	PRJNA243331	GCA_000950075.1	Contig	5	39		JZTD01	107	4213	2015-03-10T00:00:00Z	ftp://ftp.ncbi.nlm.nih.gov/genomes/all/GCF/000/950/075/GCF_000950075.1_CFSAN029418_01.0
174	Photobacterium kishitanii	Bacteria;Proteobacteria;Gammaproteobacteria	GCSL-A1-3	SAMN03295467	PRJNA243331	GCA_000949965.1	Contig	5	39		JZTC01	102	4236	2015-03-10T00:00:00Z	ftp://ftp.ncbi.nlm.nih.gov/genomes/all/GCF/000/949/965/GCF_000949965.1_CFSAN029419_01.0
175	Photobacterium kishitanii	Bacteria;Proteobacteria;Gammaproteobacteria	GCSL-A1-4	SAMN03295468	PRJNA243331	GCA_000950335.1	Contig	5	39		JZTB01	118	4258	2015-03-10T00:00:00Z	ftp://ftp.ncbi.nlm.nih.gov/genomes/all/GCF/000/950/335/GCF_000950335.1_CFSAN029420_01.0
176	Photobacterium kishitanii	Bacteria;Proteobacteria;Gammaproteobacteria	GCSL-P48	SAMN04507562	PRJNA243331	GCA_001676215.1	Contig	5	39		LZFC01	79	3968	2016-06-24T00:00:00Z	ftp://ftp.ncbi.nlm.nih.gov/genomes/all/GCF/001/676/215/GCF_001676215.1_ASM167621v1
177	Photobacterium kishitanii	Bacteria;Proteobacteria;Gammaproteobacteria	GCSL-P50	SAMN04507563	PRJNA243331	GCA_001676235.1	Contig	5	39		LZFD01	88	4243	2016-06-24T00:00:00Z	ftp://ftp.ncbi.nlm.nih.gov/genomes/all/GCF/001/676/235/GCF_001676235.1_ASM167623v1
178	Photobacterium kishitanii	Bacteria;Proteobacteria;Gammaproteobacteria	NCIMB 844	SAMN07327768	PRJNA243331	GCA_003026675.1	Scaffold	5	39		PYNJ01	96	4144	2018-03-31T00:00:00Z	ftp://ftp.ncbi.nlm.nih.gov/genomes/all/GCF/003/026/675/GCF_003026675.1_ASM302667v1
179	Photobacterium kishitanii	Bacteria;Proteobacteria;Gammaproteobacteria	Og61	SAMN07327771	PRJNA243331	GCA_003025995.1	Scaffold	5	39		PYNM01	104	4306	2018-03-31T00:00:00Z	ftp://ftp.ncbi.nlm.nih.gov/genomes/all/GCF/003/025/995/GCF_003025995.1_ASM302599v1
180	Photobacterium kishitanii	Bacteria;Proteobacteria;Gammaproteobacteria	calba.1.1	SAMN07327766	PRJNA243331	GCA_003026655.1	Contig	5	39		PYNH01	73	4408	2018-03-31T00:00:00Z	ftp://ftp.ncbi.nlm.nih.gov/genomes/all/GCF/003/026/655/GCF_003026655.1_ASM302665v1
181	Photobacterium kishitanii	Bacteria;Proteobacteria;Gammaproteobacteria	ckamo.1.1	SAMN07327767	PRJNA243331	GCA_003025895.1	Contig	5	39		PYNI01	75	4256	2018-03-31T00:00:00Z	ftp://ftp.ncbi.nlm.nih.gov/genomes/all/GCF/003/025/895/GCF_003025895.1_ASM302589v1
182	Photobacterium kishitanii	Bacteria;Proteobacteria;Gammaproteobacteria	pjapo.1.1	SAMN07327769	PRJNA243331	GCA_003025975.1	Contig	5	39		PYNK01	55	4070	2018-03-31T00:00:00Z	ftp://ftp.ncbi.nlm.nih.gov/genomes/all/GCF/003/025/975/GCF_003025975.1_ASM302597v1
183	Photobacterium leiognathi	Bacteria;Proteobacteria;Gammaproteobacteria	ATCC 25521	SAMN03295485	PRJNA243331	GCA_000950415.1	Contig	5	41		JZSK01	144	3827	2015-03-10T00:00:00Z	ftp://ftp.ncbi.nlm.nih.gov/genomes/all/GCF/000/950/415/GCF_000950415.1_CFSAN029437_01.0
184	Photobacterium leiognathi	Bacteria;Proteobacteria;Gammaproteobacteria	ATCC 25521	SAMN07327720	PRJNA243331	GCA_003026235.1	Contig	5	41		PYOI01	96	3988	2018-03-31T00:00:00Z	ftp://ftp.ncbi.nlm.nih.gov/genomes/all/GCF/003/026/235/GCF_003026235.1_ASM302623v1
185	Photobacterium leiognathi	Bacteria;Proteobacteria;Gammaproteobacteria	ATCC 33979	SAMN03295484	PRJNA243331	GCA_000950435.1	Contig	5	41		JZSL01	275	3758	2015-03-10T00:00:00Z	ftp://ftp.ncbi.nlm.nih.gov/genomes/all/GCF/000/950/435/GCF_000950435.1_CFSAN029436_01.0
186	Photobacterium leiognathi	Bacteria;Proteobacteria;Gammaproteobacteria	ATCC 33979	SAMN07327721	PRJNA243331	GCA_003026315.1	Contig	5	41		PYOJ01	115	3944	2018-03-31T00:00:00Z	ftp://ftp.ncbi.nlm.nih.gov/genomes/all/GCF/003/026/315/GCF_003026315.1_ASM302631v1
187	Photobacterium leiognathi	Bacteria;Proteobacteria;Gammaproteobacteria	CUB1	SAMN04279315	PRJNA302718	GCA_001557755.1	Contig	5	41		LNRC01	90	3998	2016-02-10T00:00:00Z	ftp://ftp.ncbi.nlm.nih.gov/genomes/all/GCF/001/557/755/GCF_001557755.1_ASM155775v1
188	Photobacterium leiognathi lrivu.4.1	Bacteria;Proteobacteria;Gammaproteobacteria	lrivu.4.1	SAMD00036651	PRJDB701	GCA_000509205.1	Scaffold	5	42		BANQ01	20	4089	2013-08-20T00:00:00Z	ftp://ftp.ncbi.nlm.nih.gov/genomes/all/GCF/000/509/205/GCF_000509205.1_ASM50920v1
189	Photobacterium leiognathi subsp. mandapamensis	Bacteria;Proteobacteria;Gammaproteobacteria	AJ-1a	SAMN07327773	PRJNA243331	GCA_003026695.1	Contig	5	41		PYNO01	65	4037	2018-03-31T00:00:00Z	ftp://ftp.ncbi.nlm.nih.gov/genomes/all/GCF/003/026/695/GCF_003026695.1_ASM302669v1
190	Photobacterium leiognathi subsp. mandapamensis	Bacteria;Proteobacteria;Gammaproteobacteria	CUB3	SAMN04279317	PRJNA302718	GCA_001558075.1	Contig	5	41		LNRA01	95	3949	2016-02-10T00:00:00Z	ftp://ftp.ncbi.nlm.nih.gov/genomes/all/GCF/001/558/075/GCF_001558075.1_ASM155807v1
191	Photobacterium leiognathi subsp. mandapamensis	Bacteria;Proteobacteria;Gammaproteobacteria	KNH6	SAMN03421179	PRJNA278443	GCA_001293185.1	Contig	5	41		LAFZ01	34	3927	2015-09-17T00:00:00Z	ftp://ftp.ncbi.nlm.nih.gov/genomes/all/GCF/001/293/185/GCF_001293185.1_ASM129318v1
192	Photobacterium leiognathi subsp. mandapamensis	Bacteria;Proteobacteria;Gammaproteobacteria	PL-721	SAMN07327772	PRJNA243331	GCA_003026015.1	Scaffold	5	41		PYNN01	44	3970	2018-03-31T00:00:00Z	ftp://ftp.ncbi.nlm.nih.gov/genomes/all/GCF/003/026/015/GCF_003026015.1_ASM302601v1
193	Photobacterium leiognathi subsp. mandapamensis	Bacteria;Proteobacteria;Gammaproteobacteria	Res.4.1	SAMN07327777	PRJNA243331	GCA_003026055.1	Contig	5	41		PYNS01	65	4052	2018-03-31T00:00:00Z	ftp://ftp.ncbi.nlm.nih.gov/genomes/all/GCF/003/026/055/GCF_003026055.1_ASM302605v1
194	Photobacterium leiognathi subsp. mandapamensis	Bacteria;Proteobacteria;Gammaproteobacteria	ajapo.3.1	SAMN07327776	PRJNA243331	GCA_003026735.1	Contig	5	41		PYNR01	51	4095	2018-03-31T00:00:00Z	ftp://ftp.ncbi.nlm.nih.gov/genomes/all/GCF/003/026/735/GCF_003026735.1_ASM302673v1
195	Photobacterium leiognathi subsp. mandapamensis	Bacteria;Proteobacteria;Gammaproteobacteria	ajapo.4.1	SAMN07327775	PRJNA243331	GCA_003026025.1	Contig	5	41		PYNQ01	52	3945	2018-03-31T00:00:00Z	ftp://ftp.ncbi.nlm.nih.gov/genomes/all/GCF/003/026/025/GCF_003026025.1_ASM302602v1
196	Photobacterium leiognathi subsp. mandapamensis	Bacteria;Proteobacteria;Gammaproteobacteria	gjord.1.1	SAMN07327774	PRJNA243331	GCA_003026715.1	Contig	5	41		PYNP01	36	3935	2018-03-31T00:00:00Z	ftp://ftp.ncbi.nlm.nih.gov/genomes/all/GCF/003/026/715/GCF_003026715.1_ASM302671v1
197	Photobacterium leiognathi subsp. mandapamensis	Bacteria;Proteobacteria;Gammaproteobacteria	svers.1.1	SAMN07327778	PRJNA243331	GCA_003026785.1	Contig	5	41		PYNT01	42	3973	2018-03-31T00:00:00Z	ftp://ftp.ncbi.nlm.nih.gov/genomes/all/GCF/003/026/785/GCF_003026785.1_ASM302678v1
198	Photobacterium leiognathi subsp. mandapamensis svers.1.1.	Bacteria;Proteobacteria;Gammaproteobacteria	svers.1.1.	SAMD00036551	PRJDA64795	GCA_000211495.1	Scaffold	5	41		BACE01	11	3966	2011-03-30T00:00:00Z	ftp://ftp.ncbi.nlm.nih.gov/genomes/all/GCF/000/211/495/GCF_000211495.1_ASM21149v1
199	Photobacterium lipolyticum	Bacteria;Proteobacteria;Gammaproteobacteria	DSM 16190	SAMN07327750	PRJNA243331	GCA_003026475.1	Contig	5	46		PYMC01	61	4213	2018-03-31T00:00:00Z	ftp://ftp.ncbi.nlm.nih.gov/genomes/all/GCF/003/026/475/GCF_003026475.1_ASM302647v1
200	Photobacterium lutimaris	Bacteria;Proteobacteria;Gammaproteobacteria	JCM 13586	SAMN07327755	PRJNA243331	GCA_003025555.1	Contig	6	48		PYMH01	51	5137	2018-03-31T00:00:00Z	ftp://ftp.ncbi.nlm.nih.gov/genomes/all/GCF/003/025/555/GCF_003025555.1_ASM302555v1
201	Photobacterium marinum	Bacteria;Proteobacteria;Gammaproteobacteria	AK15	SAMN02469996	PRJNA176474	GCA_000331515.1	Contig	6	46		AMZO01	83	4757	2013-01-11T00:00:00Z	ftp://ftp.ncbi.nlm.nih.gov/genomes/all/GCF/000/331/515/GCF_000331515.1_Photobacterium_marinum_AK15
202	Photobacterium phosphoreum	Bacteria;Proteobacteria;Gammaproteobacteria	AK-3	SAMN07327712	PRJNA243331	GCA_003026615.1	Contig	5	40		PYND01	60	3960	2018-03-31T00:00:00Z	ftp://ftp.ncbi.nlm.nih.gov/genomes/all/GCF/003/026/615/GCF_003026615.1_ASM302661v1
203	Photobacterium phosphoreum	Bacteria;Proteobacteria;Gammaproteobacteria	AK-4	SAMN07327710	PRJNA243331	GCA_003025835.1	Contig	5	40		PYNC01	58	3931	2018-03-31T00:00:00Z	ftp://ftp.ncbi.nlm.nih.gov/genomes/all/GCF/003/025/835/GCF_003025835.1_ASM302583v1
204	Photobacterium phosphoreum	Bacteria;Proteobacteria;Gammaproteobacteria	AK-5	SAMN07327709	PRJNA243331	GCA_003026595.1	Contig	5	39		PYNB01	180	4201	2018-03-31T00:00:00Z	ftp://ftp.ncbi.nlm.nih.gov/genomes/all/GCF/003/026/595/GCF_003026595.1_ASM302659v1
205	Photobacterium phosphoreum	Bacteria;Proteobacteria;Gammaproteobacteria	AK-8	SAMN07327708	PRJNA243331	GCA_003025875.1	Contig	4	40		PYNA01	190	3863	2018-03-31T00:00:00Z	ftp://ftp.ncbi.nlm.nih.gov/genomes/all/GCF/003/025/875/GCF_003025875.1_ASM302587v1
206	Photobacterium phosphoreum	Bacteria;Proteobacteria;Gammaproteobacteria	ATCC 11040	SAMN03295486	PRJNA243331	GCA_000949955.1	Contig	4	40		JZSJ01	164	3672	2015-03-10T00:00:00Z	ftp://ftp.ncbi.nlm.nih.gov/genomes/all/GCF/000/949/955/GCF_000949955.1_CFSAN029438_01.0
207	Photobacterium phosphoreum	Bacteria;Proteobacteria;Gammaproteobacteria	ATCC 11040	SAMN07327719	PRJNA243331	GCA_003026275.1	Contig	5	40		PYOH01	81	3887	2018-03-31T00:00:00Z	ftp://ftp.ncbi.nlm.nih.gov/genomes/all/GCF/003/026/275/GCF_003026275.1_ASM302627v1
208	Photobacterium phosphoreum	Bacteria;Proteobacteria;Gammaproteobacteria	FS-1.1	SAMN07327707	PRJNA243331	GCA_003025855.1	Contig	5	40		PYMZ01	49	3944	2018-03-31T00:00:00Z	ftp://ftp.ncbi.nlm.nih.gov/genomes/all/GCF/003/025/855/GCF_003025855.1_ASM302585v1
209	Photobacterium phosphoreum	Bacteria;Proteobacteria;Gammaproteobacteria	FS-1.2	SAMN07327706	PRJNA243331	GCA_003025815.1	Contig	4	40		PYMY01	124	3856	2018-03-31T00:00:00Z	ftp://ftp.ncbi.nlm.nih.gov/genomes/all/GCF/003/025/815/GCF_003025815.1_ASM302581v1
210	Photobacterium phosphoreum	Bacteria;Proteobacteria;Gammaproteobacteria	FS-2.1	SAMN07327705	PRJNA243331	GCA_003025795.1	Contig	5	40		PYMX01	117	4044	2018-03-31T00:00:00Z	ftp://ftp.ncbi.nlm.nih.gov/genomes/all/GCF/003/025/795/GCF_003025795.1_ASM302579v1
211	Photobacterium phosphoreum	Bacteria;Proteobacteria;Gammaproteobacteria	FS-2.3	SAMN07327703	PRJNA243331	GCA_003026545.1	Contig	5	40		PYMV01	64	4055	2018-03-31T00:00:00Z	ftp://ftp.ncbi.nlm.nih.gov/genomes/all/GCF/003/026/545/GCF_003026545.1_ASM302654v1
212	Photobacterium phosphoreum	Bacteria;Proteobacteria;Gammaproteobacteria	FS-3.2	SAMN07327700	PRJNA243331	GCA_003028875.1	Contig	4	40		PYMU01	117	3745	2018-04-02T00:00:00Z	ftp://ftp.ncbi.nlm.nih.gov/genomes/all/GCF/003/028/875/GCF_003028875.1_ASM302887v1
213	Photobacterium phosphoreum	Bacteria;Proteobacteria;Gammaproteobacteria	FS-4.1	SAMN07327699	PRJNA243331	GCA_003025735.1	Contig	5	40		PYMT01	138	3870	2018-03-31T00:00:00Z	ftp://ftp.ncbi.nlm.nih.gov/genomes/all/GCF/003/025/735/GCF_003025735.1_ASM302573v1
214	Photobacterium phosphoreum	Bacteria;Proteobacteria;Gammaproteobacteria	FS-4.2	SAMN07327698	PRJNA243331	GCA_003025775.1	Contig	5	40		PYMS01	83	3901	2018-03-31T00:00:00Z	ftp://ftp.ncbi.nlm.nih.gov/genomes/all/GCF/003/025/775/GCF_003025775.1_ASM302577v1
215	Photobacterium phosphoreum	Bacteria;Proteobacteria;Gammaproteobacteria	FS-5.1	SAMN07327697	PRJNA243331	GCA_003026535.1	Contig	4	40		PYMR01	329	3732	2018-03-31T00:00:00Z	ftp://ftp.ncbi.nlm.nih.gov/genomes/all/GCF/003/026/535/GCF_003026535.1_ASM302653v1
216	Photobacterium phosphoreum	Bacteria;Proteobacteria;Gammaproteobacteria	FS-5.2	SAMN07327695	PRJNA243331	GCA_003025755.1	Contig	4	40		PYMQ01	176	3854	2018-03-31T00:00:00Z	ftp://ftp.ncbi.nlm.nih.gov/genomes/all/GCF/003/025/755/GCF_003025755.1_ASM302575v1
217	Photobacterium phosphoreum	Bacteria;Proteobacteria;Gammaproteobacteria	FS-6.1	SAMN07327694	PRJNA243331	GCA_003025715.1	Contig	5	39		PYMP01	71	4139	2018-03-31T00:00:00Z	ftp://ftp.ncbi.nlm.nih.gov/genomes/all/GCF/003/025/715/GCF_003025715.1_ASM302571v1
218	Photobacterium phosphoreum	Bacteria;Proteobacteria;Gammaproteobacteria	FS-6.2	SAMN07327693	PRJNA243331	GCA_003025655.1	Contig	5	39		PYMO01	81	4140	2018-03-31T00:00:00Z	ftp://ftp.ncbi.nlm.nih.gov/genomes/all/GCF/003/025/655/GCF_003025655.1_ASM302565v1
219	Photobacterium phosphoreum	Bacteria;Proteobacteria;Gammaproteobacteria	FS-6.3	SAMN07327692	PRJNA243331	GCA_003025695.1	Contig	5	39		PYMN01	105	4134	2018-03-31T00:00:00Z	ftp://ftp.ncbi.nlm.nih.gov/genomes/all/GCF/003/025/695/GCF_003025695.1_ASM302569v1
220	Photobacterium phosphoreum	Bacteria;Proteobacteria;Gammaproteobacteria	FS.2.2	SAMN07327704	PRJNA243331	GCA_003026575.1	Contig	5	40		PYMW01	76	3913	2018-03-31T00:00:00Z	ftp://ftp.ncbi.nlm.nih.gov/genomes/all/GCF/003/026/575/GCF_003026575.1_ASM302657v1
221	Photobacterium phosphoreum	Bacteria;Proteobacteria;Gammaproteobacteria	GCSL-P60	SAMN04507564	PRJNA243331	GCA_001676135.1	Contig	5	39		LZFE01	89	3915	2016-06-24T00:00:00Z	ftp://ftp.ncbi.nlm.nih.gov/genomes/all/GCF/001/676/135/GCF_001676135.1_ASM167613v1
222	Photobacterium phosphoreum	Bacteria;Proteobacteria;Gammaproteobacteria	GCSL-P64	SAMN04507565	PRJNA243331	GCA_001676195.1	Contig	5	40		LZFF01	86	3818	2016-06-24T00:00:00Z	ftp://ftp.ncbi.nlm.nih.gov/genomes/all/GCF/001/676/195/GCF_001676195.1_ASM167619v1
223	Photobacterium phosphoreum	Bacteria;Proteobacteria;Gammaproteobacteria	GCSL-P69	SAMN04507566	PRJNA243331	GCA_001676275.1	Contig	5	39		LZFG01	121	4006	2016-06-24T00:00:00Z	ftp://ftp.ncbi.nlm.nih.gov/genomes/all/GCF/001/676/275/GCF_001676275.1_ASM167627v1
224	Photobacterium phosphoreum	Bacteria;Proteobacteria;Gammaproteobacteria	JCM 21184	SAMN06134493	PRJNA357162	GCA_002954725.1	Scaffold	5	40		MSCQ01	5	3827	2018-02-27T00:00:00Z	ftp://ftp.ncbi.nlm.nih.gov/genomes/all/GCF/002/954/725/GCF_002954725.1_ASM295472v1
225	Photobacterium phosphoreum ANT-2200	Bacteria;Proteobacteria;Gammaproteobacteria	ANT-2200	SAMEA3138989	PRJEB5262	GCA_000613045.2	Scaffold	5	39		CCAR02	3	4284	2014-03-18T00:00:00Z	ftp://ftp.ncbi.nlm.nih.gov/genomes/all/GCF/000/613/045/GCF_000613045.2_BDW_PRJEB5262
226	Photobacterium piscicola	Bacteria;Proteobacteria;Gammaproteobacteria	type strain: NCCB 100098	SAMEA93355168	PRJEB19053	GCA_900166965.1	Scaffold	5	39		FUZI01	65	3878	2017-03-17T00:00:00Z	ftp://ftp.ncbi.nlm.nih.gov/genomes/all/GCF/900/166/965/GCF_900166965.1_P.piscicola_NCCB100098T_SPAdes_Prokka_EMBL
227	Photobacterium profundum	Bacteria;Proteobacteria;Gammaproteobacteria	ATCC BAA-1252	SAMN07327759	PRJNA243331	GCA_003026285.1	Contig	6	41		PYOD01	52	5295	2018-03-31T00:00:00Z	ftp://ftp.ncbi.nlm.nih.gov/genomes/all/GCF/003/026/285/GCF_003026285.1_ASM302628v1
228	Photobacterium profundum 3TCK	Bacteria;Proteobacteria;Gammaproteobacteria	3TCK	SAMN02436087	PRJNA13563	GCA_000153425.1	Scaffold	6	41		AAPH01	11	5248	2006-03-23T00:00:00Z	ftp://ftp.ncbi.nlm.nih.gov/genomes/all/GCF/000/153/425/GCF_000153425.1_ASM15342v1
229	Photobacterium profundum SS9	Bacteria;Proteobacteria;Gammaproteobacteria	SS9	SAMEA3138336	PRJNA13128	GCA_000196255.1	Complete	6	42	chromosome 1:NC_006370.1/CR354531.1; chromosome 2:NC_006371.1/CR354532.1; plasmid pPBPR1:NC_005871.1/CR377818.1		3	5354	2004-04-30T00:00:00Z	ftp://ftp.ncbi.nlm.nih.gov/genomes/all/GCF/000/196/255/GCF_000196255.1_ASM19625v1
230	Photobacterium proteolyticum	Bacteria;Proteobacteria;Gammaproteobacteria	2018-12-13	SAMN05792409	PRJNA343696	GCA_001939735.1	Scaffold	6	48		MJIL01	101	5477	2017-01-09T00:00:00Z	ftp://ftp.ncbi.nlm.nih.gov/genomes/all/GCF/001/939/735/GCF_001939735.1_ASM193973v1
231	Photobacterium rosenbergii	Bacteria;Proteobacteria;Gammaproteobacteria	DSM 19138	SAMN07327748	PRJNA243331	GCA_003026455.1	Contig	6	48		PYMB01	73	5644	2018-03-31T00:00:00Z	ftp://ftp.ncbi.nlm.nih.gov/genomes/all/GCF/003/026/455/GCF_003026455.1_ASM302645v1
232	Photobacterium sanctipauli	Bacteria;Proteobacteria;Gammaproteobacteria	A-394	SAMN02689500	PRJNA241370	GCA_000730475.1	Contig	6	48		JGVO01	1636	4710	2014-07-17T00:00:00Z	ftp://ftp.ncbi.nlm.nih.gov/genomes/all/GCF/000/730/475/GCF_000730475.1_Psan_v.1
233	Photobacterium sanctipauli	Bacteria;Proteobacteria;Gammaproteobacteria	DSM 100436	SAMN07327747	PRJNA243331	GCA_003026495.1	Contig	6	48		PYMA01	51	5058	2018-03-31T00:00:00Z	ftp://ftp.ncbi.nlm.nih.gov/genomes/all/GCF/003/026/495/GCF_003026495.1_ASM302649v1
234	Photobacterium sanguinicancri	Bacteria;Proteobacteria;Gammaproteobacteria	CAIM 1827	SAMN04252530	PRJNA301601	GCA_002265265.1	Scaffold	5	44		NOIF01	569	4649	2017-08-22T00:00:00Z	ftp://ftp.ncbi.nlm.nih.gov/genomes/all/GCF/002/265/265/GCF_002265265.1_ASM226526v1
235	Photobacterium sanguinicancri	Bacteria;Proteobacteria;Gammaproteobacteria	ME15	SAMN04262200	PRJNA301601	GCA_001563765.1	Contig	5	43		LNGM01	93	3704	2016-02-18T00:00:00Z	ftp://ftp.ncbi.nlm.nih.gov/genomes/all/GCF/001/563/765/GCF_001563765.1_ASM156376v1
236	Photobacterium sp. CECT 9190	Bacteria;Proteobacteria;Gammaproteobacteria	CECT 9190	SAMEA104113108	PRJEB19609	GCA_900185615.1	Scaffold	4	40		FYAK01	55	3741	2017-06-06T00:00:00Z	ftp://ftp.ncbi.nlm.nih.gov/genomes/all/GCF/900/185/615/GCF_900185615.1_P.malacitana_CECT9190T_SPAdes_Prokka_EMBL
237	Photobacterium sp. CECT 9192	Bacteria;Proteobacteria;Gammaproteobacteria	CECT 9192	SAMEA104113107	PRJEB19608	GCA_900185625.1	Scaffold	4	39		FYAJ01	68	3823	2017-06-06T00:00:00Z	ftp://ftp.ncbi.nlm.nih.gov/genomes/all/GCF/900/185/625/GCF_900185625.1_P.andalusiensis_CECT9192T_SPAdes_Prokka_EMBL
238	Photobacterium sp. GB-1	Bacteria;Proteobacteria;Gammaproteobacteria	GB-1	SAMN07327786	PRJNA243331	GCA_003026165.1	Contig	5	40		PYOB01	73	4013	2018-03-31T00:00:00Z	ftp://ftp.ncbi.nlm.nih.gov/genomes/all/GCF/003/026/165/GCF_003026165.1_ASM302616v1
239	Photobacterium sp. GB-210	Bacteria;Proteobacteria;Gammaproteobacteria	GB-210	SAMN07327779	PRJNA243331	GCA_003026075.1	Contig	5	40		PYNU01	77	4026	2018-03-31T00:00:00Z	ftp://ftp.ncbi.nlm.nih.gov/genomes/all/GCF/003/026/075/GCF_003026075.1_ASM302607v1
240	Photobacterium sp. GB-27	Bacteria;Proteobacteria;Gammaproteobacteria	GB-27	SAMN07327784	PRJNA243331	GCA_003026175.1	Contig	5	40		PYNZ01	105	4024	2018-03-31T00:00:00Z	ftp://ftp.ncbi.nlm.nih.gov/genomes/all/GCF/003/026/175/GCF_003026175.1_ASM302617v1
241	Photobacterium sp. GB-3	Bacteria;Proteobacteria;Gammaproteobacteria	GB-3	SAMN07327785	PRJNA243331	GCA_003026155.1	Contig	5	40		PYOA01	78	4052	2018-03-31T00:00:00Z	ftp://ftp.ncbi.nlm.nih.gov/genomes/all/GCF/003/026/155/GCF_003026155.1_ASM302615v1
242	Photobacterium sp. GB-36	Bacteria;Proteobacteria;Gammaproteobacteria	GB-36	SAMN07327783	PRJNA243331	GCA_003026135.1	Contig	5	40		PYNY01	91	4001	2018-03-31T00:00:00Z	ftp://ftp.ncbi.nlm.nih.gov/genomes/all/GCF/003/026/135/GCF_003026135.1_ASM302613v1
243	Photobacterium sp. GB-50	Bacteria;Proteobacteria;Gammaproteobacteria	GB-50	SAMN07327782	PRJNA243331	GCA_003026755.1	Contig	5	40		PYNX01	62	4067	2018-03-31T00:00:00Z	ftp://ftp.ncbi.nlm.nih.gov/genomes/all/GCF/003/026/755/GCF_003026755.1_ASM302675v1
244	Photobacterium sp. GB-56	Bacteria;Proteobacteria;Gammaproteobacteria	GB-56	SAMN07327781	PRJNA243331	GCA_003026105.1	Contig	5	40		PYNW01	67	3998	2018-03-31T00:00:00Z	ftp://ftp.ncbi.nlm.nih.gov/genomes/all/GCF/003/026/105/GCF_003026105.1_ASM302610v1
245	Photobacterium sp. GB-72	Bacteria;Proteobacteria;Gammaproteobacteria	GB-72	SAMN07327780	PRJNA243331	GCA_003026095.1	Contig	5	40		PYNV01	63	4135	2018-03-31T00:00:00Z	ftp://ftp.ncbi.nlm.nih.gov/genomes/all/GCF/003/026/095/GCF_003026095.1_ASM302609v1
246	Photobacterium sp. J15	Bacteria;Proteobacteria;Gammaproteobacteria	J15	SAMN04479200	PRJNA311139	GCA_001655635.1	Contig	6	46		LSNH01	3	4779	2016-06-03T00:00:00Z	ftp://ftp.ncbi.nlm.nih.gov/genomes/all/GCF/001/655/635/GCF_001655635.1_ASM165563v1
247	Photobacterium sp. JCM 19050	Bacteria;Proteobacteria;Gammaproteobacteria	JCM 19050	SAMD00000381	PRJDB1622	GCA_001310455.1	Contig	5	50		BAXG01	116	3625	2015-10-01T00:00:00Z	ftp://ftp.ncbi.nlm.nih.gov/genomes/all/GCF/001/310/455/GCF_001310455.1_ASM131045v1
248	Photobacterium sp. NCIMB 13483	Bacteria;Proteobacteria;Gammaproteobacteria	NCIMB 13483	SAMN07327742	PRJNA243331	GCA_003025475.1	Contig	4	39		PYLV01	73	3768	2018-03-31T00:00:00Z	ftp://ftp.ncbi.nlm.nih.gov/genomes/all/GCF/003/025/475/GCF_003025475.1_ASM302547v1
249	Photobacterium sp. SKA34	Bacteria;Proteobacteria;Gammaproteobacteria	SKA34	SAMN02436115	PRJNA13566	GCA_000153325.1	Scaffold	5	40		AAOU01	18	4106	2006-03-01T00:00:00Z	ftp://ftp.ncbi.nlm.nih.gov/genomes/all/GCF/000/153/325/GCF_000153325.1_ASM15332v1
250	Photobacterium swingsii	Bacteria;Proteobacteria;Gammaproteobacteria	CAIM 1393	SAMN03766180	PRJNA286212	GCA_001077885.1	Contig	6	44		LELC01	98	4177	2015-07-14T00:00:00Z	ftp://ftp.ncbi.nlm.nih.gov/genomes/all/GCF/001/077/885/GCF_001077885.1_CAIM1393T.ver1
251	Photobacterium swingsii	Bacteria;Proteobacteria;Gammaproteobacteria	DSM 24669	SAMN07327746	PRJNA243331	GCA_003026435.1	Contig	6	44		PYLZ01	45	4751	2018-03-31T00:00:00Z	ftp://ftp.ncbi.nlm.nih.gov/genomes/all/GCF/003/026/435/GCF_003026435.1_ASM302643v1
252	Photobacterium toruni	Bacteria;Proteobacteria;Gammaproteobacteria	CECT 9189	SAMEA93355918	PRJEB19054	GCA_900166975.1	Scaffold	4	39		FUWP01	118	3835	2017-03-17T00:00:00Z	ftp://ftp.ncbi.nlm.nih.gov/genomes/all/GCF/900/166/975/GCF_900166975.1_P.torugnensis_CECT9189T_SPAdes_Prokka_EMBL.gz
253	Salinivibrio costicola	Bacteria;Proteobacteria;Gammaproteobacteria	PRJEB21454	SAMEA104136969	PRJEB21454	GCA_900188555.1	Scaffold	3	51		FYET01	23	2952	2017-12-06T00:00:00Z	ftp://ftp.ncbi.nlm.nih.gov/genomes/all/GCF/900/188/555/GCF_900188555.1_PRJEB21454
254	Salinivibrio costicola subsp. alcaliphilus	Bacteria;Proteobacteria;Gammaproteobacteria	DSM 16359	SAMN06273039	PRJNA368812	GCA_001996185.1	Contig	3	49		MUFR01	248	2949	2017-02-14T00:00:00Z	ftp://ftp.ncbi.nlm.nih.gov/genomes/all/GCF/001/996/185/GCF_001996185.1_ASM199618v1
255	Salinivibrio costicola subsp. costicola ATCC 33508 = LMG 11651	Bacteria;Proteobacteria;Gammaproteobacteria	ATCC 33508	SAMN02470998	PRJNA183873	GCA_000390145.1	Contig	5	49		ASAI01	86	0	2013-05-10T00:00:00Z	ftp://ftp.ncbi.nlm.nih.gov/genomes/all/GCF/000/390/145/GCF_000390145.1_Whole_genome_shotgun_assembly
256	Salinivibrio costicola subsp. costicola ATCC 33508 = LMG 11651	Bacteria;Proteobacteria;Gammaproteobacteria	LMG 11651	SAMN02597457	PRJNA196485	GCA_000565345.1	Contig	3	49		AQOF01	202	2341	2014-01-07T00:00:00Z	ftp://ftp.ncbi.nlm.nih.gov/genomes/all/GCF/000/565/345/GCF_000565345.1_costicolaLMG11651
257	Salinivibrio kushneri	Bacteria;Proteobacteria;Gammaproteobacteria	AL184	SAMN06266618	PRJNA368633	GCA_001995845.1	Contig	3	51		MUEK01	161	3028	2017-02-14T00:00:00Z	ftp://ftp.ncbi.nlm.nih.gov/genomes/all/GCF/001/995/845/GCF_001995845.1_ASM199584v1
258	Salinivibrio kushneri	Bacteria;Proteobacteria;Gammaproteobacteria	IB560	SAMN06268039	PRJNA368649	GCA_001995915.1	Contig	3	51		MUEM01	65	3079	2017-02-14T00:00:00Z	ftp://ftp.ncbi.nlm.nih.gov/genomes/all/GCF/001/995/915/GCF_001995915.1_ASM199591v1
259	Salinivibrio kushneri	Bacteria;Proteobacteria;Gammaproteobacteria	IB563	SAMN06268099	PRJNA368653	GCA_001995785.1	Scaffold	3	51		MUEN01	173	3024	2017-02-14T00:00:00Z	ftp://ftp.ncbi.nlm.nih.gov/genomes/all/GCF/001/995/785/GCF_001995785.1_ASM199578v1
260	Salinivibrio kushneri	Bacteria;Proteobacteria;Gammaproteobacteria	IC202	SAMN06269574	PRJNA368686	GCA_001995805.1	Contig	4	51		MUEO01	111	3153	2017-02-14T00:00:00Z	ftp://ftp.ncbi.nlm.nih.gov/genomes/all/GCF/001/995/805/GCF_001995805.1_ASM199580v1
261	Salinivibrio kushneri	Bacteria;Proteobacteria;Gammaproteobacteria	IC317	SAMN06269576	PRJNA368688	GCA_001995875.1	Scaffold	3	51		MUEP01	236	2864	2017-02-14T00:00:00Z	ftp://ftp.ncbi.nlm.nih.gov/genomes/all/GCF/001/995/875/GCF_001995875.1_ASM199587v1
262	Salinivibrio kushneri	Bacteria;Proteobacteria;Gammaproteobacteria	MA421	SAMN06270081	PRJNA368691	GCA_001995635.1	Scaffold	4	50		MUER01	70	3102	2017-02-14T00:00:00Z	ftp://ftp.ncbi.nlm.nih.gov/genomes/all/GCF/001/995/635/GCF_001995635.1_ASM199563v1
263	Salinivibrio kushneri	Bacteria;Proteobacteria;Gammaproteobacteria	ML277	SAMN06267752	PRJNA368648	GCA_001995865.1	Contig	3	50		MUEL01	73	3030	2017-02-14T00:00:00Z	ftp://ftp.ncbi.nlm.nih.gov/genomes/all/GCF/001/995/865/GCF_001995865.1_ASM199586v1
264	Salinivibrio kushneri	Bacteria;Proteobacteria;Gammaproteobacteria	ML318	SAMN06270077	PRJNA368690	GCA_001995885.1	Scaffold	3	51		MUEQ01	96	2969	2017-02-14T00:00:00Z	ftp://ftp.ncbi.nlm.nih.gov/genomes/all/GCF/001/995/885/GCF_001995885.1_ASM199588v1
265	Salinivibrio kushneri	Bacteria;Proteobacteria;Gammaproteobacteria	ML328A	SAMN06270209	PRJNA368695	GCA_001995725.1	Contig	3	51		MUEU01	70	2999	2017-02-14T00:00:00Z	ftp://ftp.ncbi.nlm.nih.gov/genomes/all/GCF/001/995/725/GCF_001995725.1_ASM199572v1
266	Salinivibrio kushneri	Bacteria;Proteobacteria;Gammaproteobacteria	ML331	SAMN06270240	PRJNA368702	GCA_001995995.1	Contig	4	51		MUEV01	112	3133	2017-02-14T00:00:00Z	ftp://ftp.ncbi.nlm.nih.gov/genomes/all/GCF/001/995/995/GCF_001995995.1_ASM199599v1
267	Salinivibrio proteolyticus	Bacteria;Proteobacteria;Gammaproteobacteria	DSM 19052	SAMN06273037	PRJNA368810	GCA_001996165.1	Contig	4	50		MUFP01	51	3234	2017-02-14T00:00:00Z	ftp://ftp.ncbi.nlm.nih.gov/genomes/all/GCF/001/996/165/GCF_001996165.1_ASM199616v1
268	Salinivibrio proteolyticus	Bacteria;Proteobacteria;Gammaproteobacteria	DSM 8285	SAMN06273038	PRJNA368811	GCA_001996225.1	Contig	3	50		MUFQ01	95	3092	2017-02-14T00:00:00Z	ftp://ftp.ncbi.nlm.nih.gov/genomes/all/GCF/001/996/225/GCF_001996225.1_ASM199622v1
269	Salinivibrio sharmensis	Bacteria;Proteobacteria;Gammaproteobacteria	DSM 18182	SAMN06272988	PRJNA368794	GCA_001995985.1	Contig	3	50		MUFC01	40	2944	2017-02-14T00:00:00Z	ftp://ftp.ncbi.nlm.nih.gov/genomes/all/GCF/001/995/985/GCF_001995985.1_ASM199598v1
270	Salinivibrio siamensis	Bacteria;Proteobacteria;Gammaproteobacteria	JCM 14472	SAMN06272987	PRJNA368793	GCA_001996005.1	Contig	3	50		MUFB01	61	3025	2017-02-14T00:00:00Z	ftp://ftp.ncbi.nlm.nih.gov/genomes/all/GCF/001/996/005/GCF_001996005.1_ASM199600v1
271	Salinivibrio socompensis S10B	Bacteria;Proteobacteria;Gammaproteobacteria	S10B	SAMN02597456	PRJNA194041	GCA_000565325.1	Contig	3	50		AQOE01	252	2303	2014-01-07T00:00:00Z	ftp://ftp.ncbi.nlm.nih.gov/genomes/all/GCF/000/565/325/GCF_000565325.1_saliniS10B
272	Salinivibrio socompensis S35	Bacteria;Proteobacteria;Gammaproteobacteria	S35	SAMN02597455	PRJNA194040	GCA_000513715.1	Contig	3	50		AQOD01	270	2299	2014-01-07T00:00:00Z	ftp://ftp.ncbi.nlm.nih.gov/genomes/all/GCF/000/513/715/GCF_000513715.1_saliniS351.0
273	Salinivibrio sp. AR640	Bacteria;Proteobacteria;Gammaproteobacteria	AR640	SAMN06272989	PRJNA368795	GCA_001995405.1	Scaffold	3	49		MUFD01	60	2873	2017-02-14T00:00:00Z	ftp://ftp.ncbi.nlm.nih.gov/genomes/all/GCF/001/995/405/GCF_001995405.1_ASM199540v1
274	Salinivibrio sp. AR647	Bacteria;Proteobacteria;Gammaproteobacteria	AR647	SAMN06272991	PRJNA368796	GCA_001995415.1	Contig	3	49		MUFE01	22	2920	2017-02-14T00:00:00Z	ftp://ftp.ncbi.nlm.nih.gov/genomes/all/GCF/001/995/415/GCF_001995415.1_ASM199541v1
275	Salinivibrio sp. BNH	Bacteria;Proteobacteria;Gammaproteobacteria	BNH	SAMN05615530	PRJNA339955	GCA_001722105.1	Contig	3	51		MEBQ01	45	3073	2016-09-08T00:00:00Z	ftp://ftp.ncbi.nlm.nih.gov/genomes/all/GCF/001/722/105/GCF_001722105.1_ASM172210v1
276	Salinivibrio sp. DV	Bacteria;Proteobacteria;Gammaproteobacteria	DV	SAMN05615492	PRJNA339955	GCA_001722075.1	Contig	4	50		MEBP01	145	3268	2016-09-08T00:00:00Z	ftp://ftp.ncbi.nlm.nih.gov/genomes/all/GCF/001/722/075/GCF_001722075.1_ASM172207v1
277	Salinivibrio sp. ES.052	Bacteria;Proteobacteria;Gammaproteobacteria	ES.052	SAMN05444724	PRJEB18290	GCA_900141775.1	Contig	4	49		FSRI01	6	3146	2016-12-14T00:00:00Z	ftp://ftp.ncbi.nlm.nih.gov/genomes/all/GCF/900/141/775/GCF_900141775.1_IMG-taxon_2695421045_annotated_assembly
278	Salinivibrio sp. IB282	Bacteria;Proteobacteria;Gammaproteobacteria	IB282	SAMN06270194	PRJNA368693	GCA_001995685.1	Contig	3	51		MUET01	157	2836	2017-02-14T00:00:00Z	ftp://ftp.ncbi.nlm.nih.gov/genomes/all/GCF/001/995/685/GCF_001995685.1_ASM199568v1
279	Salinivibrio sp. IB574	Bacteria;Proteobacteria;Gammaproteobacteria	IB574	SAMN06273035	PRJNA368808	GCA_001996205.1	Scaffold	4	50		MUFN01	69	3187	2017-02-14T00:00:00Z	ftp://ftp.ncbi.nlm.nih.gov/genomes/all/GCF/001/996/205/GCF_001996205.1_ASM199620v1
280	Salinivibrio sp. IB643	Bacteria;Proteobacteria;Gammaproteobacteria	IB643	SAMN06272992	PRJNA368797	GCA_001996105.1	Contig	3	49		MUFF01	91	2739	2017-02-14T00:00:00Z	ftp://ftp.ncbi.nlm.nih.gov/genomes/all/GCF/001/996/105/GCF_001996105.1_ASM199610v1
281	Salinivibrio sp. IB868	Bacteria;Proteobacteria;Gammaproteobacteria	IB868	SAMN06270241	PRJNA368703	GCA_001995655.1	Contig	3	51		MUEW01	30	3049	2017-02-14T00:00:00Z	ftp://ftp.ncbi.nlm.nih.gov/genomes/all/GCF/001/995/655/GCF_001995655.1_ASM199565v1
282	Salinivibrio sp. IB870	Bacteria;Proteobacteria;Gammaproteobacteria	IB870	SAMN06270272	PRJNA368704	GCA_001995945.1	Contig	3	51		MUEX01	42	3036	2017-02-14T00:00:00Z	ftp://ftp.ncbi.nlm.nih.gov/genomes/all/GCF/001/995/945/GCF_001995945.1_ASM199594v1
283	Salinivibrio sp. IB872	Bacteria;Proteobacteria;Gammaproteobacteria	IB872	SAMN06273036	PRJNA368809	GCA_001995345.1	Scaffold	4	50		MUFO01	102	3201	2017-02-14T00:00:00Z	ftp://ftp.ncbi.nlm.nih.gov/genomes/all/GCF/001/995/345/GCF_001995345.1_ASM199534v1
284	Salinivibrio sp. KP-1	Bacteria;Proteobacteria;Gammaproteobacteria	KP-1	SAMN03450805	PRJNA279830	GCA_000968645.1	Contig	4	51		LAQR01	49	3110	2015-04-03T00:00:00Z	ftp://ftp.ncbi.nlm.nih.gov/genomes/all/GCF/000/968/645/GCF_000968645.1_ASM96864v1
285	Salinivibrio sp. MA351	Bacteria;Proteobacteria;Gammaproteobacteria	MA351	SAMN06272993	PRJNA368798	GCA_001996065.1	Contig	3	49		MUFG01	59	2923	2017-02-14T00:00:00Z	ftp://ftp.ncbi.nlm.nih.gov/genomes/all/GCF/001/996/065/GCF_001996065.1_ASM199606v1
286	Salinivibrio sp. MA427	Bacteria;Proteobacteria;Gammaproteobacteria	MA427	SAMN06272995	PRJNA368799	GCA_001996115.1	Scaffold	3	50		MUFH01	513	2739	2017-02-14T00:00:00Z	ftp://ftp.ncbi.nlm.nih.gov/genomes/all/GCF/001/996/115/GCF_001996115.1_ASM199611v1
287	Salinivibrio sp. MA440	Bacteria;Proteobacteria;Gammaproteobacteria	MA440	SAMN06272996	PRJNA368800	GCA_001996265.1	Contig	3	49		MUFI01	102	2996	2017-02-14T00:00:00Z	ftp://ftp.ncbi.nlm.nih.gov/genomes/all/GCF/001/996/265/GCF_001996265.1_ASM199626v1
288	Salinivibrio sp. MA607	Bacteria;Proteobacteria;Gammaproteobacteria	MA607	SAMN06272997	PRJNA368801	GCA_001996245.1	Contig	3	49		MUFJ01	68	2946	2017-02-14T00:00:00Z	ftp://ftp.ncbi.nlm.nih.gov/genomes/all/GCF/001/996/245/GCF_001996245.1_ASM199624v1
289	Salinivibrio sp. ML198	Bacteria;Proteobacteria;Gammaproteobacteria	ML198	SAMN06270280	PRJNA368707	GCA_001996015.1	Contig	3	51		MUEZ01	87	3015	2017-02-14T00:00:00Z	ftp://ftp.ncbi.nlm.nih.gov/genomes/all/GCF/001/996/015/GCF_001996015.1_ASM199601v1
290	Salinivibrio sp. ML290	Bacteria;Proteobacteria;Gammaproteobacteria	ML290	SAMN06270276	PRJNA368706	GCA_001995695.1	Scaffold	4	50		MUEY01	36	3128	2017-02-14T00:00:00Z	ftp://ftp.ncbi.nlm.nih.gov/genomes/all/GCF/001/995/695/GCF_001995695.1_ASM199569v1
291	Salinivibrio sp. ML323	Bacteria;Proteobacteria;Gammaproteobacteria	ML323	SAMN06270190	PRJNA368692	GCA_001995745.1	Contig	3	51		MUES01	63	2865	2017-02-14T00:00:00Z	ftp://ftp.ncbi.nlm.nih.gov/genomes/all/GCF/001/995/745/GCF_001995745.1_ASM199574v1
292	Salinivibrio sp. PR5	Bacteria;Proteobacteria;Gammaproteobacteria	PR5	SAMN06273022	PRJNA368803	GCA_001996085.1	Contig	3	50		MUFK01	105	3035	2017-02-14T00:00:00Z	ftp://ftp.ncbi.nlm.nih.gov/genomes/all/GCF/001/996/085/GCF_001996085.1_ASM199608v1
293	Salinivibrio sp. PR6	Bacteria;Proteobacteria;Gammaproteobacteria	PR6	SAMN06272985	PRJNA368792	GCA_001995955.1	Contig	3	50		MUFA01	49	3055	2017-02-14T00:00:00Z	ftp://ftp.ncbi.nlm.nih.gov/genomes/all/GCF/001/995/955/GCF_001995955.1_ASM199595v1
294	Salinivibrio sp. PR919	Bacteria;Proteobacteria;Gammaproteobacteria	PR919	SAMN06273023	PRJNA368804	GCA_001995355.1	Contig	3	50		MUFL01	176	3076	2017-02-14T00:00:00Z	ftp://ftp.ncbi.nlm.nih.gov/genomes/all/GCF/001/995/355/GCF_001995355.1_ASM199535v1
295	Salinivibrio sp. PR932	Bacteria;Proteobacteria;Gammaproteobacteria	PR932	SAMN06273034	PRJNA368805	GCA_001996125.1	Scaffold	3	50		MUFM01	74	3085	2017-02-14T00:00:00Z	ftp://ftp.ncbi.nlm.nih.gov/genomes/all/GCF/001/996/125/GCF_001996125.1_ASM199612v1
296	Salinivibrio sp. YCSC6	Bacteria;Proteobacteria;Gammaproteobacteria	YCSC6	SAMN06640868	PRJNA380330	GCA_002369825.1	Contig	4	50		NHNL01	2	3262	2017-09-26T00:00:00Z	ftp://ftp.ncbi.nlm.nih.gov/genomes/all/GCF/002/369/825/GCF_002369825.1_ASM236982v1
297	Thaumasiovibrio occultus	Bacteria;Proteobacteria;Gammaproteobacteria	C4II189	SAMD00057775	PRJDB5109	GCA_002157795.1	Scaffold	4	49		BDGP01	230	3954	2017-05-18T00:00:00Z	ftp://ftp.ncbi.nlm.nih.gov/genomes/all/GCF/002/157/795/GCF_002157795.1_ASM215779v1
298	Thaumasiovibrio subtropicus	Bacteria;Proteobacteria;Gammaproteobacteria	C4V358	SAMD00057776	PRJDB5109	GCA_002157755.1	Scaffold	5	47		BDGQ01	271	4680	2017-05-18T00:00:00Z	ftp://ftp.ncbi.nlm.nih.gov/genomes/all/GCF/002/157/755/GCF_002157755.1_ASM215775v1
299	Vibrio aerogenes CECT 7868	Bacteria;Proteobacteria;Gammaproteobacteria	CECT 7868	SAMEA4552037	PRJEB17789	GCA_900130105.1	Contig	5	46		FQXZ01	77	4494	2016-12-12T00:00:00Z	ftp://ftp.ncbi.nlm.nih.gov/genomes/all/GCF/900/130/105/GCF_900130105.1_Vibrio.aerogenes_CECT_7868_Velvet_Prokka
300	Vibrio aestivus	Bacteria;Proteobacteria;Gammaproteobacteria	CAIM 1861	SAMN03339663	PRJNA275144	GCA_003263845.1	Contig	5	45		JYJN01	207	3197	2018-06-25T00:00:00Z	ftp://ftp.ncbi.nlm.nih.gov/genomes/all/GCF/003/263/845/GCF_003263845.1_ASM326384v1
301	Vibrio agarivorans	Bacteria;Proteobacteria;Gammaproteobacteria	CAIM 1911	SAMN08359574	PRJNA429795	GCA_002894965.1	Scaffold	5	42		POWH01	998	3739	2018-01-22T00:00:00Z	ftp://ftp.ncbi.nlm.nih.gov/genomes/all/GCF/002/894/965/GCF_002894965.1_ASM289496v1
302	Vibrio albensis	Bacteria;Proteobacteria;Gammaproteobacteria	FDAARGOS_103	SAMN03996320	PRJNA231221	GCA_001471585.2	Contig	4	48		LOSL02	2	3472	2015-12-21T00:00:00Z	ftp://ftp.ncbi.nlm.nih.gov/genomes/all/GCF/001/471/585/GCF_001471585.2_ASM147158v2
303	Vibrio albensis ATCC 14547	Bacteria;Proteobacteria;Gammaproteobacteria	ATCC 14547	SAMN02585008	PRJNA223123	GCA_000518145.1	Scaffold	4	48		JADA01	61	3401	2014-01-10T00:00:00Z	ftp://ftp.ncbi.nlm.nih.gov/genomes/all/GCF/000/518/145/GCF_000518145.1_ASM51814v1
304	Vibrio albensis VL426	Bacteria;Proteobacteria;Gammaproteobacteria	VL426	SAMN02393807	PRJNA33549	GCA_000174235.1	Contig	4	48		ACHV01	5	3437	2009-05-01T00:00:00Z	ftp://ftp.ncbi.nlm.nih.gov/genomes/all/GCF/000/174/235/GCF_000174235.1_ASM17423v1
305	Vibrio alginolyticus	Bacteria;Proteobacteria;Gammaproteobacteria	ANC4-19	SAMN04523674	PRJNA313133	GCA_001584265.1	Contig	5	45		LTYK01	135	4508	2016-03-09T00:00:00Z	ftp://ftp.ncbi.nlm.nih.gov/genomes/all/GCF/001/584/265/GCF_001584265.1_ASM158426v1
306	Vibrio alginolyticus	Bacteria;Proteobacteria;Gammaproteobacteria	ATCC 17749	SAMN03996338	PRJNA231221	GCA_001471275.2	Contig	5	45		LOSN02	2	4645	2015-12-21T00:00:00Z	ftp://ftp.ncbi.nlm.nih.gov/genomes/all/GCF/001/471/275/GCF_001471275.2_ASM147127v2
307	Vibrio alginolyticus	Bacteria;Proteobacteria;Gammaproteobacteria	ATCC 33787	SAMN04320555	PRJNA305220	GCA_001469735.1	Complete	6	44	chromosome I:NZ_CP013484.1/CP013484.1; chromosome II:NZ_CP013485.1/CP013485.1; plasmid pMBL128:NZ_CP013486.1/CP013486.1; plasmid pMBL287:NZ_CP013487.1/CP013487.1; plasmid pMBL96:NZ_CP013488.1/CP013488.1		5	5094	2015-12-09T00:00:00Z	ftp://ftp.ncbi.nlm.nih.gov/genomes/all/GCF/001/469/735/GCF_001469735.1_ASM146973v1
308	Vibrio alginolyticus	Bacteria;Proteobacteria;Gammaproteobacteria	ATCC 33868	SAMN03996324	PRJNA231221	GCA_002953515.1	Complete	5	44	chromosome 1:NZ_CP014053.1/CP014053.1; chromosome 2:NZ_CP014054.1/CP014054.1; plasmid unnamed1:NZ_CP014052.1/CP014052.1		3	4868	2018-02-20T00:00:00Z	ftp://ftp.ncbi.nlm.nih.gov/genomes/all/GCF/002/953/515/GCF_002953515.1_ASM295351v1
309	Vibrio alginolyticus	Bacteria;Proteobacteria;Gammaproteobacteria	BSW15	SAMN03280974	PRJNA272353	GCA_000834085.1	Contig	5	45		JXIO01	114	4663	2015-02-09T00:00:00Z	ftp://ftp.ncbi.nlm.nih.gov/genomes/all/GCF/000/834/085/GCF_000834085.1_ASM83408v1
310	Vibrio alginolyticus	Bacteria;Proteobacteria;Gammaproteobacteria	BSW8	SAMN03280973	PRJNA272352	GCA_000834155.1	Contig	5	45		JXIN01	105	4678	2015-02-09T00:00:00Z	ftp://ftp.ncbi.nlm.nih.gov/genomes/all/GCF/000/834/155/GCF_000834155.1_ASM83415v1
311	Vibrio alginolyticus	Bacteria;Proteobacteria;Gammaproteobacteria	EPGS	SAMN02746033	PRJNA245457	GCA_001273715.1	Scaffold	5	45		JOKY01	55	4525	2015-08-24T00:00:00Z	ftp://ftp.ncbi.nlm.nih.gov/genomes/all/GCF/001/273/715/GCF_001273715.1_ASM127371v1
312	Vibrio alginolyticus	Bacteria;Proteobacteria;Gammaproteobacteria	FDAARGOS_114	SAMN03996330	PRJNA231221	GCA_002953975.1	Complete	5	45	chromosome 1:NZ_CP014045.1/CP014045.1; chromosome 2:NZ_CP014044.1/CP014044.1		2	4647	2018-02-20T00:00:00Z	ftp://ftp.ncbi.nlm.nih.gov/genomes/all/GCF/002/953/975/GCF_002953975.1_ASM295397v1
313	Vibrio alginolyticus	Bacteria;Proteobacteria;Gammaproteobacteria	FF273	SAMN04867927	PRJNA318805	GCA_001691185.1	Scaffold	5	45		MAKC01	179	4619	2016-07-21T00:00:00Z	ftp://ftp.ncbi.nlm.nih.gov/genomes/all/GCF/001/691/185/GCF_001691185.1_ASM169118v1
314	Vibrio alginolyticus	Bacteria;Proteobacteria;Gammaproteobacteria	J207	SAMN03996326	PRJNA231221	GCA_002953535.1	Complete	5	45	chromosome 1:NZ_CP014040.1/CP014040.1; chromosome 2:NZ_CP014041.1/CP014041.1		2	4779	2018-02-20T00:00:00Z	ftp://ftp.ncbi.nlm.nih.gov/genomes/all/GCF/002/953/535/GCF_002953535.1_ASM295353v1
315	Vibrio alginolyticus	Bacteria;Proteobacteria;Gammaproteobacteria	K01M1	SAMN05860636	PRJNA344731	GCA_002119505.2	Complete	5	45	chromosome 1:NZ_CP017889.1/CP017889.1; chromosome 2:NZ_CP017890.1/CP017890.1; plasmid pL9064:NZ_CP028135.1/CP028135.1		3	4760	2017-05-09T00:00:00Z	ftp://ftp.ncbi.nlm.nih.gov/genomes/all/GCF/002/119/505/GCF_002119505.2_ASM211950v2
316	Vibrio alginolyticus	Bacteria;Proteobacteria;Gammaproteobacteria	K04M3	SAMN05860638	PRJNA345277	GCA_002149105.1	Complete	6	44	chromosome 1:NZ_CP017896.1/CP017896.1; chromosome II:NZ_CP017897.1/CP017897.1; plasmid pL294:NZ_CP017898.1/CP017898.1		3	5069	2017-05-09T00:00:00Z	ftp://ftp.ncbi.nlm.nih.gov/genomes/all/GCF/002/149/105/GCF_002149105.1_ASM214910v1
317	Vibrio alginolyticus	Bacteria;Proteobacteria;Gammaproteobacteria	K04M5	SAMN05860639	PRJNA345280	GCA_002119545.1	Complete	6	44	chromosome 1:NZ_CP017899.1/CP017899.1; chromosome 2:NZ_CP017900.1/CP017900.1; plasmid pL294:NZ_CP017901.1/CP017901.1		3	5031	2017-05-09T00:00:00Z	ftp://ftp.ncbi.nlm.nih.gov/genomes/all/GCF/002/119/545/GCF_002119545.1_ASM211954v1
318	Vibrio alginolyticus	Bacteria;Proteobacteria;Gammaproteobacteria	K06K5	SAMN05860641	PRJNA345284	GCA_002119565.1	Complete	6	44	chromosome 1:NZ_CP017907.1/CP017907.1; chromosome 2:NZ_CP017908.1/CP017908.1; plasmid pL29:NZ_CP017910.1/CP017910.1; plasmid pL291:NZ_CP017909.1/CP017909.1		4	5034	2017-05-09T00:00:00Z	ftp://ftp.ncbi.nlm.nih.gov/genomes/all/GCF/002/119/565/GCF_002119565.1_ASM211956v1
319	Vibrio alginolyticus	Bacteria;Proteobacteria;Gammaproteobacteria	K08M3	SAMN05860642	PRJNA345285	GCA_002149085.1	Complete	6	44	chromosome I:NZ_CP017913.1/CP017913.1; chromosome II:NZ_CP017914.1/CP017914.1; plasmid pL300:NZ_CP017915.1/CP017915.1		3	5046	2017-05-09T00:00:00Z	ftp://ftp.ncbi.nlm.nih.gov/genomes/all/GCF/002/149/085/GCF_002149085.1_ASM214908v1
320	Vibrio alginolyticus	Bacteria;Proteobacteria;Gammaproteobacteria	K08M4	SAMN05860643	PRJNA345286	GCA_002119525.1	Complete	5	44	chromosome 1:NZ_CP017916.1/CP017916.1; chromosome 2:NZ_CP017917.1/CP017917.1		2	4071	2017-05-09T00:00:00Z	ftp://ftp.ncbi.nlm.nih.gov/genomes/all/GCF/002/119/525/GCF_002119525.1_ASM211952v1
321	Vibrio alginolyticus	Bacteria;Proteobacteria;Gammaproteobacteria	K09K1	SAMN05860644	PRJNA345293	GCA_002149065.1	Complete	5	45	chromosome I:NZ_CP017918.1/CP017918.1; chromosome II:NZ_CP017919.1/CP017919.1		2	4752	2017-05-09T00:00:00Z	ftp://ftp.ncbi.nlm.nih.gov/genomes/all/GCF/002/149/065/GCF_002149065.1_ASM214906v1
322	Vibrio alginolyticus	Bacteria;Proteobacteria;Gammaproteobacteria	K10K4	SAMN05860645	PRJNA345294	GCA_002119585.1	Complete	5	45	chromosome 1:NZ_CP017911.1/CP017911.1; chromosome 2:NZ_CP017912.1/CP017912.1		2	4756	2017-05-09T00:00:00Z	ftp://ftp.ncbi.nlm.nih.gov/genomes/all/GCF/002/119/585/GCF_002119585.1_ASM211958v1
323	Vibrio alginolyticus	Bacteria;Proteobacteria;Gammaproteobacteria	LMG 11650	SAMN03996257	PRJNA231221	GCA_001525595.2	Contig	5	45		LRIG02	3	4633	2016-01-22T00:00:00Z	ftp://ftp.ncbi.nlm.nih.gov/genomes/all/GCF/001/525/595/GCF_001525595.2_ASM152559v2
324	Vibrio alginolyticus	Bacteria;Proteobacteria;Gammaproteobacteria	NCTC12160	SAMEA4384071	PRJEB6403	GCA_900460285.1	Contig	5	45		UAVI01	19	4609	2018-06-16T00:00:00Z	ftp://ftp.ncbi.nlm.nih.gov/genomes/all/GCF/900/460/285/GCF_900460285.1_50465_H01
325	Vibrio alginolyticus	Bacteria;Proteobacteria;Gammaproteobacteria	QD-5	SAMN06706663	PRJNA382465	GCA_002114195.1	Scaffold	5	45		NCXR01	39	4618	2017-04-28T00:00:00Z	ftp://ftp.ncbi.nlm.nih.gov/genomes/all/GCF/002/114/195/GCF_002114195.1_ASM211419v1
326	Vibrio alginolyticus	Bacteria;Proteobacteria;Gammaproteobacteria	RM-10-2	SAMN03795179	PRJNA288141	GCA_001267615.1	Contig	5	45		LFWH01	84	4670	2015-08-14T00:00:00Z	ftp://ftp.ncbi.nlm.nih.gov/genomes/all/GCF/001/267/615/GCF_001267615.1_ASM126761v1
327	Vibrio alginolyticus	Bacteria;Proteobacteria;Gammaproteobacteria	RM-12-1	SAMN03799837	PRJNA288141	GCA_001270205.1	Contig	5	45		LFZC01	131	4752	2015-08-18T00:00:00Z	ftp://ftp.ncbi.nlm.nih.gov/genomes/all/GCF/001/270/205/GCF_001270205.1_ASM127020v1
328	Vibrio alginolyticus	Bacteria;Proteobacteria;Gammaproteobacteria	RM-24-2	SAMN03795183	PRJNA288141	GCA_001267945.1	Scaffold	4	43		LFWL01	200	3849	2015-08-17T00:00:00Z	ftp://ftp.ncbi.nlm.nih.gov/genomes/all/GCF/001/267/945/GCF_001267945.1_ASM126794v1
329	Vibrio alginolyticus	Bacteria;Proteobacteria;Gammaproteobacteria	TS13	SAMN03329625	PRJNA274607	GCA_000962815.1	Scaffold	5	45		JZWD01	40	4659	2015-03-25T00:00:00Z	ftp://ftp.ncbi.nlm.nih.gov/genomes/all/GCF/000/962/815/GCF_000962815.1_ASM96281v1
330	Vibrio alginolyticus	Bacteria;Proteobacteria;Gammaproteobacteria	UCD-30C	SAMN04088202	PRJNA295760	GCA_001306785.1	Contig	5	45		LJTE01	281	4873	2015-10-05T00:00:00Z	ftp://ftp.ncbi.nlm.nih.gov/genomes/all/GCF/001/306/785/GCF_001306785.1_ASM130678v1
331	Vibrio alginolyticus	Bacteria;Proteobacteria;Gammaproteobacteria	UCD-32C	SAMN04088203	PRJNA295761	GCA_001306825.1	Contig	5	45		LJTF01	140	4695	2015-10-05T00:00:00Z	ftp://ftp.ncbi.nlm.nih.gov/genomes/all/GCF/001/306/825/GCF_001306825.1_ASM130682v1
332	Vibrio alginolyticus	Bacteria;Proteobacteria;Gammaproteobacteria	UCD-53C	SAMN04088219	PRJNA295764	GCA_001306845.1	Contig	5	45		LJTG01	76	4570	2015-10-05T00:00:00Z	ftp://ftp.ncbi.nlm.nih.gov/genomes/all/GCF/001/306/845/GCF_001306845.1_ASM130684v1
333	Vibrio alginolyticus	Bacteria;Proteobacteria;Gammaproteobacteria	UCD-9C	SAMN04088220	PRJNA295769	GCA_001306875.1	Contig	6	44		LJTH01	95	5294	2015-10-05T00:00:00Z	ftp://ftp.ncbi.nlm.nih.gov/genomes/all/GCF/001/306/875/GCF_001306875.1_ASM130687v1
334	Vibrio alginolyticus	Bacteria;Proteobacteria;Gammaproteobacteria	V1	SAMN03580732	PRJNA282906	GCA_001013315.1	Contig	5	45		LCUM01	68	4697	2015-05-26T00:00:00Z	ftp://ftp.ncbi.nlm.nih.gov/genomes/all/GCF/001/013/315/GCF_001013315.1_ASM101331v1
335	Vibrio alginolyticus	Bacteria;Proteobacteria;Gammaproteobacteria	V2	SAMN03580733	PRJNA282898	GCA_001010935.1	Contig	5	45		LCSG01	33	4503	2015-05-20T00:00:00Z	ftp://ftp.ncbi.nlm.nih.gov/genomes/all/GCF/001/010/935/GCF_001010935.1_ASM101093v1
336	Vibrio alginolyticus	Bacteria;Proteobacteria;Gammaproteobacteria	VN-7501	SAMN03457195	PRJNA280486	GCA_001617475.1	Contig	5	44		LVYF01	62	4621	2016-04-08T00:00:00Z	ftp://ftp.ncbi.nlm.nih.gov/genomes/all/GCF/001/617/475/GCF_001617475.1_ASM161747v1
337	Vibrio alginolyticus	Bacteria;Proteobacteria;Gammaproteobacteria	ZJ-T	SAMN05271497	PRJNA326213	GCA_001679745.1	Complete	5	45	chromosome 1:NZ_CP016224.1/CP016224.1; chromosome 2:NZ_CP016225.1/CP016225.1		2	4777	2016-07-05T00:00:00Z	ftp://ftp.ncbi.nlm.nih.gov/genomes/all/GCF/001/679/745/GCF_001679745.1_ASM167974v1
338	Vibrio alginolyticus 12G01	Bacteria;Proteobacteria;Gammaproteobacteria	12G01	SAMN02436162	PRJNA13571	GCA_000153505.1	Scaffold	5	45		AAPS01	20	4546	2006-04-06T00:00:00Z	ftp://ftp.ncbi.nlm.nih.gov/genomes/all/GCF/000/153/505/GCF_000153505.1_ASM15350v1
339	Vibrio alginolyticus 40B	Bacteria;Proteobacteria;Gammaproteobacteria	40B	SAMN02470249	PRJNA40359	GCA_000176055.1	Contig	5	45		ACZB01	188	4344	2009-11-23T00:00:00Z	ftp://ftp.ncbi.nlm.nih.gov/genomes/all/GCF/000/176/055/GCF_000176055.1_ASM17605v1
340	Vibrio alginolyticus E0666	Bacteria;Proteobacteria;Gammaproteobacteria	E0666	SAMN02469807	PRJNA174757	GCA_000341445.1	Contig	5	45		AMPD01	129	4491	2013-02-20T00:00:00Z	ftp://ftp.ncbi.nlm.nih.gov/genomes/all/GCF/000/341/445/GCF_000341445.1_VibrioE0666
341	Vibrio alginolyticus NBRC 15630 = ATCC 17749	Bacteria;Proteobacteria;Gammaproteobacteria	ATCC 17749	SAMN02603463	PRJNA184046	GCA_000354175.2	Complete	5	45	chromosome 1:NC_022349.1/CP006718.1; chromosome 2:NC_022359.1/CP006719.1		2	4521	2013-09-10T00:00:00Z	ftp://ftp.ncbi.nlm.nih.gov/genomes/all/GCF/000/354/175/GCF_000354175.2_ASM35417v2
342	Vibrio alginolyticus NBRC 15630 = ATCC 17749	Bacteria;Proteobacteria;Gammaproteobacteria	NBRC 15630	SAMD00041824	PRJDB355	GCA_000467145.1	Contig	5	45		BATK01	76	4497	2013-09-12T00:00:00Z	ftp://ftp.ncbi.nlm.nih.gov/genomes/all/GCF/000/467/145/GCF_000467145.1_ASM46714v1
343	Vibrio algivorus	Bacteria;Proteobacteria;Gammaproteobacteria	NBRC111146	SAMD00080445	PRJDB5783	GCA_002218005.1	Scaffold	4	41		BDSC01	8	3173	2017-06-20T20:45:00Z	ftp://ftp.ncbi.nlm.nih.gov/genomes/all/GCF/002/218/005/GCF_002218005.1_ASM221800v1
344	Vibrio anguillarum	Bacteria;Proteobacteria;Gammaproteobacteria	425	SAMN06606092	PRJNA379347	GCA_003031205.1	Complete	4	44	chromosome 1:NZ_CP020534.1/CP020534.1; chromosome 2:NZ_CP020533.1/CP020533.1; plasmid pEIB1:NZ_CP020532.1/CP020532.1		3	3802	2018-04-03T00:00:00Z	ftp://ftp.ncbi.nlm.nih.gov/genomes/all/GCF/003/031/205/GCF_003031205.1_ASM303120v1
345	Vibrio anguillarum	Bacteria;Proteobacteria;Gammaproteobacteria	87-9-116	SAMN07236662	PRJNA390489	GCA_002211505.1	Complete	4	44	chromosome 1:NZ_CP021980.1/CP021980.1; chromosome 2:NZ_CP021981.1/CP021981.1		2	3786	2017-06-30T00:00:00Z	ftp://ftp.ncbi.nlm.nih.gov/genomes/all/GCF/002/211/505/GCF_002211505.1_ASM221150v1
346	Vibrio anguillarum	Bacteria;Proteobacteria;Gammaproteobacteria	90-11-286	SAMN03175439	PRJNA266919	GCA_001660505.1	Complete	4	44	chromosome I:NZ_CP011460.1/CP011460.1; chromosome II:NZ_CP011461.1/CP011461.1		2	3741	2016-06-09T00:00:00Z	ftp://ftp.ncbi.nlm.nih.gov/genomes/all/GCF/001/660/505/GCF_001660505.1_ASM166050v1
347	Vibrio anguillarum	Bacteria;Proteobacteria;Gammaproteobacteria	ATCC 14181	SAMN05505091	PRJNA336161	GCA_001718015.1	Contig	4	45		MCJC01	217	3374	2016-09-01T00:00:00Z	ftp://ftp.ncbi.nlm.nih.gov/genomes/all/GCF/001/718/015/GCF_001718015.1_Va_14181_F1
348	Vibrio anguillarum	Bacteria;Proteobacteria;Gammaproteobacteria	ATCC-68554	SAMN07602430	PRJNA390882	GCA_002291265.1	Complete	4	45	chromosome 1:NZ_CP023208.1/CP023208.1; chromosome 2:NZ_CP023209.1/CP023209.1; plasmid p65:NZ_CP023210.1/CP023210.1		3	3597	2017-09-12T00:00:00Z	ftp://ftp.ncbi.nlm.nih.gov/genomes/all/GCF/002/291/265/GCF_002291265.1_ASM229126v1
349	Vibrio anguillarum	Bacteria;Proteobacteria;Gammaproteobacteria	CNEVA NB11008	SAMN07257084	PRJNA390882	GCA_002212025.1	Complete	4	45	chromosome 1:NZ_CP022103.1/CP022103.1; chromosome 2:NZ_CP022104.1/CP022104.1		2	3733	2017-06-30T00:00:00Z	ftp://ftp.ncbi.nlm.nih.gov/genomes/all/GCF/002/212/025/GCF_002212025.1_ASM221202v1
350	Vibrio anguillarum	Bacteria;Proteobacteria;Gammaproteobacteria	HI618	SAMN05933173	PRJNA349812	GCA_002078035.1	Contig	4	45		MNLD01	197	3259	2017-04-03T00:00:00Z	ftp://ftp.ncbi.nlm.nih.gov/genomes/all/GCF/002/078/035/GCF_002078035.1_ASM207803v1
351	Vibrio anguillarum	Bacteria;Proteobacteria;Gammaproteobacteria	JLL237	SAMN07251967	PRJNA390882	GCA_002211985.1	Complete	4	44	chromosome 1:NZ_CP022101.1/CP022101.1; chromosome 2:NZ_CP022102.1/CP022102.1		2	3719	2017-06-30T00:00:00Z	ftp://ftp.ncbi.nlm.nih.gov/genomes/all/GCF/002/211/985/GCF_002211985.1_ASM221198v1
352	Vibrio anguillarum	Bacteria;Proteobacteria;Gammaproteobacteria	M93	SAMN07414486	PRJNA395760	GCA_002901125.1	Scaffold	4	45		NOWD01	93	3333	2018-01-26T00:00:00Z	ftp://ftp.ncbi.nlm.nih.gov/genomes/all/GCF/002/901/125/GCF_002901125.1_ASM290112v1
353	Vibrio anguillarum	Bacteria;Proteobacteria;Gammaproteobacteria	MVAV6203	SAMN04631738	PRJNA317927	GCA_002163795.1	Complete	3	45	chromosome:NZ_CP016095.1/CP016095.1		1	2722	2017-06-02T00:00:00Z	ftp://ftp.ncbi.nlm.nih.gov/genomes/all/GCF/002/163/795/GCF_002163795.1_ASM216379v1
354	Vibrio anguillarum	Bacteria;Proteobacteria;Gammaproteobacteria	NB10	SAMEA3865288	PRJEB5701	GCA_000786425.1	Complete	4	44	chromosome I:NZ_LK021130.1/LK021130.1; chromosome II:NZ_LK021129.1/LK021129.1; plasmid III:NZ_LK021128.1/LK021128.1		3	3794	2014-06-02T00:00:00Z	ftp://ftp.ncbi.nlm.nih.gov/genomes/all/GCF/000/786/425/GCF_000786425.1_Vibrio_anguillarum_NB10_serovar_O1
355	Vibrio anguillarum	Bacteria;Proteobacteria;Gammaproteobacteria	S3 4/9	SAMN07249489	PRJNA390753	GCA_002212005.1	Complete	4	45	chromosome 1:NZ_CP022099.1/CP022099.1; chromosome 2:NZ_CP022100.1/CP022100.1		2	3677	2017-06-30T00:00:00Z	ftp://ftp.ncbi.nlm.nih.gov/genomes/all/GCF/002/212/005/GCF_002212005.1_ASM221200v1
356	Vibrio anguillarum	Bacteria;Proteobacteria;Gammaproteobacteria	VIB12	SAMN07622449	PRJNA390882	GCA_002310335.1	Complete	5	44	chromosome 1:NZ_CP023310.1/CP023310.1; chromosome 2:NZ_CP023311.1/CP023311.1; plasmid p292:NZ_CP023312.1/CP023312.1		3	4127	2017-09-18T00:00:00Z	ftp://ftp.ncbi.nlm.nih.gov/genomes/all/GCF/002/310/335/GCF_002310335.1_ASM231033v1
357	Vibrio anguillarum	Bacteria;Proteobacteria;Gammaproteobacteria	VIB43	SAMN07569844	PRJNA390882	GCA_002287545.1	Complete	4	45	chromosome 1:NZ_CP023054.1/CP023054.1; chromosome 2:NZ_CP023055.1/CP023055.1; plasmid p15:NZ_CP023056.1/CP023056.1		3	3782	2017-09-05T00:00:00Z	ftp://ftp.ncbi.nlm.nih.gov/genomes/all/GCF/002/287/545/GCF_002287545.1_ASM228754v1
358	Vibrio anguillarum 775	Bacteria;Proteobacteria;Gammaproteobacteria	775	SAMN02603689	PRJNA51883	GCA_000217675.1	Complete	4	44	chromosome I:NC_015633.1/CP002284.1; chromosome II:NC_015637.1/CP002285.1		2	3426	2011-06-09T00:00:00Z	ftp://ftp.ncbi.nlm.nih.gov/genomes/all/GCF/000/217/675/GCF_000217675.1_ASM21767v1
359	Vibrio anguillarum 96F	Bacteria;Proteobacteria;Gammaproteobacteria	96F	SAMN02470770	PRJNA63191	GCA_000257165.1	Contig	4	44		AEZA01	193	3613	2011-06-22T00:00:00Z	ftp://ftp.ncbi.nlm.nih.gov/genomes/all/GCF/000/257/165/GCF_000257165.1_ASM25716v1
360	Vibrio anguillarum M3	Bacteria;Proteobacteria;Gammaproteobacteria	M3	SAMN02604340	PRJNA211964	GCA_000462975.1	Complete	4	44	chromosome 1:NC_022223.1/CP006699.1; chromosome 2:NC_022224.1/CP006700.1; plasmid unnamed:NC_022225.1/CP006701.1		3	3520	2013-08-30T00:00:00Z	ftp://ftp.ncbi.nlm.nih.gov/genomes/all/GCF/000/462/975/GCF_000462975.1_ASM46297v1
361	Vibrio anguillarum RV22	Bacteria;Proteobacteria;Gammaproteobacteria	RV22	SAMN02470771	PRJNA63209	GCA_000257185.1	Contig	4	44		AEZB01	296	0	2011-06-22T00:00:00Z	ftp://ftp.ncbi.nlm.nih.gov/genomes/all/GCF/000/257/185/GCF_000257185.1_ASM25718v1
362	Vibrio antiquarius	Bacteria;Proteobacteria;Gammaproteobacteria	939	SAMN02212510	PRJNA186633	GCA_001909305.1	Contig	5	45		AOJB01	46	5072	2016-12-20T00:00:00Z	ftp://ftp.ncbi.nlm.nih.gov/genomes/all/GCF/001/909/305/GCF_001909305.1_ASM190930v1
363	Vibrio antiquarius	Bacteria;Proteobacteria;Gammaproteobacteria	EX25	SAMN02435854	PRJNA15693	GCA_000152485.1	Scaffold	5	45		AAKK02	105	4244	2005-09-13T00:00:00Z	ftp://ftp.ncbi.nlm.nih.gov/genomes/all/GCF/000/152/485/GCF_000152485.1_ASM15248v1
364	Vibrio antiquarius	Bacteria;Proteobacteria;Gammaproteobacteria	EX25	SAMN02603570	PRJNA40507	GCA_000024825.1	Complete	5	45	chromosome 1:NC_013456.1/CP001805.1; chromosome 2:NC_013457.1/CP001806.1		2	4540	2009-11-03T00:00:00Z	ftp://ftp.ncbi.nlm.nih.gov/genomes/all/GCF/000/024/825/GCF_000024825.1_ASM2482v1
365	Vibrio aphrogenes	Bacteria;Proteobacteria;Gammaproteobacteria	CA-1004	SAMD00057777	PRJDB5109	GCA_002157735.1	Scaffold	3	42		BDGR01	24	2899	2017-05-18T00:00:00Z	ftp://ftp.ncbi.nlm.nih.gov/genomes/all/GCF/002/157/735/GCF_002157735.1_ASM215773v1
366	Vibrio atlanticus	Bacteria;Proteobacteria;Gammaproteobacteria	CECT 7223	SAMEA4029004	PRJEB14353	GCA_900089855.1	Scaffold	5	44		FLQP01	100	4248	2016-07-16T00:00:00Z	ftp://ftp.ncbi.nlm.nih.gov/genomes/all/GCF/900/089/855/GCF_900089855.1_VatlanticusCECT7223_Velvet_Prokka
367	Vibrio azureus	Bacteria;Proteobacteria;Gammaproteobacteria	LC2-005	SAMN06105395	PRJNA356099	GCA_002849855.1	Chromosome	5	42	chromosome 1:NZ_CP018616.1/CP018616.1; chromosome 2:NZ_CP018617.1/CP018617.1; plasmid unnamed1:NZ_CP018618.1/CP018618.1; plasmid unnamed2:NZ_CP018619.1/CP018619.1		4	4131	2018-01-03T00:00:00Z	ftp://ftp.ncbi.nlm.nih.gov/genomes/all/GCF/002/849/855/GCF_002849855.1_ASM284985v1
368	Vibrio azureus NBRC 104587	Bacteria;Proteobacteria;Gammaproteobacteria	NBRC 104587	SAMD00041797	PRJDB356	GCA_000467165.1	Contig	5	42		BATL01	166	4054	2013-09-12T00:00:00Z	ftp://ftp.ncbi.nlm.nih.gov/genomes/all/GCF/000/467/165/GCF_000467165.1_ASM46716v1
369	Vibrio azureus NBRC 104587	Bacteria;Proteobacteria;Gammaproteobacteria	NBRC 104587	SAMD00036655	PRJDB722	GCA_000400265.1	Scaffold	5	42		BAOB01	783	3981	2013-05-14T00:00:00Z	ftp://ftp.ncbi.nlm.nih.gov/genomes/all/GCF/000/400/265/GCF_000400265.1_ASM40026v1
370	Vibrio barjaei	Bacteria;Proteobacteria;Gammaproteobacteria	3062	SAMN04221167	PRJNA300394	GCA_001639065.2	Scaffold	6	44		LQXO02	64	4967	2016-04-30T00:00:00Z	ftp://ftp.ncbi.nlm.nih.gov/genomes/all/GCF/001/639/065/GCF_001639065.2_ASM163906v2
371	Vibrio bivalvicida	Bacteria;Proteobacteria;Gammaproteobacteria	605	SAMN04145357	PRJNA297724	GCA_001399455.2	Scaffold	5	44		LLEI02	91	4387	2015-10-19T00:00:00Z	ftp://ftp.ncbi.nlm.nih.gov/genomes/all/GCF/001/399/455/GCF_001399455.2_ASM139945v2
372	Vibrio brasiliensis LMG 20546	Bacteria;Proteobacteria;Gammaproteobacteria	LMG 20546	SAMN02952918	PRJNA61943	GCA_000189255.2	Contig	5	46		AEVS01	116	4233	2011-02-11T00:00:00Z	ftp://ftp.ncbi.nlm.nih.gov/genomes/all/GCF/000/189/255/GCF_000189255.1_ASM18925v1
373	Vibrio breoganii	Bacteria;Proteobacteria;Gammaproteobacteria	10N.222.49.A5	SAMN05417997	PRJNA328102	GCA_002875165.1	Scaffold	4	45		MDBO01	141	3699	2018-01-11T00:00:00Z	ftp://ftp.ncbi.nlm.nih.gov/genomes/all/GCF/002/875/165/GCF_002875165.1_ASM287516v1
374	Vibrio breoganii	Bacteria;Proteobacteria;Gammaproteobacteria	10N.222.49.A8	SAMN05417998	PRJNA328102	GCA_002875195.1	Scaffold	4	45		MDBN01	138	3517	2018-01-11T00:00:00Z	ftp://ftp.ncbi.nlm.nih.gov/genomes/all/GCF/002/875/195/GCF_002875195.1_ASM287519v1
375	Vibrio breoganii	Bacteria;Proteobacteria;Gammaproteobacteria	10N.222.49.B11	SAMN05417999	PRJNA328102	GCA_002875185.1	Scaffold	4	45		MDBM01	136	3476	2018-01-11T00:00:00Z	ftp://ftp.ncbi.nlm.nih.gov/genomes/all/GCF/002/875/185/GCF_002875185.1_ASM287518v1
376	Vibrio breoganii	Bacteria;Proteobacteria;Gammaproteobacteria	10N.222.49.B7	SAMN05418000	PRJNA328102	GCA_002875235.1	Scaffold	4	45		MDBL01	173	3624	2018-01-11T00:00:00Z	ftp://ftp.ncbi.nlm.nih.gov/genomes/all/GCF/002/875/235/GCF_002875235.1_ASM287523v1
377	Vibrio breoganii	Bacteria;Proteobacteria;Gammaproteobacteria	10N.222.49.F8	SAMN05418002	PRJNA328102	GCA_002876535.1	Scaffold	4	45		MDBJ01	137	3611	2018-01-11T00:00:00Z	ftp://ftp.ncbi.nlm.nih.gov/genomes/all/GCF/002/876/535/GCF_002876535.1_ASM287653v1
378	Vibrio breoganii	Bacteria;Proteobacteria;Gammaproteobacteria	10N.222.51.A12	SAMN05418003	PRJNA328102	GCA_002875245.1	Scaffold	4	45		MDBI01	158	3595	2018-01-11T00:00:00Z	ftp://ftp.ncbi.nlm.nih.gov/genomes/all/GCF/002/875/245/GCF_002875245.1_ASM287524v1
379	Vibrio breoganii	Bacteria;Proteobacteria;Gammaproteobacteria	10N.222.51.A4	SAMN05418004	PRJNA328102	GCA_002876495.1	Scaffold	4	45		MDBH01	141	3670	2018-01-11T00:00:00Z	ftp://ftp.ncbi.nlm.nih.gov/genomes/all/GCF/002/876/495/GCF_002876495.1_ASM287649v1
380	Vibrio breoganii	Bacteria;Proteobacteria;Gammaproteobacteria	10N.222.51.B10	SAMN05418006	PRJNA328102	GCA_002875285.1	Scaffold	4	45		MDBF01	154	3596	2018-01-11T00:00:00Z	ftp://ftp.ncbi.nlm.nih.gov/genomes/all/GCF/002/875/285/GCF_002875285.1_ASM287528v1
381	Vibrio breoganii	Bacteria;Proteobacteria;Gammaproteobacteria	10N.222.51.C2	SAMN05418008	PRJNA328102	GCA_002875315.1	Scaffold	4	45		MDBD01	152	3600	2018-01-11T00:00:00Z	ftp://ftp.ncbi.nlm.nih.gov/genomes/all/GCF/002/875/315/GCF_002875315.1_ASM287531v1
382	Vibrio breoganii	Bacteria;Proteobacteria;Gammaproteobacteria	10N.222.51.E3	SAMN05418009	PRJNA328102	GCA_002875355.1	Scaffold	4	45		MDBC01	121	3623	2018-01-11T00:00:00Z	ftp://ftp.ncbi.nlm.nih.gov/genomes/all/GCF/002/875/355/GCF_002875355.1_ASM287535v1
383	Vibrio breoganii	Bacteria;Proteobacteria;Gammaproteobacteria	10N.222.51.E4	SAMN05418010	PRJNA328102	GCA_002876585.1	Scaffold	4	45		MDBB01	127	3543	2018-01-11T00:00:00Z	ftp://ftp.ncbi.nlm.nih.gov/genomes/all/GCF/002/876/585/GCF_002876585.1_ASM287658v1
384	Vibrio breoganii	Bacteria;Proteobacteria;Gammaproteobacteria	10N.222.51.E5	SAMN05418011	PRJNA328102	GCA_002876625.1	Scaffold	4	45		MDBA01	74	3554	2018-01-11T00:00:00Z	ftp://ftp.ncbi.nlm.nih.gov/genomes/all/GCF/002/876/625/GCF_002876625.1_ASM287662v1
385	Vibrio breoganii	Bacteria;Proteobacteria;Gammaproteobacteria	10N.222.52.B2	SAMN05418016	PRJNA328102	GCA_002875445.1	Scaffold	4	45		MDAV01	103	3623	2018-01-11T00:00:00Z	ftp://ftp.ncbi.nlm.nih.gov/genomes/all/GCF/002/875/445/GCF_002875445.1_ASM287544v1
386	Vibrio breoganii	Bacteria;Proteobacteria;Gammaproteobacteria	10N.222.52.B8	SAMN05418017	PRJNA328102	GCA_002876575.1	Scaffold	4	45		MDAU01	142	3629	2018-01-11T00:00:00Z	ftp://ftp.ncbi.nlm.nih.gov/genomes/all/GCF/002/876/575/GCF_002876575.1_ASM287657v1
387	Vibrio breoganii	Bacteria;Proteobacteria;Gammaproteobacteria	10N.222.52.C10	SAMN05418018	PRJNA328102	GCA_002875425.1	Scaffold	4	45		MDAT01	134	3632	2018-01-11T00:00:00Z	ftp://ftp.ncbi.nlm.nih.gov/genomes/all/GCF/002/875/425/GCF_002875425.1_ASM287542v1
388	Vibrio breoganii	Bacteria;Proteobacteria;Gammaproteobacteria	10N.261.45.B7	SAMN05418032	PRJNA328102	GCA_002876715.1	Scaffold	4	45		MDAF01	167	3617	2018-01-11T00:00:00Z	ftp://ftp.ncbi.nlm.nih.gov/genomes/all/GCF/002/876/715/GCF_002876715.1_ASM287671v1
389	Vibrio breoganii	Bacteria;Proteobacteria;Gammaproteobacteria	10N.261.46.B7	SAMN05418048	PRJNA328102	GCA_002876765.1	Scaffold	4	45		MCZP01	157	3562	2018-01-11T00:00:00Z	ftp://ftp.ncbi.nlm.nih.gov/genomes/all/GCF/002/876/765/GCF_002876765.1_ASM287676v1
390	Vibrio breoganii	Bacteria;Proteobacteria;Gammaproteobacteria	10N.261.46.C3	SAMN05418049	PRJNA328102	GCA_002875915.1	Scaffold	4	45		MCZO01	149	3628	2018-01-11T00:00:00Z	ftp://ftp.ncbi.nlm.nih.gov/genomes/all/GCF/002/875/915/GCF_002875915.1_ASM287591v1
391	Vibrio breoganii	Bacteria;Proteobacteria;Gammaproteobacteria	10N.261.48.B1	SAMN05418056	PRJNA328102	GCA_002875985.1	Scaffold	4	45		MCZG01	169	3465	2018-01-11T00:00:00Z	ftp://ftp.ncbi.nlm.nih.gov/genomes/all/GCF/002/875/985/GCF_002875985.1_ASM287598v1
392	Vibrio breoganii	Bacteria;Proteobacteria;Gammaproteobacteria	10N.261.48.C6	SAMN05418063	PRJNA328102	GCA_002876855.1	Scaffold	4	45		MCZA01	149	3608	2018-01-11T00:00:00Z	ftp://ftp.ncbi.nlm.nih.gov/genomes/all/GCF/002/876/855/GCF_002876855.1_ASM287685v1
393	Vibrio breoganii	Bacteria;Proteobacteria;Gammaproteobacteria	10N.261.48.E3	SAMN05418064	PRJNA328102	GCA_002876125.1	Scaffold	4	45		MCYZ01	141	3535	2018-01-11T00:00:00Z	ftp://ftp.ncbi.nlm.nih.gov/genomes/all/GCF/002/876/125/GCF_002876125.1_ASM287612v1
394	Vibrio breoganii	Bacteria;Proteobacteria;Gammaproteobacteria	10N.261.48.E5	SAMN05418065	PRJNA328102	GCA_002876115.1	Scaffold	4	45		MCYY01	145	3492	2018-01-11T00:00:00Z	ftp://ftp.ncbi.nlm.nih.gov/genomes/all/GCF/002/876/115/GCF_002876115.1_ASM287611v1
395	Vibrio breoganii	Bacteria;Proteobacteria;Gammaproteobacteria	10N.261.49.C1	SAMN05418068	PRJNA328102	GCA_002876195.1	Scaffold	4	45		MCYU01	160	3536	2018-01-11T00:00:00Z	ftp://ftp.ncbi.nlm.nih.gov/genomes/all/GCF/002/876/195/GCF_002876195.1_ASM287619v1
396	Vibrio breoganii	Bacteria;Proteobacteria;Gammaproteobacteria	10N.261.49.E4	SAMN05418071	PRJNA328102	GCA_002876975.1	Scaffold	4	45		MCYS01	138	3604	2018-01-11T00:00:00Z	ftp://ftp.ncbi.nlm.nih.gov/genomes/all/GCF/002/876/975/GCF_002876975.1_ASM287697v1
397	Vibrio breoganii	Bacteria;Proteobacteria;Gammaproteobacteria	10N.261.49.F3	SAMN05418072	PRJNA328102	GCA_002876965.1	Scaffold	4	45		MCYR01	184	3649	2018-01-11T00:00:00Z	ftp://ftp.ncbi.nlm.nih.gov/genomes/all/GCF/002/876/965/GCF_002876965.1_ASM287696v1
398	Vibrio breoganii	Bacteria;Proteobacteria;Gammaproteobacteria	10N.261.51.B7	SAMN05418077	PRJNA328102	GCA_002876165.1	Scaffold	4	45		MCYM01	169	3580	2018-01-11T00:00:00Z	ftp://ftp.ncbi.nlm.nih.gov/genomes/all/GCF/002/876/165/GCF_002876165.1_ASM287616v1
399	Vibrio breoganii	Bacteria;Proteobacteria;Gammaproteobacteria	10N.261.51.E6	SAMN05418081	PRJNA328102	GCA_002876295.1	Scaffold	4	45		MCYI01	149	3563	2018-01-11T00:00:00Z	ftp://ftp.ncbi.nlm.nih.gov/genomes/all/GCF/002/876/295/GCF_002876295.1_ASM287629v1
400	Vibrio breoganii	Bacteria;Proteobacteria;Gammaproteobacteria	10N.261.51.F2	SAMN05418082	PRJNA328102	GCA_002877045.1	Scaffold	4	45		MCYH01	183	3596	2018-01-11T00:00:00Z	ftp://ftp.ncbi.nlm.nih.gov/genomes/all/GCF/002/877/045/GCF_002877045.1_ASM287704v1
401	Vibrio breoganii	Bacteria;Proteobacteria;Gammaproteobacteria	10N.261.52.A10	SAMN05418086	PRJNA328102	GCA_002877105.1	Scaffold	4	45		MCYE01	143	3608	2018-01-11T00:00:00Z	ftp://ftp.ncbi.nlm.nih.gov/genomes/all/GCF/002/877/105/GCF_002877105.1_ASM287710v1
402	Vibrio breoganii	Bacteria;Proteobacteria;Gammaproteobacteria	10N.261.52.B1	SAMN05418088	PRJNA328102	GCA_002877085.1	Scaffold	4	45		MCYB01	177	3961	2018-01-11T00:00:00Z	ftp://ftp.ncbi.nlm.nih.gov/genomes/all/GCF/002/877/085/GCF_002877085.1_ASM287708v1
403	Vibrio breoganii	Bacteria;Proteobacteria;Gammaproteobacteria	10N.261.52.C1	SAMN05418090	PRJNA328102	GCA_002876375.1	Scaffold	4	45		MCXZ01	110	3607	2018-01-11T00:00:00Z	ftp://ftp.ncbi.nlm.nih.gov/genomes/all/GCF/002/876/375/GCF_002876375.1_ASM287637v1
404	Vibrio breoganii	Bacteria;Proteobacteria;Gammaproteobacteria	10N.261.52.F10	SAMN05418098	PRJNA328102	GCA_002877145.1	Scaffold	4	45		MCXS01	143	3659	2018-01-11T00:00:00Z	ftp://ftp.ncbi.nlm.nih.gov/genomes/all/GCF/002/877/145/GCF_002877145.1_ASM287714v1
405	Vibrio breoganii	Bacteria;Proteobacteria;Gammaproteobacteria	10N.261.52.F5	SAMN05418101	PRJNA328102	GCA_002877685.1	Scaffold	4	45		MCXO01	134	3631	2018-01-11T00:00:00Z	ftp://ftp.ncbi.nlm.nih.gov/genomes/all/GCF/002/877/685/GCF_002877685.1_ASM287768v1
406	Vibrio breoganii	Bacteria;Proteobacteria;Gammaproteobacteria	10N.261.52.F6	SAMN05418102	PRJNA328102	GCA_002877655.1	Scaffold	4	45		MCXN01	133	3579	2018-01-11T00:00:00Z	ftp://ftp.ncbi.nlm.nih.gov/genomes/all/GCF/002/877/655/GCF_002877655.1_ASM287765v1
407	Vibrio breoganii	Bacteria;Proteobacteria;Gammaproteobacteria	10N.261.52.F8	SAMN05418104	PRJNA328102	GCA_002877185.1	Scaffold	4	45		MCXL01	140	3640	2018-01-11T00:00:00Z	ftp://ftp.ncbi.nlm.nih.gov/genomes/all/GCF/002/877/185/GCF_002877185.1_ASM287718v1
408	Vibrio breoganii	Bacteria;Proteobacteria;Gammaproteobacteria	10N.261.54.B2	SAMN05418107	PRJNA328102	GCA_002877285.1	Scaffold	4	45		MCXI01	152	3765	2018-01-11T00:00:00Z	ftp://ftp.ncbi.nlm.nih.gov/genomes/all/GCF/002/877/285/GCF_002877285.1_ASM287728v1
409	Vibrio breoganii	Bacteria;Proteobacteria;Gammaproteobacteria	10N.261.54.C7	SAMN05418110	PRJNA328102	GCA_002877305.1	Scaffold	4	45		MCXF01	263	3608	2018-01-11T00:00:00Z	ftp://ftp.ncbi.nlm.nih.gov/genomes/all/GCF/002/877/305/GCF_002877305.1_ASM287730v1
410	Vibrio breoganii	Bacteria;Proteobacteria;Gammaproteobacteria	10N.261.55.F5	SAMN05418125	PRJNA328102	GCA_002877545.1	Scaffold	4	45		MCWQ01	159	3617	2018-01-11T00:00:00Z	ftp://ftp.ncbi.nlm.nih.gov/genomes/all/GCF/002/877/545/GCF_002877545.1_ASM287754v1
411	Vibrio breoganii	Bacteria;Proteobacteria;Gammaproteobacteria	10N.286.46.E1	SAMN05418153	PRJNA328102	GCA_002874295.1	Scaffold	4	45		MCVN01	160	3609	2018-01-11T00:00:00Z	ftp://ftp.ncbi.nlm.nih.gov/genomes/all/GCF/002/874/295/GCF_002874295.1_ASM287429v1
412	Vibrio breoganii	Bacteria;Proteobacteria;Gammaproteobacteria	10N.286.49.E9	SAMN05418178	PRJNA328102	GCA_002873435.1	Scaffold	4	45		MCUP01	124	3550	2018-01-11T00:00:00Z	ftp://ftp.ncbi.nlm.nih.gov/genomes/all/GCF/002/873/435/GCF_002873435.1_ASM287343v1
413	Vibrio breoganii	Bacteria;Proteobacteria;Gammaproteobacteria	10N.286.51.A6	SAMN05418183	PRJNA328102	GCA_002878535.1	Scaffold	4	45		MCUK01	140	3649	2018-01-11T00:00:00Z	ftp://ftp.ncbi.nlm.nih.gov/genomes/all/GCF/002/878/535/GCF_002878535.1_ASM287853v1
414	Vibrio breoganii	Bacteria;Proteobacteria;Gammaproteobacteria	10N.286.51.A7	SAMN05418184	PRJNA328102	GCA_002873525.1	Scaffold	4	45		MCUJ01	172	3616	2018-01-11T00:00:00Z	ftp://ftp.ncbi.nlm.nih.gov/genomes/all/GCF/002/873/525/GCF_002873525.1_ASM287352v1
415	Vibrio breoganii	Bacteria;Proteobacteria;Gammaproteobacteria	10N.286.51.A9	SAMN05418185	PRJNA328102	GCA_002874475.1	Scaffold	4	45		MCUI01	163	3544	2018-01-11T00:00:00Z	ftp://ftp.ncbi.nlm.nih.gov/genomes/all/GCF/002/874/475/GCF_002874475.1_ASM287447v1
416	Vibrio breoganii	Bacteria;Proteobacteria;Gammaproteobacteria	10N.286.51.B5	SAMN05418187	PRJNA328102	GCA_002873595.1	Scaffold	4	45		MCUG01	143	3577	2018-01-11T00:00:00Z	ftp://ftp.ncbi.nlm.nih.gov/genomes/all/GCF/002/873/595/GCF_002873595.1_ASM287359v1
417	Vibrio breoganii	Bacteria;Proteobacteria;Gammaproteobacteria	10N.286.52.C12	SAMN05418197	PRJNA328102	GCA_002873675.1	Scaffold	4	45		MCTW01	467	3553	2018-01-11T00:00:00Z	ftp://ftp.ncbi.nlm.nih.gov/genomes/all/GCF/002/873/675/GCF_002873675.1_ASM287367v1
418	Vibrio breoganii	Bacteria;Proteobacteria;Gammaproteobacteria	10N.286.52.F9	SAMN05418204	PRJNA328102	GCA_002873715.1	Scaffold	4	45		MCTP01	153	3571	2018-01-11T00:00:00Z	ftp://ftp.ncbi.nlm.nih.gov/genomes/all/GCF/002/873/715/GCF_002873715.1_ASM287371v1
419	Vibrio breoganii	Bacteria;Proteobacteria;Gammaproteobacteria	10N.286.54.A10	SAMN05418206	PRJNA328102	GCA_002874645.1	Scaffold	4	45		MCTO01	138	3631	2018-01-11T00:00:00Z	ftp://ftp.ncbi.nlm.nih.gov/genomes/all/GCF/002/874/645/GCF_002874645.1_ASM287464v1
420	Vibrio breoganii	Bacteria;Proteobacteria;Gammaproteobacteria	10N.286.54.C10	SAMN05418212	PRJNA328102	GCA_002874725.1	Contig	4	45		MCTH01	954	3548	2018-01-11T00:00:00Z	ftp://ftp.ncbi.nlm.nih.gov/genomes/all/GCF/002/874/725/GCF_002874725.1_ASM287472v1
421	Vibrio breoganii	Bacteria;Proteobacteria;Gammaproteobacteria	1A06	SAMN04867922	PRJNA318805	GCA_001691285.1	Scaffold	4	46		MAKG01	621	3367	2016-07-21T00:00:00Z	ftp://ftp.ncbi.nlm.nih.gov/genomes/all/GCF/001/691/285/GCF_001691285.1_ASM169128v1
422	Vibrio breoganii	Bacteria;Proteobacteria;Gammaproteobacteria	FF50	SAMN04867928	PRJNA318805	GCA_001677275.1	Complete	4	45	chromosome 1:NZ_CP016177.1/CP016177.1; chromosome 2:NZ_CP016178.1/CP016178.1; plasmid unnamed1:NZ_CP016179.1/CP016179.1		3	3958	2016-06-28T00:00:00Z	ftp://ftp.ncbi.nlm.nih.gov/genomes/all/GCF/001/677/275/GCF_001677275.1_ASM167727v1
423	Vibrio breoganii 1C10	Bacteria;Proteobacteria;Gammaproteobacteria	1C10	SAMN02470512	PRJNA169653	GCA_000280885.2	Scaffold	4	45		AKXW02	169	3617	2012-07-23T00:00:00Z	ftp://ftp.ncbi.nlm.nih.gov/genomes/all/GCF/000/280/885/GCF_000280885.2_ASM28088v2
424	Vibrio breoganii ZF-29	Bacteria;Proteobacteria;Gammaproteobacteria	ZF-29	SAMN02470438	PRJNA164811	GCA_000286995.2	Scaffold	4	45		AJYM02	74	3616	2012-08-13T00:00:00Z	ftp://ftp.ncbi.nlm.nih.gov/genomes/all/GCF/000/286/995/GCF_000286995.2_ASM28699v2
425	Vibrio breoganii ZF-55	Bacteria;Proteobacteria;Gammaproteobacteria	ZF-55	SAMN02470465	PRJNA164807	GCA_000286975.2	Scaffold	4	45		AJYL02	176	3504	2012-08-13T00:00:00Z	ftp://ftp.ncbi.nlm.nih.gov/genomes/all/GCF/000/286/975/GCF_000286975.2_ASM28697v2
426	Vibrio campbellii	Bacteria;Proteobacteria;Gammaproteobacteria	051011E	SAMD00019130	PRJDB3039	GCA_000818295.1	Scaffold	6	45		BBKU01	219	5105	2015-01-07T00:00:00Z	ftp://ftp.ncbi.nlm.nih.gov/genomes/all/GCF/000/818/295/GCF_000818295.1_ASM81829v1
427	Vibrio campbellii	Bacteria;Proteobacteria;Gammaproteobacteria	051011F	SAMD00019131	PRJDB3039	GCA_000818315.1	Scaffold	6	45		BBKV01	241	5188	2015-01-07T00:00:00Z	ftp://ftp.ncbi.nlm.nih.gov/genomes/all/GCF/000/818/315/GCF_000818315.1_ASM81831v1
428	Vibrio campbellii	Bacteria;Proteobacteria;Gammaproteobacteria	051011G	SAMD00019132	PRJDB3039	GCA_000818235.1	Contig	6	46		BBKG01	209	5135	2015-01-07T00:00:00Z	ftp://ftp.ncbi.nlm.nih.gov/genomes/all/GCF/000/818/235/GCF_000818235.1_V_campbellii_051011G_1.0
429	Vibrio campbellii	Bacteria;Proteobacteria;Gammaproteobacteria	1114GL	SAMN04364235	PRJNA306799	GCA_001991055.1	Chromosome	6	45	chromosome I:NZ_CP019634.1/CP019634.1; chromosome II:NZ_CP019635.1/CP019635.1		2	4974	2017-02-10T00:00:00Z	ftp://ftp.ncbi.nlm.nih.gov/genomes/all/GCF/001/991/055/GCF_001991055.1_ASM199105v1
430	Vibrio campbellii	Bacteria;Proteobacteria;Gammaproteobacteria	151112C	SAMD00019136	PRJNA429419	GCA_002893865.1	Chromosome	6	45	chromosome 1:NZ_CP025953.1/CP025953.1; chromosome 2:NZ_CP025954.1/CP025954.1; plasmid unnamed1:NZ_CP025955.1/CP025955.1; plasmid unnamed2:NZ_CP025956.1/CP025956.1		4	5077	2018-01-21T00:00:00Z	ftp://ftp.ncbi.nlm.nih.gov/genomes/all/GCF/002/893/865/GCF_002893865.1_ASM289386v1
431	Vibrio campbellii	Bacteria;Proteobacteria;Gammaproteobacteria	151112C	SAMD00019136	PRJDB3039	GCA_000818335.1	Scaffold	6	45		BBKW01	251	5071	2015-01-07T00:00:00Z	ftp://ftp.ncbi.nlm.nih.gov/genomes/all/GCF/000/818/335/GCF_000818335.1_ASM81833v1
432	Vibrio campbellii	Bacteria;Proteobacteria;Gammaproteobacteria	20130629003S01	SAMN06310879	PRJNA371682	GCA_002140055.1	Complete	6	45	chromosome I:NZ_CP020076.1/CP020076.1; chromosome II:NZ_CP020077.1/CP020077.1; plasmid pVCGX1:NZ_CP020078.1/CP020078.1; plasmid pVCGX2:NZ_CP020079.1/CP020079.1; plasmid pVCGX3:NZ_CP020080.1/CP020080.1; plasmid pVCGX4:NZ_CP020081.1/CP020081.1		6	5741	2017-05-15T00:00:00Z	ftp://ftp.ncbi.nlm.nih.gov/genomes/all/GCF/002/140/055/GCF_002140055.1_ASM214005v1
433	Vibrio campbellii	Bacteria;Proteobacteria;Gammaproteobacteria	602L	SAMN02948014	PRJNA257165	GCA_001185265.1	Contig	5	46		JPTF01	552	4813	2015-07-22T00:00:00Z	ftp://ftp.ncbi.nlm.nih.gov/genomes/all/GCF/001/185/265/GCF_001185265.1_ASM118526v1
434	Vibrio campbellii	Bacteria;Proteobacteria;Gammaproteobacteria	ABR2-13	SAMN06133339	PRJNA357120	GCA_002954505.1	Scaffold	5	46		MSCE01	13	4445	2018-02-27T00:00:00Z	ftp://ftp.ncbi.nlm.nih.gov/genomes/all/GCF/002/954/505/GCF_002954505.1_ASM295450v1
435	Vibrio campbellii	Bacteria;Proteobacteria;Gammaproteobacteria	BoB-53	SAMN08330225	PRJNA429202	GCA_002906475.1	Complete	5	46	chromosome 1:NZ_CP026321.1/CP026321.1; chromosome 2:NZ_CP026322.1/CP026322.1		2	4838	2018-01-30T00:00:00Z	ftp://ftp.ncbi.nlm.nih.gov/genomes/all/GCF/002/906/475/GCF_002906475.1_ASM290647v1
436	Vibrio campbellii	Bacteria;Proteobacteria;Gammaproteobacteria	BoB-90	SAMN08330869	PRJNA429202	GCA_002906455.1	Complete	6	45	chromosome 1:NZ_CP026315.1/CP026315.1; chromosome 2:NZ_CP026316.1/CP026316.1; plasmid unnamed 1:NZ_CP026317.1/CP026317.1; plasmid unnamed 2:NZ_CP026318.1/CP026318.1; plasmid unnamed 3:NZ_CP026319.1/CP026319.1; plasmid unnamed 4:NZ_CP026320.1/CP026320.1		6	5485	2018-01-30T00:00:00Z	ftp://ftp.ncbi.nlm.nih.gov/genomes/all/GCF/002/906/455/GCF_002906455.1_ASM290645v1
437	Vibrio campbellii	Bacteria;Proteobacteria;Gammaproteobacteria	CAIM115	SAMN02948015	PRJNA257165	GCA_001185275.1	Contig	6	46		JPTG01	724	4958	2015-07-22T00:00:00Z	ftp://ftp.ncbi.nlm.nih.gov/genomes/all/GCF/001/185/275/GCF_001185275.1_ASM118527v1
438	Vibrio campbellii	Bacteria;Proteobacteria;Gammaproteobacteria	CAIM1500	SAMN02948016	PRJNA257165	GCA_001185385.1	Contig	5	46		JPTH01	1330	4398	2015-07-22T00:00:00Z	ftp://ftp.ncbi.nlm.nih.gov/genomes/all/GCF/001/185/385/GCF_001185385.1_ASM118538v1
439	Vibrio campbellii	Bacteria;Proteobacteria;Gammaproteobacteria	CCS02	SAMD00019141	PRJDB3039	GCA_000818355.1	Scaffold	6	46		BBKX01	182	5043	2015-01-07T00:00:00Z	ftp://ftp.ncbi.nlm.nih.gov/genomes/all/GCF/000/818/355/GCF_000818355.1_V_campbellii_051011E_1.0
440	Vibrio campbellii	Bacteria;Proteobacteria;Gammaproteobacteria	DS40M4	SAMN09537147	PRJNA479421	GCA_003312585.1	Complete	5	45	chromosome 1:NZ_CP030788.1/CP030788.1; chromosome 2:NZ_CP030789.1/CP030789.1; plasmid unnamed1:NZ_CP030790.1/CP030790.1		3	4694	2018-07-11T00:00:00Z	ftp://ftp.ncbi.nlm.nih.gov/genomes/all/GCF/003/312/585/GCF_003312585.1_ASM331258v1
441	Vibrio campbellii	Bacteria;Proteobacteria;Gammaproteobacteria	E1	SAMN02948018	PRJNA257165	GCA_001185515.1	Contig	5	46		JPTJ01	601	4605	2015-07-22T00:00:00Z	ftp://ftp.ncbi.nlm.nih.gov/genomes/all/GCF/001/185/515/GCF_001185515.1_ASM118551v1
442	Vibrio campbellii	Bacteria;Proteobacteria;Gammaproteobacteria	LA16-V1	SAMN06909310	PRJNA385748	GCA_002142655.1	Complete	6	46	chromosome I:NZ_CP021145.1/CP021145.1; chromosome II:NZ_CP021146.1/CP021146.1; plasmid pLA16-1:NZ_CP021147.1/CP021147.1; plasmid pLA16-2:NZ_CP021148.1/CP021148.1; plasmid pLA16-3:NZ_CP021149.1/CP021149.1; plasmid pLA16-4:NZ_CP021150.1/CP021150.1		6	5253	2017-05-16T00:00:00Z	ftp://ftp.ncbi.nlm.nih.gov/genomes/all/GCF/002/142/655/GCF_002142655.1_ASM214265v1
443	Vibrio campbellii	Bacteria;Proteobacteria;Gammaproteobacteria	LB102	SAMN06473102	PRJNA377806	GCA_002027615.1	Scaffold	6	46		MWRX01	90	4920	2017-03-15T00:00:00Z	ftp://ftp.ncbi.nlm.nih.gov/genomes/all/GCF/002/027/615/GCF_002027615.1_ASM202761v1
444	Vibrio campbellii	Bacteria;Proteobacteria;Gammaproteobacteria	LMB29	SAMN06229929	PRJNA361283	GCA_001969325.1	Complete	6	45	chromosome 1:NZ_CP019293.1/CP019293.1; chromosome 2:NZ_CP019294.1/CP019294.1; plasmid pLMB143:NZ_CP019296.1/CP019296.1; plasmid pLMB157:NZ_CP019295.1/CP019295.1; plasmid pLMB96:NZ_CP019298.1/CP019298.1; plasmid pLMB99:NZ_CP019297.1/CP019297.1		6	5574	2017-01-23T00:00:00Z	ftp://ftp.ncbi.nlm.nih.gov/genomes/all/GCF/001/969/325/GCF_001969325.1_ASM196932v1
445	Vibrio campbellii	Bacteria;Proteobacteria;Gammaproteobacteria	UMTGB204	SAMN03145036	PRJNA265005	GCA_000772655.1	Contig	6	46		JSFE01	60	5038	2014-11-06T00:00:00Z	ftp://ftp.ncbi.nlm.nih.gov/genomes/all/GCF/000/772/655/GCF_000772655.1_ASM77265v1
446	Vibrio campbellii	Bacteria;Proteobacteria;Gammaproteobacteria	VIB391	SAMN05933183	PRJNA349815	GCA_002078065.1	Contig	6	45		MNLF01	82	5074	2017-04-03T00:00:00Z	ftp://ftp.ncbi.nlm.nih.gov/genomes/all/GCF/002/078/065/GCF_002078065.1_Vibrio_harveyi_strain_VIB391
447	Vibrio campbellii 200612B	Bacteria;Proteobacteria;Gammaproteobacteria	200612B	SAMD00036652	PRJDB719	GCA_000400205.1	Scaffold	6	45		BANY01	229	5170	2013-05-14T00:00:00Z	ftp://ftp.ncbi.nlm.nih.gov/genomes/all/GCF/000/400/205/GCF_000400205.1_ASM40020v1
448	Vibrio campbellii ATCC BAA-1116	Bacteria;Proteobacteria;Gammaproteobacteria	ATCC BAA-1116	SAMN02603672	PRJNA210229	GCA_000464435.1	Complete	6	45	chromosome I:NC_022269.1/CP006605.1; chromosome II:NC_022270.1/CP006606.1; plasmid unnamed:NC_022271.1/CP006607.1		3	5075	2013-09-04T00:00:00Z	ftp://ftp.ncbi.nlm.nih.gov/genomes/all/GCF/000/464/435/GCF_000464435.1_ASM46443v1
449	Vibrio campbellii ATCC BAA-1116	Bacteria;Proteobacteria;Gammaproteobacteria	ATCC BAA-1116; BB120	SAMN02603960	PRJNA19857	GCA_000017705.1	Complete	6	45	chromosome I:NC_009783.1/CP000789.1; chromosome II:NC_009784.1/CP000790.1; plasmid pVIBHAR:NC_009777.1/CP000791.1		3	5210	2007-08-28T00:00:00Z	ftp://ftp.ncbi.nlm.nih.gov/genomes/all/GCF/000/017/705/GCF_000017705.1_ASM1770v1
450	Vibrio campbellii CAIM 519 = NBRC 15631	Bacteria;Proteobacteria;Gammaproteobacteria	ATCC 25920, CAIM 519T	SAMN05172285	PRJNA322669	GCA_002163755.1	Complete	5	45	chromosome 1:NZ_CP015863.1/CP015863.1; chromosome 2:NZ_CP015864.1/CP015864.1; plasmid unnamed:NZ_CP015865.1/CP015865.1		3	4630	2017-06-02T00:00:00Z	ftp://ftp.ncbi.nlm.nih.gov/genomes/all/GCF/002/163/755/GCF_002163755.1_ASM216375v1
451	Vibrio campbellii CAIM 519 = NBRC 15631	Bacteria;Proteobacteria;Gammaproteobacteria	CAIM 519	SAMN02469609	PRJNA173088	GCA_000334195.1	Contig	5	45		AMDG01	213	4502	2013-01-29T00:00:00Z	ftp://ftp.ncbi.nlm.nih.gov/genomes/all/GCF/000/334/195/GCF_000334195.1_Vc-CAIM519
452	Vibrio campbellii CAIM 519 = NBRC 15631	Bacteria;Proteobacteria;Gammaproteobacteria	CAIM 519 = NBRC 15631	SAMD00036659	PRJDB724	GCA_000400345.1	Scaffold	5	45		BAOF01	387	4546	2013-05-14T00:00:00Z	ftp://ftp.ncbi.nlm.nih.gov/genomes/all/GCF/000/400/345/GCF_000400345.1_ASM40034v1
453	Vibrio campbellii DS40M4	Bacteria;Proteobacteria;Gammaproteobacteria	DS40M4	SAMN02469786	PRJNA73409	GCA_000259875.1	Contig	5	45		AGIE01	121	4637	2011-11-28T00:00:00Z	ftp://ftp.ncbi.nlm.nih.gov/genomes/all/GCF/000/259/875/GCF_000259875.1_ASM25987v1
454	Vibrio campbellii HY01	Bacteria;Proteobacteria;Gammaproteobacteria	HY01	SAMN02435842	PRJNA17467	GCA_000154025.1	Scaffold	5	46		AAWP01	205	4606	2007-01-10T00:00:00Z	ftp://ftp.ncbi.nlm.nih.gov/genomes/all/GCF/000/154/025/GCF_000154025.1_ASM15402v1
455	Vibrio caribbeanicus	Bacteria;Proteobacteria;Gammaproteobacteria	T14	SAMN03113153	PRJNA264129	GCA_000785575.1	Contig	5	46		JRWR01	51	4066	2014-11-19T00:00:00Z	ftp://ftp.ncbi.nlm.nih.gov/genomes/all/GCF/000/785/575/GCF_000785575.1_ASM78557v1
456	Vibrio caribbeanicus ATCC BAA-2122	Bacteria;Proteobacteria;Gammaproteobacteria	ATCC BAA-2122	SAMN02952911	PRJNA49601	GCA_000165125.2	Contig	4	42		AEIU01	126	3861	2010-10-20T00:00:00Z	ftp://ftp.ncbi.nlm.nih.gov/genomes/all/GCF/000/165/125/GCF_000165125.1_Vcar_1.0
457	Vibrio casei	Bacteria;Proteobacteria;Gammaproteobacteria	DSM 22364	SAMD00080446	PRJDB5783	GCA_002218025.2	Complete	4	41	chromosome 1:NZ_AP018680.1/AP018680.1; chromosome 2:NZ_AP018681.1/AP018681.1; plasmid 3:NZ_AP018684.1/AP018684.1; plasmid p1:NZ_AP018682.1/AP018682.1; plasmid p2:NZ_AP018683.1/AP018683.1		5	3607	2018-06-06T00:00:00Z	ftp://ftp.ncbi.nlm.nih.gov/genomes/all/GCF/002/218/025/GCF_002218025.2_ASM221802v2
458	Vibrio casei	Bacteria;Proteobacteria;Gammaproteobacteria	JB196	SAMN07141174	PRJNA387187	GCA_003335255.1	Contig	4	41		QPGL01	28	3450	2018-07-22T00:00:00Z	ftp://ftp.ncbi.nlm.nih.gov/genomes/all/GCF/003/335/255/GCF_003335255.1_ASM333525v1
459	Vibrio celticus	Bacteria;Proteobacteria;Gammaproteobacteria	CECT 7224	SAMEA4029005	PRJEB14354	GCA_900089965.1	Scaffold	5	44		FLQZ01	196	4422	2016-07-16T00:00:00Z	ftp://ftp.ncbi.nlm.nih.gov/genomes/all/GCF/900/089/965/GCF_900089965.1_VcelticusCECT7224_Velvet_Prokka
460	Vibrio celticus	Bacteria;Proteobacteria;Gammaproteobacteria	Rd 8.15	SAMN06344327	PRJNA375724	GCA_002156525.1	Contig	5	44		MVJF01	233	4423	2017-05-22T00:00:00Z	ftp://ftp.ncbi.nlm.nih.gov/genomes/all/GCF/002/156/525/GCF_002156525.1_ASM215652v1
461	Vibrio chagasii	Bacteria;Proteobacteria;Gammaproteobacteria	LC2-408	SAMN06133356	PRJNA357134	GCA_002954585.1	Scaffold	5	44		MSCI01	15	4370	2018-02-27T00:00:00Z	ftp://ftp.ncbi.nlm.nih.gov/genomes/all/GCF/002/954/585/GCF_002954585.1_ASM295458v1
462	Vibrio cholerae	Bacteria;Proteobacteria;Gammaproteobacteria	09_113	SAMN09580376	PRJNA479571	GCA_003312945.1	Contig	4	47		QNVL01	128	3622	2018-07-11T00:00:00Z	ftp://ftp.ncbi.nlm.nih.gov/genomes/all/GCF/003/312/945/GCF_003312945.1_ASM331294v1
463	Vibrio cholerae	Bacteria;Proteobacteria;Gammaproteobacteria	102	SAMN06768130	PRJNA383624	GCA_002196095.1	Contig	4	48		NDXO01	418	3525	2017-06-15T00:00:00Z	ftp://ftp.ncbi.nlm.nih.gov/genomes/all/GCF/002/196/095/GCF_002196095.1_ASM219609v1
464	Vibrio cholerae	Bacteria;Proteobacteria;Gammaproteobacteria	10432-62	SAMN03248306	PRJNA188527	GCA_000969265.1	Complete	4	48	chromosome:NZ_CP010812.1/CP010812.1		1	3629	2015-04-06T00:00:00Z	ftp://ftp.ncbi.nlm.nih.gov/genomes/all/GCF/000/969/265/GCF_000969265.1_ASM96926v1
465	Vibrio cholerae	Bacteria;Proteobacteria;Gammaproteobacteria	1074-78	SAMN05590422	PRJNA339415	GCA_001857405.1	Contig	4	48		MIPG01	146	3584	2016-10-14T00:00:00Z	ftp://ftp.ncbi.nlm.nih.gov/genomes/all/GCF/001/857/405/GCF_001857405.1_ASM185740v1
466	Vibrio cholerae	Bacteria;Proteobacteria;Gammaproteobacteria	11116	SAMN05578963	PRJNA325600	GCA_002890525.1	Contig	4	48		MDYK01	39	3701	2018-01-17T00:00:00Z	ftp://ftp.ncbi.nlm.nih.gov/genomes/all/GCF/002/890/525/GCF_002890525.1_ASM289052v1
467	Vibrio cholerae	Bacteria;Proteobacteria;Gammaproteobacteria	114	SAMN06768131	PRJNA383626	GCA_002196225.1	Contig	4	48		NDXP01	72	3589	2017-06-15T00:00:00Z	ftp://ftp.ncbi.nlm.nih.gov/genomes/all/GCF/002/196/225/GCF_002196225.1_ASM219622v1
468	Vibrio cholerae	Bacteria;Proteobacteria;Gammaproteobacteria	1154-74	SAMN03248305	PRJNA188525	GCA_000969235.1	Complete	4	48	chromosome:NZ_CP010811.1/CP010811.1		1	3491	2015-04-06T00:00:00Z	ftp://ftp.ncbi.nlm.nih.gov/genomes/all/GCF/000/969/235/GCF_000969235.1_ASM96923v1
469	Vibrio cholerae	Bacteria;Proteobacteria;Gammaproteobacteria	1157-74	SAMN02693889	PRJNA242443	GCA_000736875.1	Contig	4	48		JIDL01	151	3558	2014-07-31T00:00:00Z	ftp://ftp.ncbi.nlm.nih.gov/genomes/all/GCF/000/736/875/GCF_000736875.1_GFC_11
470	Vibrio cholerae	Bacteria;Proteobacteria;Gammaproteobacteria	11S	SAMN06144955	PRJNA356770	GCA_002076185.1	Scaffold	4	48		MSGG01	99	3678	2017-03-31T00:00:00Z	ftp://ftp.ncbi.nlm.nih.gov/genomes/all/GCF/002/076/185/GCF_002076185.1_ASM207618v1
471	Vibrio cholerae	Bacteria;Proteobacteria;Gammaproteobacteria	124	SAMN08741628	PRJNA439173	GCA_003057085.1	Contig	4	48		PYCD01	120	3632	2018-04-18T00:00:00Z	ftp://ftp.ncbi.nlm.nih.gov/genomes/all/GCF/003/057/085/GCF_003057085.1_ASM305708v1
472	Vibrio cholerae	Bacteria;Proteobacteria;Gammaproteobacteria	1311-69	SAMN02693887	PRJNA242443	GCA_000736855.1	Contig	4	48		JIDJ01	130	3523	2014-07-31T00:00:00Z	ftp://ftp.ncbi.nlm.nih.gov/genomes/all/GCF/000/736/855/GCF_000736855.1_GFC_9
473	Vibrio cholerae	Bacteria;Proteobacteria;Gammaproteobacteria	133-73	SAMN02693888	PRJNA242443	GCA_000736765.1	Contig	4	48		JIDK01	118	3433	2014-07-31T00:00:00Z	ftp://ftp.ncbi.nlm.nih.gov/genomes/all/GCF/000/736/765/GCF_000736765.1_GFC_10
474	Vibrio cholerae	Bacteria;Proteobacteria;Gammaproteobacteria	1346	SAMEA889324	PRJEB2215	GCA_001253035.1	Scaffold	4	47		CWRJ01	40	3709	2015-07-17T00:00:00Z	ftp://ftp.ncbi.nlm.nih.gov/genomes/all/GCF/001/253/035/GCF_001253035.1_5174_5_1
475	Vibrio cholerae	Bacteria;Proteobacteria;Gammaproteobacteria	1362	SAMEA889333	PRJEB2215	GCA_001260295.1	Scaffold	4	47		CWRR01	40	3693	2015-07-16T00:00:00Z	ftp://ftp.ncbi.nlm.nih.gov/genomes/all/GCF/001/260/295/GCF_001260295.1_5174_6_10
476	Vibrio cholerae	Bacteria;Proteobacteria;Gammaproteobacteria	1421-77	SAMN02693892	PRJNA242443	GCA_000736785.1	Contig	4	47		JMBL01	118	3515	2014-07-31T00:00:00Z	ftp://ftp.ncbi.nlm.nih.gov/genomes/all/GCF/000/736/785/GCF_000736785.1_GFC_14
477	Vibrio cholerae	Bacteria;Proteobacteria;Gammaproteobacteria	146N	SAMN07481871	PRJNA397618	GCA_002918345.1	Scaffold	4	48		PQCW01	59	3648	2018-02-06T00:00:00Z	ftp://ftp.ncbi.nlm.nih.gov/genomes/all/GCF/002/918/345/GCF_002918345.1_ASM291834v1
478	Vibrio cholerae	Bacteria;Proteobacteria;Gammaproteobacteria	146P	SAMN07452739	PRJNA397617	GCA_002918335.1	Scaffold	4	48		PQCV01	58	3662	2018-02-06T00:00:00Z	ftp://ftp.ncbi.nlm.nih.gov/genomes/all/GCF/002/918/335/GCF_002918335.1_ASM291833v1
479	Vibrio cholerae	Bacteria;Proteobacteria;Gammaproteobacteria	147	SAMN06768132	PRJNA383627	GCA_002196105.1	Contig	4	47		NDXQ01	259	3701	2017-06-15T00:00:00Z	ftp://ftp.ncbi.nlm.nih.gov/genomes/all/GCF/002/196/105/GCF_002196105.1_ASM219610v1
480	Vibrio cholerae	Bacteria;Proteobacteria;Gammaproteobacteria	1496-86	SAMN05590417	PRJNA339415	GCA_001857325.1	Contig	4	48		MIPC01	148	3670	2016-10-14T00:00:00Z	ftp://ftp.ncbi.nlm.nih.gov/genomes/all/GCF/001/857/325/GCF_001857325.1_ASM185732v1
481	Vibrio cholerae	Bacteria;Proteobacteria;Gammaproteobacteria	153	SAMN06447200	PRJNA376799	GCA_002204095.1	Contig	4	48		MWRE01	181	3569	2017-06-21T00:00:00Z	ftp://ftp.ncbi.nlm.nih.gov/genomes/all/GCF/002/204/095/GCF_002204095.1_ASM220409v1
482	Vibrio cholerae	Bacteria;Proteobacteria;Gammaproteobacteria	155	SAMN06768535	PRJNA383643	GCA_002196155.1	Contig	4	48		NDXT01	104	3759	2017-06-15T00:00:00Z	ftp://ftp.ncbi.nlm.nih.gov/genomes/all/GCF/002/196/155/GCF_002196155.1_ASM219615v1
483	Vibrio cholerae	Bacteria;Proteobacteria;Gammaproteobacteria	1627	SAMEA889332	PRJEB2215	GCA_001247835.1	Scaffold	4	47		CWNK01	36	3718	2015-07-16T00:00:00Z	ftp://ftp.ncbi.nlm.nih.gov/genomes/all/GCF/001/247/835/GCF_001247835.1_5174_7_1
484	Vibrio cholerae	Bacteria;Proteobacteria;Gammaproteobacteria	17609	SAMN06144975	PRJNA356770	GCA_002078825.1	Scaffold	4	48		MSJC01	99	3725	2017-04-04T00:00:00Z	ftp://ftp.ncbi.nlm.nih.gov/genomes/all/GCF/002/078/825/GCF_002078825.1_ASM207882v1
485	Vibrio cholerae	Bacteria;Proteobacteria;Gammaproteobacteria	186	SAMN08734606	PRJNA438942	GCA_003015005.1	Contig	4	48		PYBQ01	97	3670	2018-03-25T00:00:00Z	ftp://ftp.ncbi.nlm.nih.gov/genomes/all/GCF/003/015/005/GCF_003015005.1_ASM301500v1
486	Vibrio cholerae	Bacteria;Proteobacteria;Gammaproteobacteria	19886	SAMN06144974	PRJNA356770	GCA_002078715.1	Contig	4	48		MSJB01	96	3696	2017-04-04T00:00:00Z	ftp://ftp.ncbi.nlm.nih.gov/genomes/all/GCF/002/078/715/GCF_002078715.1_ASM207871v1
487	Vibrio cholerae	Bacteria;Proteobacteria;Gammaproteobacteria	1Mo	SAMN06144937	PRJNA356770	GCA_002076425.1	Scaffold	4	48		MSEM01	98	3676	2017-03-31T00:00:00Z	ftp://ftp.ncbi.nlm.nih.gov/genomes/all/GCF/002/076/425/GCF_002076425.1_ASM207642v1
488	Vibrio cholerae	Bacteria;Proteobacteria;Gammaproteobacteria	20-a_11	SAMN08731626	PRJNA438885	GCA_003056705.1	Contig	4	48		PYAR01	203	3664	2018-04-18T00:00:00Z	ftp://ftp.ncbi.nlm.nih.gov/genomes/all/GCF/003/056/705/GCF_003056705.1_ASM305670v1
489	Vibrio cholerae	Bacteria;Proteobacteria;Gammaproteobacteria	2010AA-142	SAMN03103686	PRJNA263670	GCA_000788425.1	Scaffold	4	48		JSDO01	125	3639	2014-12-03T00:00:00Z	ftp://ftp.ncbi.nlm.nih.gov/genomes/all/GCF/000/788/425/GCF_000788425.1_ASM78842v1
490	Vibrio cholerae	Bacteria;Proteobacteria;Gammaproteobacteria	2010AA-143	SAMN03104850	PRJNA263670	GCA_000788415.1	Scaffold	4	48		JSCC01	108	3641	2014-12-03T00:00:00Z	ftp://ftp.ncbi.nlm.nih.gov/genomes/all/GCF/000/788/415/GCF_000788415.1_ASM78841v1
491	Vibrio cholerae	Bacteria;Proteobacteria;Gammaproteobacteria	2010AA-144	SAMN03104851	PRJNA263670	GCA_000788435.1	Scaffold	4	48		JSSV01	87	3633	2014-12-03T00:00:00Z	ftp://ftp.ncbi.nlm.nih.gov/genomes/all/GCF/000/788/435/GCF_000788435.1_ASM78843v1
492	Vibrio cholerae	Bacteria;Proteobacteria;Gammaproteobacteria	2010AA-145	SAMN03104852	PRJNA263670	GCA_000788535.1	Scaffold	4	48		JSSW01	93	3624	2014-12-03T00:00:00Z	ftp://ftp.ncbi.nlm.nih.gov/genomes/all/GCF/000/788/535/GCF_000788535.1_ASM78853v1
493	Vibrio cholerae	Bacteria;Proteobacteria;Gammaproteobacteria	2010AA-146	SAMN03104853	PRJNA263670	GCA_000788555.1	Scaffold	4	48		JSSX01	120	3642	2014-12-03T00:00:00Z	ftp://ftp.ncbi.nlm.nih.gov/genomes/all/GCF/000/788/555/GCF_000788555.1_ASM78855v1
494	Vibrio cholerae	Bacteria;Proteobacteria;Gammaproteobacteria	2010AA-147	SAMN03104854	PRJNA263670	GCA_000788575.1	Scaffold	4	48		JSSY01	109	3633	2014-12-03T00:00:00Z	ftp://ftp.ncbi.nlm.nih.gov/genomes/all/GCF/000/788/575/GCF_000788575.1_ASM78857v1
495	Vibrio cholerae	Bacteria;Proteobacteria;Gammaproteobacteria	2010AA-148	SAMN03104855	PRJNA263670	GCA_000788595.1	Scaffold	4	48		JSSZ01	124	3645	2014-12-03T00:00:00Z	ftp://ftp.ncbi.nlm.nih.gov/genomes/all/GCF/000/788/595/GCF_000788595.1_ASM78859v1
496	Vibrio cholerae	Bacteria;Proteobacteria;Gammaproteobacteria	2010AA-150	SAMN03104856	PRJNA263670	GCA_000788615.1	Scaffold	4	48		JSTA01	116	3623	2014-12-03T00:00:00Z	ftp://ftp.ncbi.nlm.nih.gov/genomes/all/GCF/000/788/615/GCF_000788615.1_ASM78861v1
497	Vibrio cholerae	Bacteria;Proteobacteria;Gammaproteobacteria	2010AA-151	SAMN03104857	PRJNA263670	GCA_000788635.1	Scaffold	4	48		JSTB01	118	3633	2014-12-03T00:00:00Z	ftp://ftp.ncbi.nlm.nih.gov/genomes/all/GCF/000/788/635/GCF_000788635.1_ASM78863v1
498	Vibrio cholerae	Bacteria;Proteobacteria;Gammaproteobacteria	2012EL-2176	SAMN02741837	PRJNA245985	GCA_000765415.1	Complete	4	48	chromosome 1:NZ_CP007634.1/CP007634.1; chromosome 2:NZ_CP007635.1/CP007635.1; plasmid unnamed:NZ_CP007636.1/CP007636.1		3	3939	2014-10-10T00:00:00Z	ftp://ftp.ncbi.nlm.nih.gov/genomes/all/GCF/000/765/415/GCF_000765415.1_ASM76541v1
499	Vibrio cholerae	Bacteria;Proteobacteria;Gammaproteobacteria	2012Env-131	SAMN03104879	PRJNA263670	GCA_000788655.1	Scaffold	4	48		JSTC01	119	3676	2014-12-03T00:00:00Z	ftp://ftp.ncbi.nlm.nih.gov/genomes/all/GCF/000/788/655/GCF_000788655.1_ASM78865v1
500	Vibrio cholerae	Bacteria;Proteobacteria;Gammaproteobacteria	2012Env-2	SAMN03104881	PRJNA263670	GCA_000788495.1	Scaffold	4	48		JSTD01	121	3597	2014-12-03T00:00:00Z	ftp://ftp.ncbi.nlm.nih.gov/genomes/all/GCF/000/788/495/GCF_000788495.1_ASM78849v1
501	Vibrio cholerae	Bacteria;Proteobacteria;Gammaproteobacteria	2012Env-25	SAMN03104882	PRJNA263670	GCA_000788515.1	Scaffold	4	48		JSTE01	142	3539	2014-12-03T00:00:00Z	ftp://ftp.ncbi.nlm.nih.gov/genomes/all/GCF/000/788/515/GCF_000788515.1_ASM78851v1
502	Vibrio cholerae	Bacteria;Proteobacteria;Gammaproteobacteria	2012Env-32	SAMN03104883	PRJNA263670	GCA_000788675.1	Scaffold	4	48		JSTF01	97	3513	2014-12-03T00:00:00Z	ftp://ftp.ncbi.nlm.nih.gov/genomes/all/GCF/000/788/675/GCF_000788675.1_ASM78867v1
503	Vibrio cholerae	Bacteria;Proteobacteria;Gammaproteobacteria	2012Env-326	SAMN03104880	PRJNA263670	GCA_000788695.1	Scaffold	4	48		JSTG01	577	3570	2014-12-03T00:00:00Z	ftp://ftp.ncbi.nlm.nih.gov/genomes/all/GCF/000/788/695/GCF_000788695.1_ASM78869v1
504	Vibrio cholerae	Bacteria;Proteobacteria;Gammaproteobacteria	2012Env-9	SAMN03104885	PRJNA263670	GCA_000788715.2	Complete	4	48	chromosome 1:NZ_CP012997.1/CP012997.1; chromosome 2:NZ_CP012998.1/CP012998.1		2	3646	2016-10-26T00:00:00Z	ftp://ftp.ncbi.nlm.nih.gov/genomes/all/GCF/000/788/715/GCF_000788715.2_ASM78871v2
505	Vibrio cholerae	Bacteria;Proteobacteria;Gammaproteobacteria	2012Env-90	SAMN03104877	PRJNA263670	GCA_000788735.1	Scaffold	4	48		JSTI01	115	3659	2014-12-03T00:00:00Z	ftp://ftp.ncbi.nlm.nih.gov/genomes/all/GCF/000/788/735/GCF_000788735.1_ASM78873v1
506	Vibrio cholerae	Bacteria;Proteobacteria;Gammaproteobacteria	2012Env-92	SAMN03104884	PRJNA263670	GCA_000788755.1	Scaffold	4	48		JSTJ01	140	3429	2014-12-03T00:00:00Z	ftp://ftp.ncbi.nlm.nih.gov/genomes/all/GCF/000/788/755/GCF_000788755.1_ASM78875v1
507	Vibrio cholerae	Bacteria;Proteobacteria;Gammaproteobacteria	2012Env-94	SAMN03104878	PRJNA263670	GCA_000788855.1	Scaffold	4	48		JSTK01	126	3660	2014-12-03T00:00:00Z	ftp://ftp.ncbi.nlm.nih.gov/genomes/all/GCF/000/788/855/GCF_000788855.1_ASM78885v1
508	Vibrio cholerae	Bacteria;Proteobacteria;Gammaproteobacteria	2012HC-07	SAMN03104872	PRJNA263670	GCA_000788875.1	Scaffold	4	47		JSTL01	114	3752	2014-12-03T00:00:00Z	ftp://ftp.ncbi.nlm.nih.gov/genomes/all/GCF/000/788/875/GCF_000788875.1_ASM78887v1
509	Vibrio cholerae	Bacteria;Proteobacteria;Gammaproteobacteria	2012HC-08	SAMN03104873	PRJNA263670	GCA_000789115.1	Scaffold	4	47		JSTM01	110	3762	2014-12-03T00:00:00Z	ftp://ftp.ncbi.nlm.nih.gov/genomes/all/GCF/000/789/115/GCF_000789115.1_ASM78911v1
510	Vibrio cholerae	Bacteria;Proteobacteria;Gammaproteobacteria	2012HC-10	SAMN03104858	PRJNA263670	GCA_000789135.1	Scaffold	4	48		JSTN01	108	3676	2014-12-03T00:00:00Z	ftp://ftp.ncbi.nlm.nih.gov/genomes/all/GCF/000/789/135/GCF_000789135.1_ASM78913v1
511	Vibrio cholerae	Bacteria;Proteobacteria;Gammaproteobacteria	2012HC-11	SAMN03104859	PRJNA263670	GCA_000789035.1	Scaffold	4	48		JSTO01	103	3701	2014-12-03T00:00:00Z	ftp://ftp.ncbi.nlm.nih.gov/genomes/all/GCF/000/789/035/GCF_000789035.1_ASM78903v1
512	Vibrio cholerae	Bacteria;Proteobacteria;Gammaproteobacteria	2012HC-12	SAMN03104860	PRJNA263670	GCA_000789155.1	Scaffold	4	48		JSTP01	128	3676	2014-12-03T00:00:00Z	ftp://ftp.ncbi.nlm.nih.gov/genomes/all/GCF/000/789/155/GCF_000789155.1_ASM78915v1
513	Vibrio cholerae	Bacteria;Proteobacteria;Gammaproteobacteria	2012HC-15	SAMN03104861	PRJNA263670	GCA_000789075.1	Scaffold	4	48		JSTQ01	170	3694	2014-12-03T00:00:00Z	ftp://ftp.ncbi.nlm.nih.gov/genomes/all/GCF/000/789/075/GCF_000789075.1_ASM78907v1
514	Vibrio cholerae	Bacteria;Proteobacteria;Gammaproteobacteria	2012HC-16	SAMN03104862	PRJNA263670	GCA_000789055.1	Scaffold	4	48		JSTR01	105	3739	2014-12-03T00:00:00Z	ftp://ftp.ncbi.nlm.nih.gov/genomes/all/GCF/000/789/055/GCF_000789055.1_ASM78905v1
515	Vibrio cholerae	Bacteria;Proteobacteria;Gammaproteobacteria	2012HC-17	SAMN03104863	PRJNA263670	GCA_000788915.1	Scaffold	4	48		JSTS01	102	3682	2014-12-03T00:00:00Z	ftp://ftp.ncbi.nlm.nih.gov/genomes/all/GCF/000/788/915/GCF_000788915.1_ASM78891v1
516	Vibrio cholerae	Bacteria;Proteobacteria;Gammaproteobacteria	2012HC-18	SAMN03104874	PRJNA263670	GCA_000788895.1	Scaffold	4	48		JSTT01	114	3668	2014-12-03T00:00:00Z	ftp://ftp.ncbi.nlm.nih.gov/genomes/all/GCF/000/788/895/GCF_000788895.1_ASM78889v1
517	Vibrio cholerae	Bacteria;Proteobacteria;Gammaproteobacteria	2012HC-19	SAMN03104876	PRJNA263670	GCA_000789095.1	Scaffold	4	48		JSTU01	117	3654	2014-12-03T00:00:00Z	ftp://ftp.ncbi.nlm.nih.gov/genomes/all/GCF/000/789/095/GCF_000789095.1_ASM78909v1
518	Vibrio cholerae	Bacteria;Proteobacteria;Gammaproteobacteria	2012HC-21	SAMN03104864	PRJNA263670	GCA_000788995.1	Scaffold	4	48		JSTV01	113	3673	2014-12-03T00:00:00Z	ftp://ftp.ncbi.nlm.nih.gov/genomes/all/GCF/000/788/995/GCF_000788995.1_ASM78899v1
519	Vibrio cholerae	Bacteria;Proteobacteria;Gammaproteobacteria	2012HC-22	SAMN03104865	PRJNA263670	GCA_000789015.1	Scaffold	4	48		JSTW01	115	3642	2014-12-03T00:00:00Z	ftp://ftp.ncbi.nlm.nih.gov/genomes/all/GCF/000/789/015/GCF_000789015.1_ASM78901v1
520	Vibrio cholerae	Bacteria;Proteobacteria;Gammaproteobacteria	2012HC-24	SAMN03104866	PRJNA263670	GCA_000788795.1	Scaffold	4	48		JSTX01	123	3665	2014-12-03T00:00:00Z	ftp://ftp.ncbi.nlm.nih.gov/genomes/all/GCF/000/788/795/GCF_000788795.1_ASM78879v1
521	Vibrio cholerae	Bacteria;Proteobacteria;Gammaproteobacteria	2012HC-25	SAMN03104875	PRJNA263670	GCA_000788775.1	Scaffold	4	48		JSTY01	142	3539	2014-12-03T00:00:00Z	ftp://ftp.ncbi.nlm.nih.gov/genomes/all/GCF/000/788/775/GCF_000788775.1_ASM78877v1
522	Vibrio cholerae	Bacteria;Proteobacteria;Gammaproteobacteria	2012HC-31	SAMN03104867	PRJNA263670	GCA_000788835.1	Scaffold	4	48		JSTZ01	113	3659	2014-12-03T00:00:00Z	ftp://ftp.ncbi.nlm.nih.gov/genomes/all/GCF/000/788/835/GCF_000788835.1_ASM78883v1
523	Vibrio cholerae	Bacteria;Proteobacteria;Gammaproteobacteria	2012HC-32	SAMN03104868	PRJNA263670	GCA_000788935.1	Scaffold	4	48		JSUA01	110	3671	2014-12-03T00:00:00Z	ftp://ftp.ncbi.nlm.nih.gov/genomes/all/GCF/000/788/935/GCF_000788935.1_ASM78893v1
524	Vibrio cholerae	Bacteria;Proteobacteria;Gammaproteobacteria	2012HC-33	SAMN03104869	PRJNA263670	GCA_000788975.1	Scaffold	4	48		JSUB01	107	3672	2014-12-03T00:00:00Z	ftp://ftp.ncbi.nlm.nih.gov/genomes/all/GCF/000/788/975/GCF_000788975.1_ASM78897v1
525	Vibrio cholerae	Bacteria;Proteobacteria;Gammaproteobacteria	2012HC-34	SAMN03104870	PRJNA263670	GCA_000788815.1	Scaffold	4	48		JSUC01	111	3667	2014-12-03T00:00:00Z	ftp://ftp.ncbi.nlm.nih.gov/genomes/all/GCF/000/788/815/GCF_000788815.1_ASM78881v1
526	Vibrio cholerae	Bacteria;Proteobacteria;Gammaproteobacteria	2012HC-35	SAMN03104871	PRJNA263670	GCA_000788955.1	Scaffold	4	48		JSUD01	111	3660	2014-12-03T00:00:00Z	ftp://ftp.ncbi.nlm.nih.gov/genomes/all/GCF/000/788/955/GCF_000788955.1_ASM78895v1
527	Vibrio cholerae	Bacteria;Proteobacteria;Gammaproteobacteria	20390	SAMN06144969	PRJNA356770	GCA_002078815.1	Scaffold	4	48		MSIW01	95	3716	2017-04-04T00:00:00Z	ftp://ftp.ncbi.nlm.nih.gov/genomes/all/GCF/002/078/815/GCF_002078815.1_ASM207881v1
528	Vibrio cholerae	Bacteria;Proteobacteria;Gammaproteobacteria	2044	SAMN08721838	PRJNA438577	GCA_003013485.1	Contig	4	47		PXZC01	124	3776	2018-03-21T00:00:00Z	ftp://ftp.ncbi.nlm.nih.gov/genomes/all/GCF/003/013/485/GCF_003013485.1_ASM301348v1
529	Vibrio cholerae	Bacteria;Proteobacteria;Gammaproteobacteria	20478	SAMN06144966	PRJNA356770	GCA_002076785.1	Scaffold	4	48		MSGN01	95	3720	2017-03-31T00:00:00Z	ftp://ftp.ncbi.nlm.nih.gov/genomes/all/GCF/002/076/785/GCF_002076785.1_ASM207678v1
530	Vibrio cholerae	Bacteria;Proteobacteria;Gammaproteobacteria	21027	SAMN06144967	PRJNA356770	GCA_002078705.1	Contig	4	48		MSIU01	92	3717	2017-04-04T00:00:00Z	ftp://ftp.ncbi.nlm.nih.gov/genomes/all/GCF/002/078/705/GCF_002078705.1_ASM207870v1
531	Vibrio cholerae	Bacteria;Proteobacteria;Gammaproteobacteria	21B	SAMN06144965	PRJNA356770	GCA_002076775.1	Scaffold	4	48		MSGM01	98	3713	2017-03-31T00:00:00Z	ftp://ftp.ncbi.nlm.nih.gov/genomes/all/GCF/002/076/775/GCF_002076775.1_ASM207677v1
532	Vibrio cholerae	Bacteria;Proteobacteria;Gammaproteobacteria	220075-6	SAMN07599825	PRJNA371610	GCA_002807865.1	Scaffold	4	48		NTBM01	80	3602	2017-12-04T00:00:00Z	ftp://ftp.ncbi.nlm.nih.gov/genomes/all/GCF/002/807/865/GCF_002807865.1_ASM280786v1
533	Vibrio cholerae	Bacteria;Proteobacteria;Gammaproteobacteria	220076-6	SAMN07599826	PRJNA371610	GCA_002807825.1	Scaffold	4	48		NTBL01	79	3700	2017-12-04T00:00:00Z	ftp://ftp.ncbi.nlm.nih.gov/genomes/all/GCF/002/807/825/GCF_002807825.1_ASM280782v1
534	Vibrio cholerae	Bacteria;Proteobacteria;Gammaproteobacteria	22043200_C1	SAMN07599800	PRJNA371610	GCA_002808465.1	Scaffold	4	48		NTCI01	82	3695	2017-12-04T00:00:00Z	ftp://ftp.ncbi.nlm.nih.gov/genomes/all/GCF/002/808/465/GCF_002808465.1_ASM280846v1
535	Vibrio cholerae	Bacteria;Proteobacteria;Gammaproteobacteria	22043202_C1	SAMN07599801	PRJNA371610	GCA_002808165.1	Scaffold	4	48		NTCH01	79	3698	2017-12-04T00:00:00Z	ftp://ftp.ncbi.nlm.nih.gov/genomes/all/GCF/002/808/165/GCF_002808165.1_ASM280816v1
536	Vibrio cholerae	Bacteria;Proteobacteria;Gammaproteobacteria	22043204_C1	SAMN07599802	PRJNA371610	GCA_002808435.1	Scaffold	4	48		NTCG01	77	3700	2017-12-04T00:00:00Z	ftp://ftp.ncbi.nlm.nih.gov/genomes/all/GCF/002/808/435/GCF_002808435.1_ASM280843v1
537	Vibrio cholerae	Bacteria;Proteobacteria;Gammaproteobacteria	22043300_C6	SAMN07599799	PRJNA371610	GCA_002808215.1	Contig	4	48		NTCJ01	80	3698	2017-12-04T00:00:00Z	ftp://ftp.ncbi.nlm.nih.gov/genomes/all/GCF/002/808/215/GCF_002808215.1_ASM280821v1
538	Vibrio cholerae	Bacteria;Proteobacteria;Gammaproteobacteria	22044108_C3	SAMN07599793	PRJNA371610	GCA_002808275.1	Scaffold	4	48		NTCP01	76	3699	2017-12-04T00:00:00Z	ftp://ftp.ncbi.nlm.nih.gov/genomes/all/GCF/002/808/275/GCF_002808275.1_ASM280827v1
539	Vibrio cholerae	Bacteria;Proteobacteria;Gammaproteobacteria	22087102_C2	SAMN07599806	PRJNA371610	GCA_002808145.1	Scaffold	4	48		NTCC01	79	3699	2017-12-04T00:00:00Z	ftp://ftp.ncbi.nlm.nih.gov/genomes/all/GCF/002/808/145/GCF_002808145.1_ASM280814v1
540	Vibrio cholerae	Bacteria;Proteobacteria;Gammaproteobacteria	22087500_C9	SAMN07599794	PRJNA371610	GCA_002808345.1	Scaffold	4	48		NTCO01	77	3699	2017-12-04T00:00:00Z	ftp://ftp.ncbi.nlm.nih.gov/genomes/all/GCF/002/808/345/GCF_002808345.1_ASM280834v1
541	Vibrio cholerae	Bacteria;Proteobacteria;Gammaproteobacteria	223	SAMN06768135	PRJNA383631	GCA_002196185.1	Contig	4	48		NDXS01	1339	3380	2017-06-15T00:00:00Z	ftp://ftp.ncbi.nlm.nih.gov/genomes/all/GCF/002/196/185/GCF_002196185.1_ASM219618v1
542	Vibrio cholerae	Bacteria;Proteobacteria;Gammaproteobacteria	234-93	SAMN02693884	PRJNA242443	GCA_000737005.1	Contig	4	48		JMBO01	129	3674	2014-07-31T00:00:00Z	ftp://ftp.ncbi.nlm.nih.gov/genomes/all/GCF/000/737/005/GCF_000737005.1_GFC_19
543	Vibrio cholerae	Bacteria;Proteobacteria;Gammaproteobacteria	2479-86	SAMN05590416	PRJNA339415	GCA_001857305.1	Contig	4	48		MIPB01	152	3680	2016-10-14T00:00:00Z	ftp://ftp.ncbi.nlm.nih.gov/genomes/all/GCF/001/857/305/GCF_001857305.1_ASM185730v1
544	Vibrio cholerae	Bacteria;Proteobacteria;Gammaproteobacteria	2497-86	SAMN05590418	PRJNA339415	GCA_001857355.1	Contig	4	48		MIPD01	135	3652	2016-10-14T00:00:00Z	ftp://ftp.ncbi.nlm.nih.gov/genomes/all/GCF/001/857/355/GCF_001857355.1_ASM185735v1
545	Vibrio cholerae	Bacteria;Proteobacteria;Gammaproteobacteria	2512-86	SAMN05590413	PRJNA339415	GCA_001857245.1	Contig	4	48		MIOY01	175	3676	2016-10-14T00:00:00Z	ftp://ftp.ncbi.nlm.nih.gov/genomes/all/GCF/001/857/245/GCF_001857245.1_ASM185724v1
546	Vibrio cholerae	Bacteria;Proteobacteria;Gammaproteobacteria	2523-87	SAMN05590419	PRJNA339415	GCA_001857345.1	Contig	4	48		MIPE01	162	3597	2016-10-14T00:00:00Z	ftp://ftp.ncbi.nlm.nih.gov/genomes/all/GCF/001/857/345/GCF_001857345.1_ASM185734v1
547	Vibrio cholerae	Bacteria;Proteobacteria;Gammaproteobacteria	254-93	SAMN02693885	PRJNA242443	GCA_000737025.1	Contig	4	48		JMBP01	114	3555	2014-07-31T00:00:00Z	ftp://ftp.ncbi.nlm.nih.gov/genomes/all/GCF/000/737/025/GCF_000737025.1_GFC_20
548	Vibrio cholerae	Bacteria;Proteobacteria;Gammaproteobacteria	2559-78	SAMN05590410	PRJNA339415	GCA_001857145.1	Contig	4	48		MIOW01	148	3672	2016-10-14T00:00:00Z	ftp://ftp.ncbi.nlm.nih.gov/genomes/all/GCF/001/857/145/GCF_001857145.1_ASM185714v1
549	Vibrio cholerae	Bacteria;Proteobacteria;Gammaproteobacteria	2613	SAMN08741622	PRJNA439169	GCA_003057055.1	Contig	4	48		PYCA01	125	3629	2018-04-18T00:00:00Z	ftp://ftp.ncbi.nlm.nih.gov/genomes/all/GCF/003/057/055/GCF_003057055.1_ASM305705v1
550	Vibrio cholerae	Bacteria;Proteobacteria;Gammaproteobacteria	2631-78	SAMN05590411	PRJNA339415	GCA_001857225.1	Contig	4	48		MIOX01	151	3524	2016-10-14T00:00:00Z	ftp://ftp.ncbi.nlm.nih.gov/genomes/all/GCF/001/857/225/GCF_001857225.1_ASM185722v1
551	Vibrio cholerae	Bacteria;Proteobacteria;Gammaproteobacteria	2633-78	SAMN05590423	PRJNA339415	GCA_001857425.1	Contig	4	48		MIPH01	121	3496	2016-10-14T00:00:00Z	ftp://ftp.ncbi.nlm.nih.gov/genomes/all/GCF/001/857/425/GCF_001857425.1_ASM185742v1
552	Vibrio cholerae	Bacteria;Proteobacteria;Gammaproteobacteria	2687	SAMN08741624	PRJNA439170	GCA_003057075.1	Contig	4	48		PYCB01	125	3617	2018-04-18T00:00:00Z	ftp://ftp.ncbi.nlm.nih.gov/genomes/all/GCF/003/057/075/GCF_003057075.1_ASM305707v1
553	Vibrio cholerae	Bacteria;Proteobacteria;Gammaproteobacteria	2688	SAMN08741626	PRJNA439171	GCA_003056975.1	Contig	4	48		PYCC01	123	3629	2018-04-18T00:00:00Z	ftp://ftp.ncbi.nlm.nih.gov/genomes/all/GCF/003/056/975/GCF_003056975.1_ASM305697v1
554	Vibrio cholerae	Bacteria;Proteobacteria;Gammaproteobacteria	28	SAMN06768129	PRJNA383623	GCA_002196175.1	Contig	4	47		NDXN01	98	3733	2017-06-15T00:00:00Z	ftp://ftp.ncbi.nlm.nih.gov/genomes/all/GCF/002/196/175/GCF_002196175.1_ASM219617v1
555	Vibrio cholerae	Bacteria;Proteobacteria;Gammaproteobacteria	2843	SAMN08741634	PRJNA439176	GCA_003057115.1	Contig	4	48		PYCG01	113	3590	2018-04-18T00:00:00Z	ftp://ftp.ncbi.nlm.nih.gov/genomes/all/GCF/003/057/115/GCF_003057115.1_ASM305711v1
556	Vibrio cholerae	Bacteria;Proteobacteria;Gammaproteobacteria	2Mo	SAMN06144952	PRJNA356770	GCA_002076705.1	Scaffold	4	48		MSEW01	104	3674	2017-03-31T00:00:00Z	ftp://ftp.ncbi.nlm.nih.gov/genomes/all/GCF/002/076/705/GCF_002076705.1_ASM207670v1
557	Vibrio cholerae	Bacteria;Proteobacteria;Gammaproteobacteria	3178	SAMN08741635	PRJNA439177	GCA_003057035.1	Contig	4	48		PYCH01	101	3626	2018-04-18T00:00:00Z	ftp://ftp.ncbi.nlm.nih.gov/genomes/all/GCF/003/057/035/GCF_003057035.1_ASM305703v1
558	Vibrio cholerae	Bacteria;Proteobacteria;Gammaproteobacteria	31Ki	SAMN06144951	PRJNA356770	GCA_002076535.1	Scaffold	4	48		MSEX01	113	3707	2017-03-31T00:00:00Z	ftp://ftp.ncbi.nlm.nih.gov/genomes/all/GCF/002/076/535/GCF_002076535.1_ASM207653v1
559	Vibrio cholerae	Bacteria;Proteobacteria;Gammaproteobacteria	3223-74	SAMN05590420	PRJNA339415	GCA_001743085.1	Contig	4	48		MIZG01	160	3650	2016-09-24T00:00:00Z	ftp://ftp.ncbi.nlm.nih.gov/genomes/all/GCF/001/743/085/GCF_001743085.1_ASM174308v1
560	Vibrio cholerae	Bacteria;Proteobacteria;Gammaproteobacteria	3225-74	SAMN05590421	PRJNA339415	GCA_001857365.1	Contig	4	48		MIPF01	165	3622	2016-10-14T00:00:00Z	ftp://ftp.ncbi.nlm.nih.gov/genomes/all/GCF/001/857/365/GCF_001857365.1_ASM185736v1
561	Vibrio cholerae	Bacteria;Proteobacteria;Gammaproteobacteria	3272-78	SAMN05590414	PRJNA339415	GCA_001857265.1	Contig	4	48		MIOZ01	130	3596	2016-10-14T00:00:00Z	ftp://ftp.ncbi.nlm.nih.gov/genomes/all/GCF/001/857/265/GCF_001857265.1_ASM185726v1
562	Vibrio cholerae	Bacteria;Proteobacteria;Gammaproteobacteria	330013_C1	SAMN07599792	PRJNA371610	GCA_002808485.1	Contig	4	48		NTCQ01	80	3697	2017-12-04T00:00:00Z	ftp://ftp.ncbi.nlm.nih.gov/genomes/all/GCF/002/808/485/GCF_002808485.1_ASM280848v1
563	Vibrio cholerae	Bacteria;Proteobacteria;Gammaproteobacteria	330033_C1	SAMN07599791	PRJNA371610	GCA_002808265.1	Scaffold	4	48		NTCR01	81	3698	2017-12-04T00:00:00Z	ftp://ftp.ncbi.nlm.nih.gov/genomes/all/GCF/002/808/265/GCF_002808265.1_ASM280826v1
564	Vibrio cholerae	Bacteria;Proteobacteria;Gammaproteobacteria	330073_A	SAMN07599817	PRJNA371610	GCA_002807765.1	Scaffold	4	48		NTBT01	77	3701	2017-12-04T00:00:00Z	ftp://ftp.ncbi.nlm.nih.gov/genomes/all/GCF/002/807/765/GCF_002807765.1_ASM280776v1
565	Vibrio cholerae	Bacteria;Proteobacteria;Gammaproteobacteria	330073_B	SAMN07599818	PRJNA371610	GCA_002807965.1	Scaffold	4	48		NTBS01	81	3705	2017-12-04T00:00:00Z	ftp://ftp.ncbi.nlm.nih.gov/genomes/all/GCF/002/807/965/GCF_002807965.1_ASM280796v1
566	Vibrio cholerae	Bacteria;Proteobacteria;Gammaproteobacteria	330081	SAMN07599819	PRJNA371610	GCA_002808105.1	Scaffold	4	48		NVPU01	81	3699	2017-12-04T00:00:00Z	ftp://ftp.ncbi.nlm.nih.gov/genomes/all/GCF/002/808/105/GCF_002808105.1_ASM280810v1
567	Vibrio cholerae	Bacteria;Proteobacteria;Gammaproteobacteria	330110	SAMN07599820	PRJNA371610	GCA_002807895.1	Scaffold	4	48		NTBR01	79	3700	2017-12-04T00:00:00Z	ftp://ftp.ncbi.nlm.nih.gov/genomes/all/GCF/002/807/895/GCF_002807895.1_ASM280789v1
568	Vibrio cholerae	Bacteria;Proteobacteria;Gammaproteobacteria	330113	SAMN07599821	PRJNA371610	GCA_002807785.1	Scaffold	4	48		NTBQ01	83	3695	2017-12-04T00:00:00Z	ftp://ftp.ncbi.nlm.nih.gov/genomes/all/GCF/002/807/785/GCF_002807785.1_ASM280778v1
569	Vibrio cholerae	Bacteria;Proteobacteria;Gammaproteobacteria	330440_C1	SAMN07599796	PRJNA371610	GCA_002808065.1	Scaffold	4	48		NTCM01	78	3699	2017-12-04T00:00:00Z	ftp://ftp.ncbi.nlm.nih.gov/genomes/all/GCF/002/808/065/GCF_002808065.1_ASM280806v1
570	Vibrio cholerae	Bacteria;Proteobacteria;Gammaproteobacteria	330590	SAMN07599822	PRJNA371610	GCA_002807705.1	Contig	4	48		NTBP01	82	3692	2017-12-04T00:00:00Z	ftp://ftp.ncbi.nlm.nih.gov/genomes/all/GCF/002/807/705/GCF_002807705.1_ASM280770v1
571	Vibrio cholerae	Bacteria;Proteobacteria;Gammaproteobacteria	330898_C2	SAMN07599795	PRJNA371610	GCA_002808225.1	Scaffold	4	48		NTCN01	81	3698	2017-12-04T00:00:00Z	ftp://ftp.ncbi.nlm.nih.gov/genomes/all/GCF/002/808/225/GCF_002808225.1_ASM280822v1
572	Vibrio cholerae	Bacteria;Proteobacteria;Gammaproteobacteria	330920_A	SAMN07599823	PRJNA371610	GCA_002807945.1	Scaffold	4	48		NTBO01	83	3700	2017-12-04T00:00:00Z	ftp://ftp.ncbi.nlm.nih.gov/genomes/all/GCF/002/807/945/GCF_002807945.1_ASM280794v1
573	Vibrio cholerae	Bacteria;Proteobacteria;Gammaproteobacteria	330920_B	SAMN07599824	PRJNA371610	GCA_002807875.1	Scaffold	4	48		NTBN01	82	3698	2017-12-04T00:00:00Z	ftp://ftp.ncbi.nlm.nih.gov/genomes/all/GCF/002/807/875/GCF_002807875.1_ASM280787v1
574	Vibrio cholerae	Bacteria;Proteobacteria;Gammaproteobacteria	331721_C1	SAMN07599803	PRJNA371610	GCA_002808415.1	Contig	4	48		NTCF01	85	3696	2017-12-04T00:00:00Z	ftp://ftp.ncbi.nlm.nih.gov/genomes/all/GCF/002/808/415/GCF_002808415.1_ASM280841v1
575	Vibrio cholerae	Bacteria;Proteobacteria;Gammaproteobacteria	3568-07	SAMN05590437	PRJNA339415	GCA_001857505.1	Contig	4	47		MIPL01	142	3634	2016-10-14T00:00:00Z	ftp://ftp.ncbi.nlm.nih.gov/genomes/all/GCF/001/857/505/GCF_001857505.1_ASM185750v1
576	Vibrio cholerae	Bacteria;Proteobacteria;Gammaproteobacteria	36KI	SAMN06126943	PRJNA356770	GCA_002078055.1	Scaffold	4	48		MRVM01	57	3674	2017-04-03T00:00:00Z	ftp://ftp.ncbi.nlm.nih.gov/genomes/all/GCF/002/078/055/GCF_002078055.1_ASM207805v1
577	Vibrio cholerae	Bacteria;Proteobacteria;Gammaproteobacteria	39	SAMN06446879	PRJNA376794	GCA_002204075.1	Contig	4	48		MWRC01	972	3341	2017-06-21T00:00:00Z	ftp://ftp.ncbi.nlm.nih.gov/genomes/all/GCF/002/204/075/GCF_002204075.1_ASM220407v1
578	Vibrio cholerae	Bacteria;Proteobacteria;Gammaproteobacteria	39361	SAMN06144968	PRJNA356770	GCA_002078635.1	Scaffold	4	48		MSIV01	93	3677	2017-04-04T00:00:00Z	ftp://ftp.ncbi.nlm.nih.gov/genomes/all/GCF/002/078/635/GCF_002078635.1_ASM207863v1
579	Vibrio cholerae	Bacteria;Proteobacteria;Gammaproteobacteria	39Ki	SAMN06144946	PRJNA356770	GCA_002076475.1	Scaffold	4	48		MSEU01	119	3714	2017-03-31T00:00:00Z	ftp://ftp.ncbi.nlm.nih.gov/genomes/all/GCF/002/076/475/GCF_002076475.1_ASM207647v1
580	Vibrio cholerae	Bacteria;Proteobacteria;Gammaproteobacteria	4110	SAMEA889374	PRJEB2215	GCA_001257035.1	Scaffold	4	48		CWOT01	97	3554	2015-07-16T00:00:00Z	ftp://ftp.ncbi.nlm.nih.gov/genomes/all/GCF/001/257/035/GCF_001257035.1_3002_8_1
581	Vibrio cholerae	Bacteria;Proteobacteria;Gammaproteobacteria	4111	SAMEA889375	PRJEB2215	GCA_001252855.1	Scaffold	4	48		CWOZ01	132	3453	2015-07-16T00:00:00Z	ftp://ftp.ncbi.nlm.nih.gov/genomes/all/GCF/001/252/855/GCF_001252855.1_3002_8_2
582	Vibrio cholerae	Bacteria;Proteobacteria;Gammaproteobacteria	4113	SAMEA889303	PRJEB2215	GCA_001259055.1	Scaffold	4	48		CWRQ01	39	3581	2015-07-16T00:00:00Z	ftp://ftp.ncbi.nlm.nih.gov/genomes/all/GCF/001/259/055/GCF_001259055.1_5174_5_9
583	Vibrio cholerae	Bacteria;Proteobacteria;Gammaproteobacteria	4121	SAMEA889305	PRJEB2215	GCA_001252075.1	Scaffold	4	48		CWRP01	47	3599	2015-07-16T00:00:00Z	ftp://ftp.ncbi.nlm.nih.gov/genomes/all/GCF/001/252/075/GCF_001252075.1_5174_5_7
584	Vibrio cholerae	Bacteria;Proteobacteria;Gammaproteobacteria	4295STDY6534216	SAMEA4374366	PRJEB14661	GCA_900324445.1	Complete	4	48	chromosome 1:NZ_LT992486.1/LT992486.1; chromosome 2:NZ_LT992487.1/LT992487.1		2	3735	2018-03-31T00:00:00Z	ftp://ftp.ncbi.nlm.nih.gov/genomes/all/GCF/900/324/445/GCF_900324445.1_48853_G01
585	Vibrio cholerae	Bacteria;Proteobacteria;Gammaproteobacteria	4295STDY6534232	SAMEA4374367	PRJEB14661	GCA_900324425.1	Complete	4	48	chromosome 1:NZ_LT992488.1/LT992488.1; chromosome 2:NZ_LT992489.1/LT992489.1		2	3736	2018-03-31T00:00:00Z	ftp://ftp.ncbi.nlm.nih.gov/genomes/all/GCF/900/324/425/GCF_900324425.1_48853_H01
586	Vibrio cholerae	Bacteria;Proteobacteria;Gammaproteobacteria	4295STDY6534248	SAMEA4374368	PRJEB14661	GCA_900324455.1	Complete	4	48	chromosome 1:NZ_LT992492.1/LT992492.1; chromosome 2:NZ_LT992493.1/LT992493.1		2	3741	2018-03-31T00:00:00Z	ftp://ftp.ncbi.nlm.nih.gov/genomes/all/GCF/900/324/455/GCF_900324455.1_48853_A02
587	Vibrio cholerae	Bacteria;Proteobacteria;Gammaproteobacteria	4322	SAMEA889368	PRJEB2215	GCA_001249315.1	Scaffold	4	48		CWOX01	123	3564	2015-07-16T00:00:00Z	ftp://ftp.ncbi.nlm.nih.gov/genomes/all/GCF/001/249/315/GCF_001249315.1_3002_8_3
588	Vibrio cholerae	Bacteria;Proteobacteria;Gammaproteobacteria	433	SAMN06806440	PRJNA383770	GCA_002196305.1	Contig	4	48		NEDW01	126	3587	2017-06-15T00:00:00Z	ftp://ftp.ncbi.nlm.nih.gov/genomes/all/GCF/002/196/305/GCF_002196305.1_ASM219630v1
589	Vibrio cholerae	Bacteria;Proteobacteria;Gammaproteobacteria	4339	SAMEA889304	PRJEB2215	GCA_001260335.1	Scaffold	4	48		CWRN01	48	3672	2015-07-16T00:00:00Z	ftp://ftp.ncbi.nlm.nih.gov/genomes/all/GCF/001/260/335/GCF_001260335.1_5174_5_6
590	Vibrio cholerae	Bacteria;Proteobacteria;Gammaproteobacteria	43Ki	SAMN06144971	PRJNA356770	GCA_002078595.1	Scaffold	4	48		MSIY01	98	3717	2017-04-04T00:00:00Z	ftp://ftp.ncbi.nlm.nih.gov/genomes/all/GCF/002/078/595/GCF_002078595.1_ASM207859v1
591	Vibrio cholerae	Bacteria;Proteobacteria;Gammaproteobacteria	4488	SAMEA889184	PRJEB2215	GCA_001258555.1	Scaffold	4	48		CWRU01	56	3664	2015-07-16T00:00:00Z	ftp://ftp.ncbi.nlm.nih.gov/genomes/all/GCF/001/258/555/GCF_001258555.1_5174_6_3
592	Vibrio cholerae	Bacteria;Proteobacteria;Gammaproteobacteria	4519	SAMEA889177	PRJEB2215	GCA_001248505.1	Contig	4	48		CWRZ01	50	3658	2015-07-16T00:00:00Z	ftp://ftp.ncbi.nlm.nih.gov/genomes/all/GCF/001/248/505/GCF_001248505.1_5174_6_8
593	Vibrio cholerae	Bacteria;Proteobacteria;Gammaproteobacteria	4536	SAMEA889392	PRJEB2215	GCA_001255835.1	Scaffold	4	48		CWSA01	54	3683	2015-07-16T00:00:00Z	ftp://ftp.ncbi.nlm.nih.gov/genomes/all/GCF/001/255/835/GCF_001255835.1_5174_6_9
594	Vibrio cholerae	Bacteria;Proteobacteria;Gammaproteobacteria	4538	SAMEA889221	PRJEB2215	GCA_001259715.1	Scaffold	4	48		CWRO01	50	3681	2015-07-16T00:00:00Z	ftp://ftp.ncbi.nlm.nih.gov/genomes/all/GCF/001/259/715/GCF_001259715.1_5174_5_5
595	Vibrio cholerae	Bacteria;Proteobacteria;Gammaproteobacteria	4551	SAMEA889191	PRJEB2215	GCA_001252055.1	Scaffold	4	48		CWRK01	52	3692	2015-07-16T00:00:00Z	ftp://ftp.ncbi.nlm.nih.gov/genomes/all/GCF/001/252/055/GCF_001252055.1_5174_5_2
596	Vibrio cholerae	Bacteria;Proteobacteria;Gammaproteobacteria	4552	SAMEA889179	PRJEB2215	GCA_001259235.1	Scaffold	4	48		CWRT01	52	3685	2015-07-16T00:00:00Z	ftp://ftp.ncbi.nlm.nih.gov/genomes/all/GCF/001/259/235/GCF_001259235.1_5174_6_2
597	Vibrio cholerae	Bacteria;Proteobacteria;Gammaproteobacteria	4585	SAMEA889178	PRJEB2215	GCA_001252895.1	Scaffold	4	48		CWRS01	53	3678	2015-07-17T00:00:00Z	ftp://ftp.ncbi.nlm.nih.gov/genomes/all/GCF/001/252/895/GCF_001252895.1_5174_6_1
598	Vibrio cholerae	Bacteria;Proteobacteria;Gammaproteobacteria	4593	SAMEA889226	PRJEB2215	GCA_001257895.1	Scaffold	4	48		CWRL01	57	3694	2015-07-16T00:00:00Z	ftp://ftp.ncbi.nlm.nih.gov/genomes/all/GCF/001/257/895/GCF_001257895.1_5174_5_4
599	Vibrio cholerae	Bacteria;Proteobacteria;Gammaproteobacteria	4600	SAMEA889182	PRJEB2215	GCA_001253055.1	Scaffold	4	48		CWRW01	51	3693	2015-07-16T00:00:00Z	ftp://ftp.ncbi.nlm.nih.gov/genomes/all/GCF/001/253/055/GCF_001253055.1_5174_6_5
600	Vibrio cholerae	Bacteria;Proteobacteria;Gammaproteobacteria	4605	SAMEA889371	PRJEB2215	GCA_001259135.1	Scaffold	4	48		CWON01	92	3648	2015-07-16T00:00:00Z	ftp://ftp.ncbi.nlm.nih.gov/genomes/all/GCF/001/259/135/GCF_001259135.1_2956_6_1
601	Vibrio cholerae	Bacteria;Proteobacteria;Gammaproteobacteria	4623	SAMEA889188	PRJEB2215	GCA_001254635.1	Scaffold	4	48		CWRM01	48	3688	2015-07-16T00:00:00Z	ftp://ftp.ncbi.nlm.nih.gov/genomes/all/GCF/001/254/635/GCF_001254635.1_5174_5_3
602	Vibrio cholerae	Bacteria;Proteobacteria;Gammaproteobacteria	4642	SAMEA889369	PRJEB2215	GCA_001250435.1	Scaffold	4	48		CWPE01	156	3584	2015-07-16T00:00:00Z	ftp://ftp.ncbi.nlm.nih.gov/genomes/all/GCF/001/250/435/GCF_001250435.1_3002_8_4
603	Vibrio cholerae	Bacteria;Proteobacteria;Gammaproteobacteria	4646	SAMEA889183	PRJEB2215	GCA_001258995.1	Scaffold	4	47		CWRX01	50	3697	2015-07-16T00:00:00Z	ftp://ftp.ncbi.nlm.nih.gov/genomes/all/GCF/001/258/995/GCF_001258995.1_5174_6_6
604	Vibrio cholerae	Bacteria;Proteobacteria;Gammaproteobacteria	4656	SAMEA889365	PRJEB2215	GCA_001258495.1	Scaffold	4	48		CWOQ01	98	3639	2015-07-16T00:00:00Z	ftp://ftp.ncbi.nlm.nih.gov/genomes/all/GCF/001/258/495/GCF_001258495.1_2956_6_2
605	Vibrio cholerae	Bacteria;Proteobacteria;Gammaproteobacteria	4661	SAMEA889293	PRJEB2215	GCA_001259875.1	Scaffold	4	48		CWPG01	221	3385	2015-07-16T00:00:00Z	ftp://ftp.ncbi.nlm.nih.gov/genomes/all/GCF/001/259/875/GCF_001259875.1_2956_6_6
606	Vibrio cholerae	Bacteria;Proteobacteria;Gammaproteobacteria	4662	SAMEA889176	PRJEB2215	GCA_001260175.1	Scaffold	4	48		CWRY01	48	3666	2015-07-16T00:00:00Z	ftp://ftp.ncbi.nlm.nih.gov/genomes/all/GCF/001/260/175/GCF_001260175.1_5174_6_7
607	Vibrio cholerae	Bacteria;Proteobacteria;Gammaproteobacteria	4663	SAMEA889268	PRJEB2215	GCA_001256015.1	Scaffold	4	48		CWOD01	75	3635	2015-07-16T00:00:00Z	ftp://ftp.ncbi.nlm.nih.gov/genomes/all/GCF/001/256/015/GCF_001256015.1_2956_6_5
608	Vibrio cholerae	Bacteria;Proteobacteria;Gammaproteobacteria	4672	SAMEA889288	PRJEB2215	GCA_001249795.1	Scaffold	4	48		CWPF01	199	3453	2015-07-17T00:00:00Z	ftp://ftp.ncbi.nlm.nih.gov/genomes/all/GCF/001/249/795/GCF_001249795.1_3002_8_6
609	Vibrio cholerae	Bacteria;Proteobacteria;Gammaproteobacteria	4675	SAMEA889366	PRJEB2215	GCA_001254815.1	Scaffold	4	48		CWPC01	156	3522	2015-07-16T00:00:00Z	ftp://ftp.ncbi.nlm.nih.gov/genomes/all/GCF/001/254/815/GCF_001254815.1_2956_6_3
610	Vibrio cholerae	Bacteria;Proteobacteria;Gammaproteobacteria	4679	SAMEA889269	PRJEB2215	GCA_001247245.1	Scaffold	4	48		CWOC01	68	3598	2015-07-16T00:00:00Z	ftp://ftp.ncbi.nlm.nih.gov/genomes/all/GCF/001/247/245/GCF_001247245.1_2956_6_4
611	Vibrio cholerae	Bacteria;Proteobacteria;Gammaproteobacteria	47610	SAMN06144947	PRJNA356770	GCA_002076645.1	Contig	4	48		MSFB01	99	3668	2017-03-31T00:00:00Z	ftp://ftp.ncbi.nlm.nih.gov/genomes/all/GCF/002/076/645/GCF_002076645.1_ASM207664v1
612	Vibrio cholerae	Bacteria;Proteobacteria;Gammaproteobacteria	47623	SAMN06144950	PRJNA356770	GCA_002076485.1	Contig	4	48		MSEY01	103	3675	2017-03-31T00:00:00Z	ftp://ftp.ncbi.nlm.nih.gov/genomes/all/GCF/002/076/485/GCF_002076485.1_ASM207648v1
613	Vibrio cholerae	Bacteria;Proteobacteria;Gammaproteobacteria	4784	SAMEA889185	PRJEB2215	GCA_001254335.1	Scaffold	4	48		CWRV01	41	3673	2015-07-16T00:00:00Z	ftp://ftp.ncbi.nlm.nih.gov/genomes/all/GCF/001/254/335/GCF_001254335.1_5174_6_4
614	Vibrio cholerae	Bacteria;Proteobacteria;Gammaproteobacteria	48055	SAMN06144963	PRJNA356770	GCA_002076315.1	Scaffold	4	48		MSGK01	90	3678	2017-03-31T00:00:00Z	ftp://ftp.ncbi.nlm.nih.gov/genomes/all/GCF/002/076/315/GCF_002076315.1_ASM207631v1
615	Vibrio cholerae	Bacteria;Proteobacteria;Gammaproteobacteria	490-93	SAMN02708831	PRJNA242443	GCA_000737015.1	Contig	4	47		JIDQ01	274	3390	2014-07-31T00:00:00Z	ftp://ftp.ncbi.nlm.nih.gov/genomes/all/GCF/000/737/015/GCF_000737015.1_GFC_21
616	Vibrio cholerae	Bacteria;Proteobacteria;Gammaproteobacteria	5	SAMN06768128	PRJNA383622	GCA_002196165.1	Contig	4	48		NDXM01	231	3551	2017-06-15T00:00:00Z	ftp://ftp.ncbi.nlm.nih.gov/genomes/all/GCF/002/196/165/GCF_002196165.1_ASM219616v1
617	Vibrio cholerae	Bacteria;Proteobacteria;Gammaproteobacteria	523-80	SAMN02693882	PRJNA242443	GCA_000736955.1	Contig	4	46		JIDP01	76	3950	2014-07-31T00:00:00Z	ftp://ftp.ncbi.nlm.nih.gov/genomes/all/GCF/000/736/955/GCF_000736955.1_GFC_17
618	Vibrio cholerae	Bacteria;Proteobacteria;Gammaproteobacteria	5473-62	SAMN02693886	PRJNA242443	GCA_000736795.1	Contig	4	48		JIDI01	94	3432	2014-07-31T00:00:00Z	ftp://ftp.ncbi.nlm.nih.gov/genomes/all/GCF/000/736/795/GCF_000736795.1_GFC_8
619	Vibrio cholerae	Bacteria;Proteobacteria;Gammaproteobacteria	56	SAMN06446881	PRJNA376796	GCA_002204105.1	Contig	4	48		MWRD01	516	3563	2017-06-21T00:00:00Z	ftp://ftp.ncbi.nlm.nih.gov/genomes/all/GCF/002/204/105/GCF_002204105.1_ASM220410v1
620	Vibrio cholerae	Bacteria;Proteobacteria;Gammaproteobacteria	571-88	SAMN02693881	PRJNA242443	GCA_000736945.1	Contig	4	47		JIDO01	117	4005	2014-07-31T00:00:00Z	ftp://ftp.ncbi.nlm.nih.gov/genomes/all/GCF/000/736/945/GCF_000736945.1_GFC_16
621	Vibrio cholerae	Bacteria;Proteobacteria;Gammaproteobacteria	5879	SAMN08395532	PRJNA431599	GCA_002911455.1	Scaffold	4	48		PQBQ01	114	3671	2018-01-31T00:00:00Z	ftp://ftp.ncbi.nlm.nih.gov/genomes/all/GCF/002/911/455/GCF_002911455.1_ASM291145v1
622	Vibrio cholerae	Bacteria;Proteobacteria;Gammaproteobacteria	5Mo	SAMN06144948	PRJNA356770	GCA_002076665.1	Scaffold	4	48		MSFA01	99	3674	2017-03-31T00:00:00Z	ftp://ftp.ncbi.nlm.nih.gov/genomes/all/GCF/002/076/665/GCF_002076665.1_ASM207666v1
623	Vibrio cholerae	Bacteria;Proteobacteria;Gammaproteobacteria	1967-06-01	SAMN04419589	PRJNA309051	GCA_001641745.1	Contig	4	48		LRFF01	182	3242	2016-05-10T00:00:00Z	ftp://ftp.ncbi.nlm.nih.gov/genomes/all/GCF/001/641/745/GCF_001641745.1_ASM164174v1
624	Vibrio cholerae	Bacteria;Proteobacteria;Gammaproteobacteria	60555434	SAMN09404502	PRJNA475810	GCA_003260135.1	Contig	4	48		QKWT01	94	3532	2018-06-22T00:00:00Z	ftp://ftp.ncbi.nlm.nih.gov/genomes/all/GCF/003/260/135/GCF_003260135.1_ASM326013v1
625	Vibrio cholerae	Bacteria;Proteobacteria;Gammaproteobacteria	617	SAMN06711158	PRJNA382625	GCA_002114205.1	Contig	4	48		NCTY01	117	3503	2017-04-28T00:00:00Z	ftp://ftp.ncbi.nlm.nih.gov/genomes/all/GCF/002/114/205/GCF_002114205.1_ASM211420v1
626	Vibrio cholerae	Bacteria;Proteobacteria;Gammaproteobacteria	6191	SAMEA889210	PRJEB2215	GCA_001249515.1	Scaffold	4	48		CWQQ01	93	3489	2015-07-17T00:00:00Z	ftp://ftp.ncbi.nlm.nih.gov/genomes/all/GCF/001/249/515/GCF_001249515.1_4370_2_11
627	Vibrio cholerae	Bacteria;Proteobacteria;Gammaproteobacteria	6193	SAMEA889237	PRJEB2215	GCA_001257835.1	Scaffold	4	48		CWQZ01	48	3689	2015-07-16T00:00:00Z	ftp://ftp.ncbi.nlm.nih.gov/genomes/all/GCF/001/257/835/GCF_001257835.1_4370_2_8
628	Vibrio cholerae	Bacteria;Proteobacteria;Gammaproteobacteria	6194	SAMEA889238	PRJEB2215	GCA_001251935.1	Scaffold	4	48		CWQW01	53	3661	2015-07-16T00:00:00Z	ftp://ftp.ncbi.nlm.nih.gov/genomes/all/GCF/001/251/935/GCF_001251935.1_4370_2_7
629	Vibrio cholerae	Bacteria;Proteobacteria;Gammaproteobacteria	6197	SAMEA889241	PRJEB2215	GCA_001254955.1	Scaffold	4	48		CWRB01	203	3116	2015-07-16T00:00:00Z	ftp://ftp.ncbi.nlm.nih.gov/genomes/all/GCF/001/254/955/GCF_001254955.1_4370_2_4
630	Vibrio cholerae	Bacteria;Proteobacteria;Gammaproteobacteria	6201	SAMEA889242	PRJEB2215	GCA_001261555.1	Scaffold	4	48		CWQP01	56	3661	2015-07-16T00:00:00Z	ftp://ftp.ncbi.nlm.nih.gov/genomes/all/GCF/001/261/555/GCF_001261555.1_4370_2_3
631	Vibrio cholerae	Bacteria;Proteobacteria;Gammaproteobacteria	6210	SAMEA889396	PRJEB2215	GCA_001259475.1	Scaffold	4	48		CWQO01	40	3693	2015-07-16T00:00:00Z	ftp://ftp.ncbi.nlm.nih.gov/genomes/all/GCF/001/259/475/GCF_001259475.1_4370_2_2
632	Vibrio cholerae	Bacteria;Proteobacteria;Gammaproteobacteria	6212	SAMEA889354	PRJEB2215	GCA_001251975.1	Scaffold	4	47		CWQV01	149	3475	2015-07-16T00:00:00Z	ftp://ftp.ncbi.nlm.nih.gov/genomes/all/GCF/001/251/975/GCF_001251975.1_4370_2_12
633	Vibrio cholerae	Bacteria;Proteobacteria;Gammaproteobacteria	6214	SAMEA889235	PRJEB2215	GCA_001248645.1	Scaffold	4	48		CWQT01	127	3239	2015-07-16T00:00:00Z	ftp://ftp.ncbi.nlm.nih.gov/genomes/all/GCF/001/248/645/GCF_001248645.1_4370_2_10
634	Vibrio cholerae	Bacteria;Proteobacteria;Gammaproteobacteria	6215	SAMEA889236	PRJEB2215	GCA_001252775.1	Scaffold	4	48		CWRD01	46	3679	2015-07-16T00:00:00Z	ftp://ftp.ncbi.nlm.nih.gov/genomes/all/GCF/001/252/775/GCF_001252775.1_4370_2_9
635	Vibrio cholerae	Bacteria;Proteobacteria;Gammaproteobacteria	63-93 (MO45)	SAMN02693883	PRJNA242443	GCA_000736845.1	Contig	4	48		JMBN01	81	3711	2014-07-31T00:00:00Z	ftp://ftp.ncbi.nlm.nih.gov/genomes/all/GCF/000/736/845/GCF_000736845.1_GFC_18
636	Vibrio cholerae	Bacteria;Proteobacteria;Gammaproteobacteria	692-79	SAMN05590415	PRJNA339415	GCA_001857285.1	Contig	4	48		MIPA01	104	3542	2016-10-14T00:00:00Z	ftp://ftp.ncbi.nlm.nih.gov/genomes/all/GCF/001/857/285/GCF_001857285.1_ASM185728v1
637	Vibrio cholerae	Bacteria;Proteobacteria;Gammaproteobacteria	76	SAMN06050810	PRJNA354722	GCA_001899465.1	Contig	4	48		MPVL01	265	3556	2016-12-09T00:00:00Z	ftp://ftp.ncbi.nlm.nih.gov/genomes/all/GCF/001/899/465/GCF_001899465.1_ASM189946v1
638	Vibrio cholerae	Bacteria;Proteobacteria;Gammaproteobacteria	7684	SAMEA889151	PRJEB2215	GCA_001260695.1	Scaffold	4	48		CWRF01	117	3241	2015-07-16T00:00:00Z	ftp://ftp.ncbi.nlm.nih.gov/genomes/all/GCF/001/260/695/GCF_001260695.1_4370_3_11
639	Vibrio cholerae	Bacteria;Proteobacteria;Gammaproteobacteria	7685	SAMEA889156	PRJEB2215	GCA_001255915.1	Scaffold	4	48		CWRI01	84	3623	2015-07-16T00:00:00Z	ftp://ftp.ncbi.nlm.nih.gov/genomes/all/GCF/001/255/915/GCF_001255915.1_4370_3_8
640	Vibrio cholerae	Bacteria;Proteobacteria;Gammaproteobacteria	7686	SAMEA889155	PRJEB2215	GCA_001258535.1	Scaffold	4	48		CWRH01	99	3471	2015-07-16T00:00:00Z	ftp://ftp.ncbi.nlm.nih.gov/genomes/all/GCF/001/258/535/GCF_001258535.1_4370_3_7
641	Vibrio cholerae	Bacteria;Proteobacteria;Gammaproteobacteria	7687	SAMEA889227	PRJEB2215	GCA_001251435.1	Scaffold	4	48		CWRG01	74	3689	2015-07-16T00:00:00Z	ftp://ftp.ncbi.nlm.nih.gov/genomes/all/GCF/001/251/435/GCF_001251435.1_4370_3_6
642	Vibrio cholerae	Bacteria;Proteobacteria;Gammaproteobacteria	7714	SAMN06144940	PRJNA356770	GCA_002076415.1	Scaffold	4	48		MSEO01	108	3669	2017-03-31T00:00:00Z	ftp://ftp.ncbi.nlm.nih.gov/genomes/all/GCF/002/076/415/GCF_002076415.1_ASM207641v1
643	Vibrio cholerae	Bacteria;Proteobacteria;Gammaproteobacteria	7Mo	SAMN06144944	PRJNA356770	GCA_002076615.1	Scaffold	4	48		MSES01	95	3672	2017-03-31T00:00:00Z	ftp://ftp.ncbi.nlm.nih.gov/genomes/all/GCF/002/076/615/GCF_002076615.1_ASM207661v1
644	Vibrio cholerae	Bacteria;Proteobacteria;Gammaproteobacteria	8	SAMN08741633	PRJNA439175	GCA_003057015.1	Contig	4	48		PYCF01	121	3565	2018-04-18T00:00:00Z	ftp://ftp.ncbi.nlm.nih.gov/genomes/all/GCF/003/057/015/GCF_003057015.1_ASM305701v1
645	Vibrio cholerae	Bacteria;Proteobacteria;Gammaproteobacteria	1976-08-01	SAMN02693891	PRJNA242443	GCA_000736935.1	Contig	4	48		JIDN01	82	3670	2014-07-31T00:00:00Z	ftp://ftp.ncbi.nlm.nih.gov/genomes/all/GCF/000/736/935/GCF_000736935.1_GFC_13
646	Vibrio cholerae	Bacteria;Proteobacteria;Gammaproteobacteria	85	SAMN06806438	PRJNA383768	GCA_002196255.1	Contig	4	48		NEDU01	400	3606	2017-06-15T00:00:00Z	ftp://ftp.ncbi.nlm.nih.gov/genomes/all/GCF/002/196/255/GCF_002196255.1_ASM219625v1
647	Vibrio cholerae	Bacteria;Proteobacteria;Gammaproteobacteria	857	SAMN05590402	PRJNA339415	GCA_001729125.1	Contig	4	48		MIKH01	106	3619	2016-09-15T00:00:00Z	ftp://ftp.ncbi.nlm.nih.gov/genomes/all/GCF/001/729/125/GCF_001729125.1_ASM172912v1
648	Vibrio cholerae	Bacteria;Proteobacteria;Gammaproteobacteria	866	SAMN06447201	PRJNA376800	GCA_002204085.1	Contig	4	48		MWRF01	373	3429	2017-06-21T00:00:00Z	ftp://ftp.ncbi.nlm.nih.gov/genomes/all/GCF/002/204/085/GCF_002204085.1_ASM220408v1
649	Vibrio cholerae	Bacteria;Proteobacteria;Gammaproteobacteria	89	SAMN06768133	PRJNA383628	GCA_002196135.1	Contig	4	48		NDXR01	165	3754	2017-06-15T00:00:00Z	ftp://ftp.ncbi.nlm.nih.gov/genomes/all/GCF/002/196/135/GCF_002196135.1_ASM219613v1
650	Vibrio cholerae	Bacteria;Proteobacteria;Gammaproteobacteria	8Mo	SAMN06144949	PRJNA356770	GCA_002076695.1	Contig	4	48		MSEZ01	108	3676	2017-03-31T00:00:00Z	ftp://ftp.ncbi.nlm.nih.gov/genomes/all/GCF/002/076/695/GCF_002076695.1_ASM207669v1
651	Vibrio cholerae	Bacteria;Proteobacteria;Gammaproteobacteria	981-75	SAMN02693890	PRJNA242443	GCA_000736925.1	Contig	4	47		JIDM01	152	3706	2014-07-31T00:00:00Z	ftp://ftp.ncbi.nlm.nih.gov/genomes/all/GCF/000/736/925/GCF_000736925.1_GFC_12
652	Vibrio cholerae	Bacteria;Proteobacteria;Gammaproteobacteria	984-81	SAMN02693893	PRJNA242443	GCA_000736775.1	Contig	4	48		JMBM01	117	3535	2014-07-31T00:00:00Z	ftp://ftp.ncbi.nlm.nih.gov/genomes/all/GCF/000/736/775/GCF_000736775.1_GFC_15
653	Vibrio cholerae	Bacteria;Proteobacteria;Gammaproteobacteria	9Mo	SAMN06144945	PRJNA356770	GCA_002076635.1	Scaffold	4	48		MSET01	102	3676	2017-03-31T00:00:00Z	ftp://ftp.ncbi.nlm.nih.gov/genomes/all/GCF/002/076/635/GCF_002076635.1_ASM207663v1
654	Vibrio cholerae	Bacteria;Proteobacteria;Gammaproteobacteria	A10	SAMEA889335	PRJEB2215	GCA_001254655.1	Scaffold	4	48		CWSF01	49	3840	2015-07-17T00:00:00Z	ftp://ftp.ncbi.nlm.nih.gov/genomes/all/GCF/001/254/655/GCF_001254655.1_5174_7_6
655	Vibrio cholerae	Bacteria;Proteobacteria;Gammaproteobacteria	A131	SAMEA889348	PRJEB2215	GCA_001259315.1	Scaffold	4	47		CWOL01	89	3440	2015-07-16T00:00:00Z	ftp://ftp.ncbi.nlm.nih.gov/genomes/all/GCF/001/259/315/GCF_001259315.1_4056_6_6
656	Vibrio cholerae	Bacteria;Proteobacteria;Gammaproteobacteria	A152	SAMEA889347	PRJEB2215	GCA_001252875.1	Scaffold	4	48		CWOB01	71	3508	2015-07-16T00:00:00Z	ftp://ftp.ncbi.nlm.nih.gov/genomes/all/GCF/001/252/875/GCF_001252875.1_4056_6_5
657	Vibrio cholerae	Bacteria;Proteobacteria;Gammaproteobacteria	A154	SAMEA889310	PRJEB2215	GCA_001253155.1	Scaffold	4	48		CWNX01	76	3503	2015-07-16T00:00:00Z	ftp://ftp.ncbi.nlm.nih.gov/genomes/all/GCF/001/253/155/GCF_001253155.1_4056_6_4
658	Vibrio cholerae	Bacteria;Proteobacteria;Gammaproteobacteria	A1552	SAMN08323859	PRJNA428893	GCA_002892855.1	Complete	4	47	chromosome 1:NZ_CP025936.1/CP025936.1; chromosome 2:NZ_CP025937.1/CP025937.1		2	3768	2018-01-19T00:00:00Z	ftp://ftp.ncbi.nlm.nih.gov/genomes/all/GCF/002/892/855/GCF_002892855.1_ASM289285v1
659	Vibrio cholerae	Bacteria;Proteobacteria;Gammaproteobacteria	A1552	SAMN07974340	PRJNA417007	GCA_002997215.1	Complete	4	47	chromosome I:NZ_CP024867.1/CP024867.1; chromosome II:NZ_CP024868.1/CP024868.1		2	3769	2018-03-14T00:00:00Z	ftp://ftp.ncbi.nlm.nih.gov/genomes/all/GCF/002/997/215/GCF_002997215.1_ASM299721v1
660	Vibrio cholerae	Bacteria;Proteobacteria;Gammaproteobacteria	A1552	SAMN08896638	PRJNA447902	GCA_003097695.1	Complete	4	47	chromosome 1:NZ_CP028894.1/CP028894.1; chromosome 2:NZ_CP028895.1/CP028895.1		2	3766	2018-05-08T00:00:00Z	ftp://ftp.ncbi.nlm.nih.gov/genomes/all/GCF/003/097/695/GCF_003097695.1_ASM309769v1
661	Vibrio cholerae	Bacteria;Proteobacteria;Gammaproteobacteria	A177	SAMEA889312	PRJEB2215	GCA_001249995.1	Scaffold	4	47		CWNQ01	58	3604	2015-07-16T00:00:00Z	ftp://ftp.ncbi.nlm.nih.gov/genomes/all/GCF/001/249/995/GCF_001249995.1_4056_6_2
662	Vibrio cholerae	Bacteria;Proteobacteria;Gammaproteobacteria	A18	SAMEA889329	PRJEB2215	GCA_001252495.1	Scaffold	4	47		CWSJ01	71	3691	2015-07-16T00:00:00Z	ftp://ftp.ncbi.nlm.nih.gov/genomes/all/GCF/001/252/495/GCF_001252495.1_5174_7_7
663	Vibrio cholerae	Bacteria;Proteobacteria;Gammaproteobacteria	A185	SAMEA889343	PRJEB2215	GCA_001253295.1	Scaffold	4	48		CWOK01	85	3301	2015-07-16T00:00:00Z	ftp://ftp.ncbi.nlm.nih.gov/genomes/all/GCF/001/253/295/GCF_001253295.1_4056_6_9
664	Vibrio cholerae	Bacteria;Proteobacteria;Gammaproteobacteria	A19	SAMEA889328	PRJEB2215	GCA_001250235.2	Complete	4	47	chromosome 1:NZ_LT907989.1/LT907989.1; chromosome 2:NZ_LT907990.1/LT907990.1		2	3708	2017-10-02T00:00:00Z	ftp://ftp.ncbi.nlm.nih.gov/genomes/all/GCF/001/250/235/GCF_001250235.2_5174_7_8_v2
665	Vibrio cholerae	Bacteria;Proteobacteria;Gammaproteobacteria	A215	SAMEA889299	PRJEB2215	GCA_001259995.1	Scaffold	4	48		CWSL01	37	3546	2015-07-16T00:00:00Z	ftp://ftp.ncbi.nlm.nih.gov/genomes/all/GCF/001/259/995/GCF_001259995.1_5174_8_4
666	Vibrio cholerae	Bacteria;Proteobacteria;Gammaproteobacteria	A22	SAMEA889372	PRJEB2215	GCA_001255155.1	Scaffold	4	47		CWNL01	52	3622	2015-07-17T00:00:00Z	ftp://ftp.ncbi.nlm.nih.gov/genomes/all/GCF/001/255/155/GCF_001255155.1_5174_7_9
667	Vibrio cholerae	Bacteria;Proteobacteria;Gammaproteobacteria	A27	SAMEA889373	PRJEB2215	GCA_001260995.1	Scaffold	4	47		CWSD01	62	3657	2015-07-16T00:00:00Z	ftp://ftp.ncbi.nlm.nih.gov/genomes/all/GCF/001/260/995/GCF_001260995.1_5174_7_10
668	Vibrio cholerae	Bacteria;Proteobacteria;Gammaproteobacteria	A29	SAMEA889255	PRJEB2215	GCA_001253235.1	Scaffold	4	47		CWSI01	52	3653	2015-07-16T00:00:00Z	ftp://ftp.ncbi.nlm.nih.gov/genomes/all/GCF/001/253/235/GCF_001253235.1_5174_8_1
669	Vibrio cholerae	Bacteria;Proteobacteria;Gammaproteobacteria	A31	SAMEA889253	PRJEB2215	GCA_001253695.1	Scaffold	4	47		CWSK01	48	3666	2015-07-17T00:00:00Z	ftp://ftp.ncbi.nlm.nih.gov/genomes/all/GCF/001/253/695/GCF_001253695.1_5174_8_2
670	Vibrio cholerae	Bacteria;Proteobacteria;Gammaproteobacteria	A32	SAMEA889159	PRJEB2215	GCA_001250455.1	Scaffold	4	47		CWNM01	50	3663	2015-07-16T00:00:00Z	ftp://ftp.ncbi.nlm.nih.gov/genomes/all/GCF/001/250/455/GCF_001250455.1_5174_8_3
671	Vibrio cholerae	Bacteria;Proteobacteria;Gammaproteobacteria	A325	SAMEA889198	PRJEB2215	GCA_001254095.1	Scaffold	4	48		CWSO01	29	3611	2015-07-16T00:00:00Z	ftp://ftp.ncbi.nlm.nih.gov/genomes/all/GCF/001/254/095/GCF_001254095.1_5174_8_7
672	Vibrio cholerae	Bacteria;Proteobacteria;Gammaproteobacteria	A330	SAMEA889232	PRJEB2215	GCA_001257215.1	Scaffold	4	48		CWNU01	56	3618	2015-07-16T00:00:00Z	ftp://ftp.ncbi.nlm.nih.gov/genomes/all/GCF/001/257/215/GCF_001257215.1_4056_2_1
673	Vibrio cholerae	Bacteria;Proteobacteria;Gammaproteobacteria	A346(1)	SAMEA889163	PRJEB2215	GCA_001247525.1	Scaffold	4	48		CWSM01	46	3771	2015-07-16T00:00:00Z	ftp://ftp.ncbi.nlm.nih.gov/genomes/all/GCF/001/247/525/GCF_001247525.1_5174_8_5
674	Vibrio cholerae	Bacteria;Proteobacteria;Gammaproteobacteria	A383	SAMEA889233	PRJEB2215	GCA_001257975.1	Scaffold	4	48		CWNP01	57	3527	2015-07-16T00:00:00Z	ftp://ftp.ncbi.nlm.nih.gov/genomes/all/GCF/001/257/975/GCF_001257975.1_4056_2_11
675	Vibrio cholerae	Bacteria;Proteobacteria;Gammaproteobacteria	A3_296	SAMN08919088	PRJNA449860	GCA_003057775.1	Contig	4	48		QBJE01	88	3334	2018-04-18T00:00:00Z	ftp://ftp.ncbi.nlm.nih.gov/genomes/all/GCF/003/057/775/GCF_003057775.1_ASM305777v1
676	Vibrio cholerae	Bacteria;Proteobacteria;Gammaproteobacteria	A4	SAMEA889338	PRJEB2215	GCA_001254055.1	Scaffold	4	48		CWSC01	51	3590	2015-07-16T00:00:00Z	ftp://ftp.ncbi.nlm.nih.gov/genomes/all/GCF/001/254/055/GCF_001254055.1_5174_7_3
677	Vibrio cholerae	Bacteria;Proteobacteria;Gammaproteobacteria	A46	SAMEA889378	PRJEB2215	GCA_001259555.1	Scaffold	4	48		CWOH01	75	3491	2015-07-16T00:00:00Z	ftp://ftp.ncbi.nlm.nih.gov/genomes/all/GCF/001/259/555/GCF_001259555.1_4056_5_1
678	Vibrio cholerae	Bacteria;Proteobacteria;Gammaproteobacteria	A487(1)	SAMEA889197	PRJEB2215	GCA_001261535.1	Scaffold	4	48		CWSP01	49	3674	2015-07-16T00:00:00Z	ftp://ftp.ncbi.nlm.nih.gov/genomes/all/GCF/001/261/535/GCF_001261535.1_5174_8_8
679	Vibrio cholerae	Bacteria;Proteobacteria;Gammaproteobacteria	A488(1)	SAMEA889164	PRJEB2215	GCA_001257075.1	Scaffold	4	48		CWSN01	50	3679	2015-07-16T00:00:00Z	ftp://ftp.ncbi.nlm.nih.gov/genomes/all/GCF/001/257/075/GCF_001257075.1_5174_8_6
680	Vibrio cholerae	Bacteria;Proteobacteria;Gammaproteobacteria	A488(2)	SAMEA889229	PRJEB2215	GCA_001250615.1	Scaffold	4	48		CWOA01	67	3571	2015-07-16T00:00:00Z	ftp://ftp.ncbi.nlm.nih.gov/genomes/all/GCF/001/250/615/GCF_001250615.1_4056_2_7
681	Vibrio cholerae	Bacteria;Proteobacteria;Gammaproteobacteria	A5	SAMEA889337	PRJEB2215	GCA_001254675.1	Scaffold	4	48		CWSE01	51	3708	2015-07-16T00:00:00Z	ftp://ftp.ncbi.nlm.nih.gov/genomes/all/GCF/001/254/675/GCF_001254675.1_5174_7_4
682	Vibrio cholerae	Bacteria;Proteobacteria;Gammaproteobacteria	A59	SAMEA889381	PRJEB2215	GCA_001254535.1	Scaffold	4	48		CWOG01	89	3511	2015-07-16T00:00:00Z	ftp://ftp.ncbi.nlm.nih.gov/genomes/all/GCF/001/254/535/GCF_001254535.1_4056_5_5
683	Vibrio cholerae	Bacteria;Proteobacteria;Gammaproteobacteria	A6	SAMEA889336	PRJEB2215	GCA_001255575.1	Scaffold	4	48		CWSG01	61	3674	2015-07-16T00:00:00Z	ftp://ftp.ncbi.nlm.nih.gov/genomes/all/GCF/001/255/575/GCF_001255575.1_5174_7_5
684	Vibrio cholerae	Bacteria;Proteobacteria;Gammaproteobacteria	A60	SAMEA889385	PRJEB2215	GCA_001248195.1	Scaffold	4	48		CWOY01	120	3477	2015-07-17T00:00:00Z	ftp://ftp.ncbi.nlm.nih.gov/genomes/all/GCF/001/248/195/GCF_001248195.1_4056_5_4
685	Vibrio cholerae	Bacteria;Proteobacteria;Gammaproteobacteria	A61	SAMEA889386	PRJEB2215	GCA_001250935.1	Scaffold	4	48		CWOS01	99	3318	2015-07-16T00:00:00Z	ftp://ftp.ncbi.nlm.nih.gov/genomes/all/GCF/001/250/935/GCF_001250935.1_4056_5_3
686	Vibrio cholerae	Bacteria;Proteobacteria;Gammaproteobacteria	A66	SAMEA889340	PRJEB2215	GCA_001260915.1	Scaffold	4	48		CWOU01	97	3504	2015-07-16T00:00:00Z	ftp://ftp.ncbi.nlm.nih.gov/genomes/all/GCF/001/260/915/GCF_001260915.1_4056_5_2
687	Vibrio cholerae	Bacteria;Proteobacteria;Gammaproteobacteria	A68	SAMEA889339	PRJEB2215	GCA_001259635.1	Scaffold	4	48		CWNV01	71	3519	2015-07-16T00:00:00Z	ftp://ftp.ncbi.nlm.nih.gov/genomes/all/GCF/001/259/635/GCF_001259635.1_4056_5_12
688	Vibrio cholerae	Bacteria;Proteobacteria;Gammaproteobacteria	A70	SAMEA889376	PRJEB2215	GCA_001248905.1	Scaffold	4	48		CWOM01	75	3446	2015-07-16T00:00:00Z	ftp://ftp.ncbi.nlm.nih.gov/genomes/all/GCF/001/248/905/GCF_001248905.1_4056_5_10
689	Vibrio cholerae	Bacteria;Proteobacteria;Gammaproteobacteria	A76	SAMEA889377	PRJEB2215	GCA_001259495.1	Scaffold	4	48		CWOF01	80	3464	2015-07-17T00:00:00Z	ftp://ftp.ncbi.nlm.nih.gov/genomes/all/GCF/001/259/495/GCF_001259495.1_4056_5_9
690	Vibrio cholerae	Bacteria;Proteobacteria;Gammaproteobacteria	ATCC 11629	SAMN03996319	PRJNA231221	GCA_001471455.2	Contig	4	48		LOSM02	7	3860	2015-12-21T00:00:00Z	ftp://ftp.ncbi.nlm.nih.gov/genomes/all/GCF/001/471/455/GCF_001471455.2_ASM147145v2
691	Vibrio cholerae	Bacteria;Proteobacteria;Gammaproteobacteria	BD01	SAMN08982477	PRJNA281423	GCA_003348735.1	Contig	4	48		QEER01	79	3640	2018-07-31T00:00:00Z	ftp://ftp.ncbi.nlm.nih.gov/genomes/all/GCF/003/348/735/GCF_003348735.1_ASM334873v1
692	Vibrio cholerae	Bacteria;Proteobacteria;Gammaproteobacteria	BD03	SAMN08982478	PRJNA281423	GCA_003348515.1	Contig	4	47		QEEQ01	87	3632	2018-07-31T00:00:00Z	ftp://ftp.ncbi.nlm.nih.gov/genomes/all/GCF/003/348/515/GCF_003348515.1_ASM334851v1
693	Vibrio cholerae	Bacteria;Proteobacteria;Gammaproteobacteria	BD04	SAMN08982479	PRJNA281423	GCA_003348485.1	Contig	4	48		QEEP01	69	3606	2018-07-31T00:00:00Z	ftp://ftp.ncbi.nlm.nih.gov/genomes/all/GCF/003/348/485/GCF_003348485.1_ASM334848v1
694	Vibrio cholerae	Bacteria;Proteobacteria;Gammaproteobacteria	BD05	SAMN08982480	PRJNA281423	GCA_003348465.1	Contig	4	47		QEEO01	69	3738	2018-07-31T00:00:00Z	ftp://ftp.ncbi.nlm.nih.gov/genomes/all/GCF/003/348/465/GCF_003348465.1_ASM334846v1
695	Vibrio cholerae	Bacteria;Proteobacteria;Gammaproteobacteria	BD06	SAMN08982481	PRJNA281423	GCA_003348715.1	Contig	4	48		QECV01	85	3558	2018-07-31T00:00:00Z	ftp://ftp.ncbi.nlm.nih.gov/genomes/all/GCF/003/348/715/GCF_003348715.1_ASM334871v1
696	Vibrio cholerae	Bacteria;Proteobacteria;Gammaproteobacteria	BD07	SAMN08982482	PRJNA281423	GCA_003348675.1	Contig	4	48		QECU01	63	3612	2018-07-31T00:00:00Z	ftp://ftp.ncbi.nlm.nih.gov/genomes/all/GCF/003/348/675/GCF_003348675.1_ASM334867v1
697	Vibrio cholerae	Bacteria;Proteobacteria;Gammaproteobacteria	BD08	SAMN08982483	PRJNA281423	GCA_003348445.1	Contig	4	48		QECT01	121	3542	2018-07-31T00:00:00Z	ftp://ftp.ncbi.nlm.nih.gov/genomes/all/GCF/003/348/445/GCF_003348445.1_ASM334844v1
698	Vibrio cholerae	Bacteria;Proteobacteria;Gammaproteobacteria	BD10	SAMN08982484	PRJNA281423	GCA_003348405.1	Contig	4	48		QECS01	79	3602	2018-07-31T00:00:00Z	ftp://ftp.ncbi.nlm.nih.gov/genomes/all/GCF/003/348/405/GCF_003348405.1_ASM334840v1
699	Vibrio cholerae	Bacteria;Proteobacteria;Gammaproteobacteria	BD11	SAMN08982485	PRJNA281423	GCA_003348415.1	Contig	4	47		QEEN01	576	3819	2018-07-31T00:00:00Z	ftp://ftp.ncbi.nlm.nih.gov/genomes/all/GCF/003/348/415/GCF_003348415.1_ASM334841v1
700	Vibrio cholerae	Bacteria;Proteobacteria;Gammaproteobacteria	BD12	SAMN08982486	PRJNA281423	GCA_003348355.1	Contig	4	47		QEEM01	88	3726	2018-07-31T00:00:00Z	ftp://ftp.ncbi.nlm.nih.gov/genomes/all/GCF/003/348/355/GCF_003348355.1_ASM334835v1
701	Vibrio cholerae	Bacteria;Proteobacteria;Gammaproteobacteria	BD13	SAMN08982487	PRJNA281423	GCA_003348395.1	Contig	4	47		QEEL01	88	3714	2018-07-31T00:00:00Z	ftp://ftp.ncbi.nlm.nih.gov/genomes/all/GCF/003/348/395/GCF_003348395.1_ASM334839v1
702	Vibrio cholerae	Bacteria;Proteobacteria;Gammaproteobacteria	BD14	SAMN08982488	PRJNA281423	GCA_003348655.1	Contig	4	48		QEEK01	56	3590	2018-07-31T00:00:00Z	ftp://ftp.ncbi.nlm.nih.gov/genomes/all/GCF/003/348/655/GCF_003348655.1_ASM334865v1
703	Vibrio cholerae	Bacteria;Proteobacteria;Gammaproteobacteria	BD15	SAMN08982489	PRJNA281423	GCA_003348665.1	Contig	4	47		QEEJ01	80	3728	2018-07-31T00:00:00Z	ftp://ftp.ncbi.nlm.nih.gov/genomes/all/GCF/003/348/665/GCF_003348665.1_ASM334866v1
704	Vibrio cholerae	Bacteria;Proteobacteria;Gammaproteobacteria	BD17	SAMN08982490	PRJNA281423	GCA_003348305.1	Contig	4	47		QEEI01	232	3645	2018-07-31T00:00:00Z	ftp://ftp.ncbi.nlm.nih.gov/genomes/all/GCF/003/348/305/GCF_003348305.1_ASM334830v1
705	Vibrio cholerae	Bacteria;Proteobacteria;Gammaproteobacteria	BD18	SAMN08982491	PRJNA281423	GCA_003348365.1	Contig	4	48		QEEH01	82	3531	2018-07-31T00:00:00Z	ftp://ftp.ncbi.nlm.nih.gov/genomes/all/GCF/003/348/365/GCF_003348365.1_ASM334836v1
706	Vibrio cholerae	Bacteria;Proteobacteria;Gammaproteobacteria	BD19	SAMN08982492	PRJNA281423	GCA_003348335.1	Contig	4	48		QEEG01	66	3546	2018-07-31T00:00:00Z	ftp://ftp.ncbi.nlm.nih.gov/genomes/all/GCF/003/348/335/GCF_003348335.1_ASM334833v1
707	Vibrio cholerae	Bacteria;Proteobacteria;Gammaproteobacteria	BD20	SAMN08982493	PRJNA281423	GCA_003348595.1	Contig	4	47		QEEF01	93	3718	2018-07-31T00:00:00Z	ftp://ftp.ncbi.nlm.nih.gov/genomes/all/GCF/003/348/595/GCF_003348595.1_ASM334859v1
708	Vibrio cholerae	Bacteria;Proteobacteria;Gammaproteobacteria	BD21	SAMN08982494	PRJNA281423	GCA_003348245.1	Contig	4	48		QEEE01	98	3666	2018-07-31T00:00:00Z	ftp://ftp.ncbi.nlm.nih.gov/genomes/all/GCF/003/348/245/GCF_003348245.1_ASM334824v1
709	Vibrio cholerae	Bacteria;Proteobacteria;Gammaproteobacteria	BD22	SAMN08982495	PRJNA281423	GCA_003348295.1	Contig	4	47		QEED01	81	3726	2018-07-31T00:00:00Z	ftp://ftp.ncbi.nlm.nih.gov/genomes/all/GCF/003/348/295/GCF_003348295.1_ASM334829v1
710	Vibrio cholerae	Bacteria;Proteobacteria;Gammaproteobacteria	BD23	SAMN08982496	PRJNA281423	GCA_003348215.1	Contig	4	48		QEEC01	118	3651	2018-07-31T00:00:00Z	ftp://ftp.ncbi.nlm.nih.gov/genomes/all/GCF/003/348/215/GCF_003348215.1_ASM334821v1
711	Vibrio cholerae	Bacteria;Proteobacteria;Gammaproteobacteria	BD24	SAMN08982497	PRJNA281423	GCA_003348195.1	Contig	4	48		QEEB01	65	3655	2018-07-31T00:00:00Z	ftp://ftp.ncbi.nlm.nih.gov/genomes/all/GCF/003/348/195/GCF_003348195.1_ASM334819v1
712	Vibrio cholerae	Bacteria;Proteobacteria;Gammaproteobacteria	BD25	SAMN08982498	PRJNA281423	GCA_003348265.1	Contig	4	48		QEEA01	188	3536	2018-07-31T00:00:00Z	ftp://ftp.ncbi.nlm.nih.gov/genomes/all/GCF/003/348/265/GCF_003348265.1_ASM334826v1
713	Vibrio cholerae	Bacteria;Proteobacteria;Gammaproteobacteria	BD26	SAMN08982499	PRJNA281423	GCA_003348235.1	Contig	4	48		QEDZ01	91	3501	2018-07-31T00:00:00Z	ftp://ftp.ncbi.nlm.nih.gov/genomes/all/GCF/003/348/235/GCF_003348235.1_ASM334823v1
714	Vibrio cholerae	Bacteria;Proteobacteria;Gammaproteobacteria	BD27	SAMN08982500	PRJNA281423	GCA_003348175.1	Contig	4	47		QEDY01	88	3724	2018-07-31T00:00:00Z	ftp://ftp.ncbi.nlm.nih.gov/genomes/all/GCF/003/348/175/GCF_003348175.1_ASM334817v1
715	Vibrio cholerae	Bacteria;Proteobacteria;Gammaproteobacteria	BD28	SAMN08982501	PRJNA281423	GCA_003348145.1	Contig	4	47		QEDX01	78	3741	2018-07-31T00:00:00Z	ftp://ftp.ncbi.nlm.nih.gov/genomes/all/GCF/003/348/145/GCF_003348145.1_ASM334814v1
716	Vibrio cholerae	Bacteria;Proteobacteria;Gammaproteobacteria	BD29	SAMN08982502	PRJNA281423	GCA_003348135.1	Contig	4	48		QEDW01	65	3610	2018-07-31T00:00:00Z	ftp://ftp.ncbi.nlm.nih.gov/genomes/all/GCF/003/348/135/GCF_003348135.1_ASM334813v1
717	Vibrio cholerae	Bacteria;Proteobacteria;Gammaproteobacteria	BD30	SAMN08982503	PRJNA281423	GCA_003348115.1	Contig	4	48		QEDV01	79	3544	2018-07-31T00:00:00Z	ftp://ftp.ncbi.nlm.nih.gov/genomes/all/GCF/003/348/115/GCF_003348115.1_ASM334811v1
718	Vibrio cholerae	Bacteria;Proteobacteria;Gammaproteobacteria	BD31	SAMN08982504	PRJNA281423	GCA_003348095.1	Contig	4	48		QEDU01	58	3660	2018-07-31T00:00:00Z	ftp://ftp.ncbi.nlm.nih.gov/genomes/all/GCF/003/348/095/GCF_003348095.1_ASM334809v1
719	Vibrio cholerae	Bacteria;Proteobacteria;Gammaproteobacteria	BD32	SAMN08982505	PRJNA281423	GCA_003348065.1	Contig	4	48		QEDT01	70	3530	2018-07-31T00:00:00Z	ftp://ftp.ncbi.nlm.nih.gov/genomes/all/GCF/003/348/065/GCF_003348065.1_ASM334806v1
720	Vibrio cholerae	Bacteria;Proteobacteria;Gammaproteobacteria	BD33	SAMN08982506	PRJNA281423	GCA_003348635.1	Contig	4	48		QEDS01	60	3594	2018-07-31T00:00:00Z	ftp://ftp.ncbi.nlm.nih.gov/genomes/all/GCF/003/348/635/GCF_003348635.1_ASM334863v1
721	Vibrio cholerae	Bacteria;Proteobacteria;Gammaproteobacteria	BD34	SAMN08982507	PRJNA281423	GCA_003348055.1	Contig	4	48		QEDR01	73	3609	2018-07-31T00:00:00Z	ftp://ftp.ncbi.nlm.nih.gov/genomes/all/GCF/003/348/055/GCF_003348055.1_ASM334805v1
722	Vibrio cholerae	Bacteria;Proteobacteria;Gammaproteobacteria	BD35	SAMN08982508	PRJNA281423	GCA_003348585.1	Contig	4	47		QEDQ01	71	3742	2018-07-31T00:00:00Z	ftp://ftp.ncbi.nlm.nih.gov/genomes/all/GCF/003/348/585/GCF_003348585.1_ASM334858v1
723	Vibrio cholerae	Bacteria;Proteobacteria;Gammaproteobacteria	BD37	SAMN08982509	PRJNA281423	GCA_003348035.1	Contig	4	47		QEDP01	72	3713	2018-07-31T00:00:00Z	ftp://ftp.ncbi.nlm.nih.gov/genomes/all/GCF/003/348/035/GCF_003348035.1_ASM334803v1
724	Vibrio cholerae	Bacteria;Proteobacteria;Gammaproteobacteria	BD38	SAMN08982510	PRJNA281423	GCA_003348575.1	Contig	4	48		QEDO01	88	3556	2018-07-31T00:00:00Z	ftp://ftp.ncbi.nlm.nih.gov/genomes/all/GCF/003/348/575/GCF_003348575.1_ASM334857v1
725	Vibrio cholerae	Bacteria;Proteobacteria;Gammaproteobacteria	BD39	SAMN08982511	PRJNA281423	GCA_003348545.1	Contig	4	47		QEDN01	81	3664	2018-07-31T00:00:00Z	ftp://ftp.ncbi.nlm.nih.gov/genomes/all/GCF/003/348/545/GCF_003348545.1_ASM334854v1
726	Vibrio cholerae	Bacteria;Proteobacteria;Gammaproteobacteria	BD40	SAMN08982512	PRJNA281423	GCA_003348015.1	Contig	4	47		QEDM01	61	3719	2018-07-31T00:00:00Z	ftp://ftp.ncbi.nlm.nih.gov/genomes/all/GCF/003/348/015/GCF_003348015.1_ASM334801v1
727	Vibrio cholerae	Bacteria;Proteobacteria;Gammaproteobacteria	BD43	SAMN08982513	PRJNA281423	GCA_003347995.1	Contig	4	48		QEDL01	71	3592	2018-07-31T00:00:00Z	ftp://ftp.ncbi.nlm.nih.gov/genomes/all/GCF/003/347/995/GCF_003347995.1_ASM334799v1
728	Vibrio cholerae	Bacteria;Proteobacteria;Gammaproteobacteria	BD44	SAMN08982514	PRJNA281423	GCA_003347945.1	Contig	4	47		QEDK01	87	3828	2018-07-31T00:00:00Z	ftp://ftp.ncbi.nlm.nih.gov/genomes/all/GCF/003/347/945/GCF_003347945.1_ASM334794v1
729	Vibrio cholerae	Bacteria;Proteobacteria;Gammaproteobacteria	BD47	SAMN08982516	PRJNA281423	GCA_003347905.1	Contig	4	47		QEDI01	71	3666	2018-07-31T00:00:00Z	ftp://ftp.ncbi.nlm.nih.gov/genomes/all/GCF/003/347/905/GCF_003347905.1_ASM334790v1
730	Vibrio cholerae	Bacteria;Proteobacteria;Gammaproteobacteria	BD48	SAMN08982517	PRJNA281423	GCA_003347935.1	Contig	4	47		QEDH01	78	3633	2018-07-31T00:00:00Z	ftp://ftp.ncbi.nlm.nih.gov/genomes/all/GCF/003/347/935/GCF_003347935.1_ASM334793v1
731	Vibrio cholerae	Bacteria;Proteobacteria;Gammaproteobacteria	BD49	SAMN08982518	PRJNA281423	GCA_003348535.1	Contig	4	48		QEDG01	91	3661	2018-07-31T00:00:00Z	ftp://ftp.ncbi.nlm.nih.gov/genomes/all/GCF/003/348/535/GCF_003348535.1_ASM334853v1
732	Vibrio cholerae	Bacteria;Proteobacteria;Gammaproteobacteria	BD51	SAMN08982520	PRJNA281423	GCA_003347865.1	Contig	4	48		QEDE01	66	3556	2018-07-31T00:00:00Z	ftp://ftp.ncbi.nlm.nih.gov/genomes/all/GCF/003/347/865/GCF_003347865.1_ASM334786v1
733	Vibrio cholerae	Bacteria;Proteobacteria;Gammaproteobacteria	BD53	SAMN08982521	PRJNA281423	GCA_003347855.1	Contig	4	48		QEDD01	84	3493	2018-07-31T00:00:00Z	ftp://ftp.ncbi.nlm.nih.gov/genomes/all/GCF/003/347/855/GCF_003347855.1_ASM334785v1
734	Vibrio cholerae	Bacteria;Proteobacteria;Gammaproteobacteria	BD54	SAMN08982522	PRJNA281423	GCA_003347835.1	Contig	4	48		QEDC01	82	3536	2018-07-31T00:00:00Z	ftp://ftp.ncbi.nlm.nih.gov/genomes/all/GCF/003/347/835/GCF_003347835.1_ASM334783v1
735	Vibrio cholerae	Bacteria;Proteobacteria;Gammaproteobacteria	BD55	SAMN08982523	PRJNA281423	GCA_003347775.1	Contig	4	48		QEDB01	95	3556	2018-07-31T00:00:00Z	ftp://ftp.ncbi.nlm.nih.gov/genomes/all/GCF/003/347/775/GCF_003347775.1_ASM334777v1
736	Vibrio cholerae	Bacteria;Proteobacteria;Gammaproteobacteria	BD56	SAMN08982524	PRJNA281423	GCA_003347815.1	Contig	4	48		QEDA01	103	3668	2018-07-31T00:00:00Z	ftp://ftp.ncbi.nlm.nih.gov/genomes/all/GCF/003/347/815/GCF_003347815.1_ASM334781v1
737	Vibrio cholerae	Bacteria;Proteobacteria;Gammaproteobacteria	BD57	SAMN08982525	PRJNA281423	GCA_003347755.1	Contig	4	48		QECZ01	68	3652	2018-07-31T00:00:00Z	ftp://ftp.ncbi.nlm.nih.gov/genomes/all/GCF/003/347/755/GCF_003347755.1_ASM334775v1
738	Vibrio cholerae	Bacteria;Proteobacteria;Gammaproteobacteria	BD58	SAMN08982526	PRJNA281423	GCA_003347725.1	Contig	4	48		QECY01	87	3583	2018-07-31T00:00:00Z	ftp://ftp.ncbi.nlm.nih.gov/genomes/all/GCF/003/347/725/GCF_003347725.1_ASM334772v1
739	Vibrio cholerae	Bacteria;Proteobacteria;Gammaproteobacteria	BD59	SAMN08982527	PRJNA281423	GCA_003347785.1	Contig	4	48		QECX01	81	3604	2018-07-31T00:00:00Z	ftp://ftp.ncbi.nlm.nih.gov/genomes/all/GCF/003/347/785/GCF_003347785.1_ASM334778v1
740	Vibrio cholerae	Bacteria;Proteobacteria;Gammaproteobacteria	BD60	SAMN08982528	PRJNA281423	GCA_003347715.1	Contig	4	48		QECW01	62	3552	2018-07-31T00:00:00Z	ftp://ftp.ncbi.nlm.nih.gov/genomes/all/GCF/003/347/715/GCF_003347715.1_ASM334771v1
741	Vibrio cholerae	Bacteria;Proteobacteria;Gammaproteobacteria	C5	SAMN04256432	PRJNA301765	GCA_001887395.1	Complete	4	47	chromosome 1:NZ_CP013301.1/CP013301.1; chromosome 2:NZ_CP013302.1/CP013302.1		2	3769	2016-11-30T00:00:00Z	ftp://ftp.ncbi.nlm.nih.gov/genomes/all/GCF/001/887/395/GCF_001887395.1_ASM188739v1
742	Vibrio cholerae	Bacteria;Proteobacteria;Gammaproteobacteria	CISM_0005	SAMN06263838	PRJNA363983	GCA_002099125.1	Contig	4	48		MWID01	101	3706	2017-04-18T00:00:00Z	ftp://ftp.ncbi.nlm.nih.gov/genomes/all/GCF/002/099/125/GCF_002099125.1_ASM209912v1
743	Vibrio cholerae	Bacteria;Proteobacteria;Gammaproteobacteria	CISM_0008	SAMN06263839	PRJNA363983	GCA_002099115.1	Contig	4	48		MWIC01	94	3711	2017-04-18T00:00:00Z	ftp://ftp.ncbi.nlm.nih.gov/genomes/all/GCF/002/099/115/GCF_002099115.1_ASM209911v1
744	Vibrio cholerae	Bacteria;Proteobacteria;Gammaproteobacteria	CISM_0010	SAMN06263840	PRJNA363983	GCA_002099095.1	Contig	4	48		MWIB01	120	3860	2017-04-18T00:00:00Z	ftp://ftp.ncbi.nlm.nih.gov/genomes/all/GCF/002/099/095/GCF_002099095.1_ASM209909v1
745	Vibrio cholerae	Bacteria;Proteobacteria;Gammaproteobacteria	CISM_0014	SAMN06263841	PRJNA363983	GCA_002099065.1	Contig	4	48		MWIA01	118	3694	2017-04-18T00:00:00Z	ftp://ftp.ncbi.nlm.nih.gov/genomes/all/GCF/002/099/065/GCF_002099065.1_ASM209906v1
746	Vibrio cholerae	Bacteria;Proteobacteria;Gammaproteobacteria	CISM_0015	SAMN06263842	PRJNA363983	GCA_002099055.1	Contig	4	48		MWHZ01	103	3705	2017-04-18T00:00:00Z	ftp://ftp.ncbi.nlm.nih.gov/genomes/all/GCF/002/099/055/GCF_002099055.1_ASM209905v1
747	Vibrio cholerae	Bacteria;Proteobacteria;Gammaproteobacteria	CISM_0016	SAMN06263843	PRJNA363983	GCA_002099035.1	Contig	4	48		MWHY01	101	3700	2017-04-18T00:00:00Z	ftp://ftp.ncbi.nlm.nih.gov/genomes/all/GCF/002/099/035/GCF_002099035.1_ASM209903v1
748	Vibrio cholerae	Bacteria;Proteobacteria;Gammaproteobacteria	CISM_0017	SAMN06263844	PRJNA363983	GCA_002099015.1	Contig	4	48		MWHX01	107	3710	2017-04-18T00:00:00Z	ftp://ftp.ncbi.nlm.nih.gov/genomes/all/GCF/002/099/015/GCF_002099015.1_ASM209901v1
749	Vibrio cholerae	Bacteria;Proteobacteria;Gammaproteobacteria	CISM_0018	SAMN06263845	PRJNA363983	GCA_002098995.1	Contig	4	48		MWHW01	111	3707	2017-04-18T00:00:00Z	ftp://ftp.ncbi.nlm.nih.gov/genomes/all/GCF/002/098/995/GCF_002098995.1_ASM209899v1
750	Vibrio cholerae	Bacteria;Proteobacteria;Gammaproteobacteria	CISM_0019	SAMN06263846	PRJNA363983	GCA_002098965.1	Contig	4	48		MWHV01	109	3697	2017-04-18T00:00:00Z	ftp://ftp.ncbi.nlm.nih.gov/genomes/all/GCF/002/098/965/GCF_002098965.1_ASM209896v1
751	Vibrio cholerae	Bacteria;Proteobacteria;Gammaproteobacteria	CISM_0034	SAMN06263847	PRJNA363983	GCA_002098955.1	Contig	4	48		MWHU01	124	3704	2017-04-18T00:00:00Z	ftp://ftp.ncbi.nlm.nih.gov/genomes/all/GCF/002/098/955/GCF_002098955.1_ASM209895v1
752	Vibrio cholerae	Bacteria;Proteobacteria;Gammaproteobacteria	CISM_0035	SAMN06263848	PRJNA363983	GCA_002098935.1	Contig	4	48		MWHT01	85	3705	2017-04-18T00:00:00Z	ftp://ftp.ncbi.nlm.nih.gov/genomes/all/GCF/002/098/935/GCF_002098935.1_ASM209893v1
753	Vibrio cholerae	Bacteria;Proteobacteria;Gammaproteobacteria	CISM_0074	SAMN06263849	PRJNA363983	GCA_002098915.1	Contig	4	48		MWHS01	95	3707	2017-04-18T00:00:00Z	ftp://ftp.ncbi.nlm.nih.gov/genomes/all/GCF/002/098/915/GCF_002098915.1_ASM209891v1
754	Vibrio cholerae	Bacteria;Proteobacteria;Gammaproteobacteria	CISM_0079	SAMN06263850	PRJNA363983	GCA_002098875.1	Contig	4	48		MWHR01	110	3707	2017-04-18T00:00:00Z	ftp://ftp.ncbi.nlm.nih.gov/genomes/all/GCF/002/098/875/GCF_002098875.1_ASM209887v1
755	Vibrio cholerae	Bacteria;Proteobacteria;Gammaproteobacteria	CISM_0091	SAMN06263851	PRJNA363983	GCA_002098885.1	Contig	4	48		MWHQ01	95	3706	2017-04-18T00:00:00Z	ftp://ftp.ncbi.nlm.nih.gov/genomes/all/GCF/002/098/885/GCF_002098885.1_ASM209888v1
756	Vibrio cholerae	Bacteria;Proteobacteria;Gammaproteobacteria	CISM_091	SAMN06263852	PRJNA363983	GCA_002098845.1	Contig	4	48		MWHP01	112	3869	2017-04-18T00:00:00Z	ftp://ftp.ncbi.nlm.nih.gov/genomes/all/GCF/002/098/845/GCF_002098845.1_ASM209884v1
757	Vibrio cholerae	Bacteria;Proteobacteria;Gammaproteobacteria	CISM_100	SAMN06263853	PRJNA363983	GCA_002098835.1	Contig	4	48		MWHO01	105	3717	2017-04-18T00:00:00Z	ftp://ftp.ncbi.nlm.nih.gov/genomes/all/GCF/002/098/835/GCF_002098835.1_ASM209883v1
758	Vibrio cholerae	Bacteria;Proteobacteria;Gammaproteobacteria	CISM_101	SAMN06263856	PRJNA363983	GCA_002098765.1	Contig	4	48		MWHL01	108	3706	2017-04-18T00:00:00Z	ftp://ftp.ncbi.nlm.nih.gov/genomes/all/GCF/002/098/765/GCF_002098765.1_ASM209876v1
759	Vibrio cholerae	Bacteria;Proteobacteria;Gammaproteobacteria	CISM_1019828.5	SAMN06263854	PRJNA363983	GCA_002098805.1	Contig	4	48		MWHN01	93	3711	2017-04-18T00:00:00Z	ftp://ftp.ncbi.nlm.nih.gov/genomes/all/GCF/002/098/805/GCF_002098805.1_ASM209880v1
760	Vibrio cholerae	Bacteria;Proteobacteria;Gammaproteobacteria	CISM_1019829.2	SAMN06263855	PRJNA363983	GCA_002098795.1	Contig	4	48		MWHM01	121	3693	2017-04-18T00:00:00Z	ftp://ftp.ncbi.nlm.nih.gov/genomes/all/GCF/002/098/795/GCF_002098795.1_ASM209879v1
761	Vibrio cholerae	Bacteria;Proteobacteria;Gammaproteobacteria	CISM_1020229.6	SAMN06263857	PRJNA363983	GCA_002098755.1	Contig	4	48		MWHK01	90	3706	2017-04-18T00:00:00Z	ftp://ftp.ncbi.nlm.nih.gov/genomes/all/GCF/002/098/755/GCF_002098755.1_ASM209875v1
762	Vibrio cholerae	Bacteria;Proteobacteria;Gammaproteobacteria	CISM_1020231.9	SAMN06263858	PRJNA363983	GCA_002098715.1	Contig	4	48		MWHJ01	126	3694	2017-04-18T00:00:00Z	ftp://ftp.ncbi.nlm.nih.gov/genomes/all/GCF/002/098/715/GCF_002098715.1_ASM209871v1
763	Vibrio cholerae	Bacteria;Proteobacteria;Gammaproteobacteria	CISM_1020234.0	SAMN06263859	PRJNA363983	GCA_002098705.1	Contig	4	48		MWHI01	98	3712	2017-04-18T00:00:00Z	ftp://ftp.ncbi.nlm.nih.gov/genomes/all/GCF/002/098/705/GCF_002098705.1_ASM209870v1
764	Vibrio cholerae	Bacteria;Proteobacteria;Gammaproteobacteria	CISM_105	SAMN06263860	PRJNA363983	GCA_002098695.1	Contig	4	48		MWHH01	124	3911	2017-04-18T00:00:00Z	ftp://ftp.ncbi.nlm.nih.gov/genomes/all/GCF/002/098/695/GCF_002098695.1_ASM209869v1
765	Vibrio cholerae	Bacteria;Proteobacteria;Gammaproteobacteria	CISM_1163068.5	SAMN06263905	PRJNA363983	GCA_002097815.1	Contig	4	48		MWFO01	151	3640	2017-04-18T00:00:00Z	ftp://ftp.ncbi.nlm.nih.gov/genomes/all/GCF/002/097/815/GCF_002097815.1_ASM209781v1
766	Vibrio cholerae	Bacteria;Proteobacteria;Gammaproteobacteria	CISM_120	SAMN06263861	PRJNA363983	GCA_002098675.1	Contig	4	48		MWHG01	100	3703	2017-04-18T00:00:00Z	ftp://ftp.ncbi.nlm.nih.gov/genomes/all/GCF/002/098/675/GCF_002098675.1_ASM209867v1
767	Vibrio cholerae	Bacteria;Proteobacteria;Gammaproteobacteria	CISM_121	SAMN06263862	PRJNA363983	GCA_002098655.1	Contig	4	48		MWHF01	101	3703	2017-04-18T00:00:00Z	ftp://ftp.ncbi.nlm.nih.gov/genomes/all/GCF/002/098/655/GCF_002098655.1_ASM209865v1
768	Vibrio cholerae	Bacteria;Proteobacteria;Gammaproteobacteria	CISM_122	SAMN06263863	PRJNA363983	GCA_002098605.1	Contig	4	48		MWHE01	108	3695	2017-04-18T00:00:00Z	ftp://ftp.ncbi.nlm.nih.gov/genomes/all/GCF/002/098/605/GCF_002098605.1_ASM209860v1
769	Vibrio cholerae	Bacteria;Proteobacteria;Gammaproteobacteria	CISM_134	SAMN06263864	PRJNA363983	GCA_002098625.1	Contig	4	48		MWHD01	92	3909	2017-04-18T00:00:00Z	ftp://ftp.ncbi.nlm.nih.gov/genomes/all/GCF/002/098/625/GCF_002098625.1_ASM209862v1
770	Vibrio cholerae	Bacteria;Proteobacteria;Gammaproteobacteria	CISM_146	SAMN06263865	PRJNA363983	GCA_002098595.1	Contig	4	48		MWHC01	95	3918	2017-04-18T00:00:00Z	ftp://ftp.ncbi.nlm.nih.gov/genomes/all/GCF/002/098/595/GCF_002098595.1_ASM209859v1
771	Vibrio cholerae	Bacteria;Proteobacteria;Gammaproteobacteria	CISM_147	SAMN06263866	PRJNA363983	GCA_002098555.1	Contig	4	48		MWHB01	118	3910	2017-04-18T00:00:00Z	ftp://ftp.ncbi.nlm.nih.gov/genomes/all/GCF/002/098/555/GCF_002098555.1_ASM209855v1
772	Vibrio cholerae	Bacteria;Proteobacteria;Gammaproteobacteria	CISM_151	SAMN06263867	PRJNA363983	GCA_002098525.1	Contig	4	48		MWHA01	109	3709	2017-04-18T00:00:00Z	ftp://ftp.ncbi.nlm.nih.gov/genomes/all/GCF/002/098/525/GCF_002098525.1_ASM209852v1
773	Vibrio cholerae	Bacteria;Proteobacteria;Gammaproteobacteria	CISM_152	SAMN06263868	PRJNA363983	GCA_002098495.1	Contig	4	48		MWGZ01	96	3704	2017-04-18T00:00:00Z	ftp://ftp.ncbi.nlm.nih.gov/genomes/all/GCF/002/098/495/GCF_002098495.1_ASM209849v1
774	Vibrio cholerae	Bacteria;Proteobacteria;Gammaproteobacteria	CISM_153	SAMN06263869	PRJNA363983	GCA_002098535.1	Contig	4	48		MWGY01	105	3870	2017-04-18T00:00:00Z	ftp://ftp.ncbi.nlm.nih.gov/genomes/all/GCF/002/098/535/GCF_002098535.1_ASM209853v1
775	Vibrio cholerae	Bacteria;Proteobacteria;Gammaproteobacteria	CISM_154	SAMN06263870	PRJNA363983	GCA_002098515.1	Contig	4	48		MWGX01	101	3701	2017-04-18T00:00:00Z	ftp://ftp.ncbi.nlm.nih.gov/genomes/all/GCF/002/098/515/GCF_002098515.1_ASM209851v1
776	Vibrio cholerae	Bacteria;Proteobacteria;Gammaproteobacteria	CISM_178	SAMN06263871	PRJNA363983	GCA_002098445.1	Contig	4	48		MWGW01	114	3920	2017-04-18T00:00:00Z	ftp://ftp.ncbi.nlm.nih.gov/genomes/all/GCF/002/098/445/GCF_002098445.1_ASM209844v1
777	Vibrio cholerae	Bacteria;Proteobacteria;Gammaproteobacteria	CISM_179	SAMN06263872	PRJNA363983	GCA_002098435.1	Contig	4	48		MWGV01	113	3908	2017-04-18T00:00:00Z	ftp://ftp.ncbi.nlm.nih.gov/genomes/all/GCF/002/098/435/GCF_002098435.1_ASM209843v1
778	Vibrio cholerae	Bacteria;Proteobacteria;Gammaproteobacteria	CISM_188	SAMN06263873	PRJNA363983	GCA_002098415.1	Contig	4	48		MWGU01	112	3911	2017-04-18T00:00:00Z	ftp://ftp.ncbi.nlm.nih.gov/genomes/all/GCF/002/098/415/GCF_002098415.1_ASM209841v1
779	Vibrio cholerae	Bacteria;Proteobacteria;Gammaproteobacteria	CISM_189	SAMN06263874	PRJNA363983	GCA_002098425.1	Contig	4	48		MWGT01	154	3896	2017-04-18T00:00:00Z	ftp://ftp.ncbi.nlm.nih.gov/genomes/all/GCF/002/098/425/GCF_002098425.1_ASM209842v1
780	Vibrio cholerae	Bacteria;Proteobacteria;Gammaproteobacteria	CISM_191	SAMN06263875	PRJNA363983	GCA_002098365.1	Contig	4	48		MWGS01	99	3915	2017-04-18T00:00:00Z	ftp://ftp.ncbi.nlm.nih.gov/genomes/all/GCF/002/098/365/GCF_002098365.1_ASM209836v1
781	Vibrio cholerae	Bacteria;Proteobacteria;Gammaproteobacteria	CISM_196	SAMN06263876	PRJNA363983	GCA_002098355.1	Contig	4	48		MWGR01	105	3913	2017-04-18T00:00:00Z	ftp://ftp.ncbi.nlm.nih.gov/genomes/all/GCF/002/098/355/GCF_002098355.1_ASM209835v1
782	Vibrio cholerae	Bacteria;Proteobacteria;Gammaproteobacteria	CISM_296	SAMN06263877	PRJNA363983	GCA_002098305.1	Contig	4	48		MWGQ01	130	3702	2017-04-18T00:00:00Z	ftp://ftp.ncbi.nlm.nih.gov/genomes/all/GCF/002/098/305/GCF_002098305.1_ASM209830v1
783	Vibrio cholerae	Bacteria;Proteobacteria;Gammaproteobacteria	CISM_300043	SAMN06263878	PRJNA363983	GCA_002098295.1	Contig	4	48		MWGP01	108	3706	2017-04-18T00:00:00Z	ftp://ftp.ncbi.nlm.nih.gov/genomes/all/GCF/002/098/295/GCF_002098295.1_ASM209829v1
784	Vibrio cholerae	Bacteria;Proteobacteria;Gammaproteobacteria	CISM_300055	SAMN06263906	PRJNA363983	GCA_002097735.1	Contig	4	48		MWFN01	194	3739	2017-04-18T00:00:00Z	ftp://ftp.ncbi.nlm.nih.gov/genomes/all/GCF/002/097/735/GCF_002097735.1_ASM209773v1
785	Vibrio cholerae	Bacteria;Proteobacteria;Gammaproteobacteria	CISM_300205	SAMN06263907	PRJNA363983	GCA_002097745.1	Contig	4	48		MWFM01	249	3511	2017-04-18T00:00:00Z	ftp://ftp.ncbi.nlm.nih.gov/genomes/all/GCF/002/097/745/GCF_002097745.1_ASM209774v1
786	Vibrio cholerae	Bacteria;Proteobacteria;Gammaproteobacteria	CISM_300208	SAMN06263879	PRJNA363983	GCA_002098345.1	Contig	4	48		MWGO01	100	3711	2017-04-18T00:00:00Z	ftp://ftp.ncbi.nlm.nih.gov/genomes/all/GCF/002/098/345/GCF_002098345.1_ASM209834v1
787	Vibrio cholerae	Bacteria;Proteobacteria;Gammaproteobacteria	CISM_300209	SAMN06263880	PRJNA363983	GCA_002098335.1	Contig	4	48		MWGN01	90	3706	2017-04-18T00:00:00Z	ftp://ftp.ncbi.nlm.nih.gov/genomes/all/GCF/002/098/335/GCF_002098335.1_ASM209833v1
788	Vibrio cholerae	Bacteria;Proteobacteria;Gammaproteobacteria	CISM_300215	SAMN06263881	PRJNA363983	GCA_002098255.1	Contig	4	48		MWGM01	145	3737	2017-04-18T00:00:00Z	ftp://ftp.ncbi.nlm.nih.gov/genomes/all/GCF/002/098/255/GCF_002098255.1_ASM209825v1
789	Vibrio cholerae	Bacteria;Proteobacteria;Gammaproteobacteria	CISM_300506	SAMN06263908	PRJNA363983	GCA_002097755.1	Contig	4	47		MWFL01	112	3652	2017-04-18T00:00:00Z	ftp://ftp.ncbi.nlm.nih.gov/genomes/all/GCF/002/097/755/GCF_002097755.1_ASM209775v1
790	Vibrio cholerae	Bacteria;Proteobacteria;Gammaproteobacteria	CISM_302015	SAMN06263882	PRJNA363983	GCA_002098225.1	Contig	4	48		MWGL01	106	3932	2017-04-18T00:00:00Z	ftp://ftp.ncbi.nlm.nih.gov/genomes/all/GCF/002/098/225/GCF_002098225.1_ASM209822v1
791	Vibrio cholerae	Bacteria;Proteobacteria;Gammaproteobacteria	CISM_302029	SAMN06263883	PRJNA363983	GCA_002098235.1	Contig	4	48		MWGK01	154	3940	2017-04-18T00:00:00Z	ftp://ftp.ncbi.nlm.nih.gov/genomes/all/GCF/002/098/235/GCF_002098235.1_ASM209823v1
792	Vibrio cholerae	Bacteria;Proteobacteria;Gammaproteobacteria	CISM_326	SAMN06263884	PRJNA363983	GCA_002098215.1	Contig	4	48		MWGJ01	108	3874	2017-04-18T00:00:00Z	ftp://ftp.ncbi.nlm.nih.gov/genomes/all/GCF/002/098/215/GCF_002098215.1_ASM209821v1
793	Vibrio cholerae	Bacteria;Proteobacteria;Gammaproteobacteria	CISM_347	SAMN06263885	PRJNA363983	GCA_002098195.1	Contig	4	48		MWGI01	129	3716	2017-04-18T00:00:00Z	ftp://ftp.ncbi.nlm.nih.gov/genomes/all/GCF/002/098/195/GCF_002098195.1_ASM209819v1
794	Vibrio cholerae	Bacteria;Proteobacteria;Gammaproteobacteria	CISM_374	SAMN06263886	PRJNA363983	GCA_002098155.1	Contig	4	48		MWGH01	120	3713	2017-04-18T00:00:00Z	ftp://ftp.ncbi.nlm.nih.gov/genomes/all/GCF/002/098/155/GCF_002098155.1_ASM209815v1
795	Vibrio cholerae	Bacteria;Proteobacteria;Gammaproteobacteria	CISM_375	SAMN06263887	PRJNA363983	GCA_002098145.1	Contig	4	48		MWGG01	126	3694	2017-04-18T00:00:00Z	ftp://ftp.ncbi.nlm.nih.gov/genomes/all/GCF/002/098/145/GCF_002098145.1_ASM209814v1
796	Vibrio cholerae	Bacteria;Proteobacteria;Gammaproteobacteria	CISM_382	SAMN06263888	PRJNA363983	GCA_002098135.1	Contig	4	48		MWGF01	109	3709	2017-04-18T00:00:00Z	ftp://ftp.ncbi.nlm.nih.gov/genomes/all/GCF/002/098/135/GCF_002098135.1_ASM209813v1
797	Vibrio cholerae	Bacteria;Proteobacteria;Gammaproteobacteria	CISM_398	SAMN06263889	PRJNA363983	GCA_002098085.1	Contig	4	47		MWGE01	319	3726	2017-04-18T00:00:00Z	ftp://ftp.ncbi.nlm.nih.gov/genomes/all/GCF/002/098/085/GCF_002098085.1_ASM209808v1
798	Vibrio cholerae	Bacteria;Proteobacteria;Gammaproteobacteria	CISM_399	SAMN06263890	PRJNA363983	GCA_002098075.1	Contig	4	48		MWGD01	83	3708	2017-04-18T00:00:00Z	ftp://ftp.ncbi.nlm.nih.gov/genomes/all/GCF/002/098/075/GCF_002098075.1_ASM209807v1
799	Vibrio cholerae	Bacteria;Proteobacteria;Gammaproteobacteria	CISM_420	SAMN06263891	PRJNA363983	GCA_002098055.1	Contig	4	48		MWGC01	118	3700	2017-04-18T00:00:00Z	ftp://ftp.ncbi.nlm.nih.gov/genomes/all/GCF/002/098/055/GCF_002098055.1_ASM209805v1
800	Vibrio cholerae	Bacteria;Proteobacteria;Gammaproteobacteria	CISM_505	SAMN06263892	PRJNA363983	GCA_002098065.1	Contig	4	48		MWGB01	93	3709	2017-04-18T00:00:00Z	ftp://ftp.ncbi.nlm.nih.gov/genomes/all/GCF/002/098/065/GCF_002098065.1_ASM209806v1
801	Vibrio cholerae	Bacteria;Proteobacteria;Gammaproteobacteria	CISM_510	SAMN06263893	PRJNA363983	GCA_002098005.1	Contig	4	48		MWGA01	98	3711	2017-04-18T00:00:00Z	ftp://ftp.ncbi.nlm.nih.gov/genomes/all/GCF/002/098/005/GCF_002098005.1_ASM209800v1
802	Vibrio cholerae	Bacteria;Proteobacteria;Gammaproteobacteria	CISM_511	SAMN06263894	PRJNA363983	GCA_002097985.1	Contig	4	48		MWFZ01	110	3700	2017-04-18T00:00:00Z	ftp://ftp.ncbi.nlm.nih.gov/genomes/all/GCF/002/097/985/GCF_002097985.1_ASM209798v1
803	Vibrio cholerae	Bacteria;Proteobacteria;Gammaproteobacteria	CISM_655630.3	SAMN06263895	PRJNA363983	GCA_002097975.1	Contig	4	47		MWFY01	151	3721	2017-04-18T00:00:00Z	ftp://ftp.ncbi.nlm.nih.gov/genomes/all/GCF/002/097/975/GCF_002097975.1_ASM209797v1
804	Vibrio cholerae	Bacteria;Proteobacteria;Gammaproteobacteria	CISM_655664.3	SAMN06263896	PRJNA363983	GCA_002097995.1	Contig	4	48		MWFX01	125	3876	2017-04-18T00:00:00Z	ftp://ftp.ncbi.nlm.nih.gov/genomes/all/GCF/002/097/995/GCF_002097995.1_ASM209799v1
805	Vibrio cholerae	Bacteria;Proteobacteria;Gammaproteobacteria	CISM_655665.0	SAMN06263897	PRJNA363983	GCA_002097925.1	Contig	4	48		MWFW01	95	3708	2017-04-18T00:00:00Z	ftp://ftp.ncbi.nlm.nih.gov/genomes/all/GCF/002/097/925/GCF_002097925.1_ASM209792v1
806	Vibrio cholerae	Bacteria;Proteobacteria;Gammaproteobacteria	CISM_710180.8	SAMN06263898	PRJNA363983	GCA_002097895.1	Contig	4	48		MWFV01	93	3911	2017-04-18T00:00:00Z	ftp://ftp.ncbi.nlm.nih.gov/genomes/all/GCF/002/097/895/GCF_002097895.1_ASM209789v1
807	Vibrio cholerae	Bacteria;Proteobacteria;Gammaproteobacteria	CISM_740115.4	SAMN06263899	PRJNA363983	GCA_002097905.1	Contig	4	48		MWFU01	89	3699	2017-04-18T00:00:00Z	ftp://ftp.ncbi.nlm.nih.gov/genomes/all/GCF/002/097/905/GCF_002097905.1_ASM209790v1
808	Vibrio cholerae	Bacteria;Proteobacteria;Gammaproteobacteria	CISM_769845.7	SAMN06263900	PRJNA363983	GCA_002097915.1	Contig	4	48		MWFT01	101	3915	2017-04-18T00:00:00Z	ftp://ftp.ncbi.nlm.nih.gov/genomes/all/GCF/002/097/915/GCF_002097915.1_ASM209791v1
809	Vibrio cholerae	Bacteria;Proteobacteria;Gammaproteobacteria	CISM_770067.4	SAMN06263901	PRJNA363983	GCA_002097845.1	Contig	4	48		MWFS01	111	3908	2017-04-18T00:00:00Z	ftp://ftp.ncbi.nlm.nih.gov/genomes/all/GCF/002/097/845/GCF_002097845.1_ASM209784v1
810	Vibrio cholerae	Bacteria;Proteobacteria;Gammaproteobacteria	CISM_770180.8	SAMN06263902	PRJNA363983	GCA_002097835.1	Contig	4	48		MWFR01	96	3904	2017-04-18T00:00:00Z	ftp://ftp.ncbi.nlm.nih.gov/genomes/all/GCF/002/097/835/GCF_002097835.1_ASM209783v1
811	Vibrio cholerae	Bacteria;Proteobacteria;Gammaproteobacteria	CISM_780298.0	SAMN06263903	PRJNA363983	GCA_002097825.1	Contig	4	48		MWFQ01	112	3908	2017-04-18T00:00:00Z	ftp://ftp.ncbi.nlm.nih.gov/genomes/all/GCF/002/097/825/GCF_002097825.1_ASM209782v1
812	Vibrio cholerae	Bacteria;Proteobacteria;Gammaproteobacteria	CISM_S/Nida	SAMN06263904	PRJNA363983	GCA_002097765.1	Contig	4	48		MWFP01	113	3914	2017-04-18T00:00:00Z	ftp://ftp.ncbi.nlm.nih.gov/genomes/all/GCF/002/097/765/GCF_002097765.1_ASM209776v1
813	Vibrio cholerae	Bacteria;Proteobacteria;Gammaproteobacteria	CRC1106	SAMN04256433	PRJNA301765	GCA_001887455.1	Complete	4	47	chromosome 1:NZ_CP013305.1/CP013305.1; chromosome 2:NZ_CP013306.1/CP013306.1		2	3769	2016-11-30T00:00:00Z	ftp://ftp.ncbi.nlm.nih.gov/genomes/all/GCF/001/887/455/GCF_001887455.1_ASM188745v1
814	Vibrio cholerae	Bacteria;Proteobacteria;Gammaproteobacteria	CRC711	SAMN04256434	PRJNA301765	GCA_001887435.1	Complete	4	48	chromosome 1:NZ_CP013303.1/CP013303.1; chromosome 2:NZ_CP013304.1/CP013304.1		2	3705	2016-11-30T00:00:00Z	ftp://ftp.ncbi.nlm.nih.gov/genomes/all/GCF/001/887/435/GCF_001887435.1_ASM188743v1
815	Vibrio cholerae	Bacteria;Proteobacteria;Gammaproteobacteria	CW-6	SAMN04364593	PRJNA306832	GCA_001617665.1	Contig	4	48		LPXR01	91	0	2016-04-08T00:00:00Z	ftp://ftp.ncbi.nlm.nih.gov/genomes/all/GCF/001/617/665/GCF_001617665.1_ASM161766v1
816	Vibrio cholerae	Bacteria;Proteobacteria;Gammaproteobacteria	D-35	SAMN03417810	PRJNA278329	GCA_000961975.1	Contig	4	48		LAED01	89	3528	2015-03-24T00:00:00Z	ftp://ftp.ncbi.nlm.nih.gov/genomes/all/GCF/000/961/975/GCF_000961975.1_ASM96197v1
817	Vibrio cholerae	Bacteria;Proteobacteria;Gammaproteobacteria	DL4211	SAMN05957704	PRJNA351882	GCA_001953365.1	Scaffold	4	47		MOLL01	416	3587	2017-01-17T00:00:00Z	ftp://ftp.ncbi.nlm.nih.gov/genomes/all/GCF/001/953/365/GCF_001953365.1_ASM195336v1
818	Vibrio cholerae	Bacteria;Proteobacteria;Gammaproteobacteria	DL4215	SAMN05957705	PRJNA351882	GCA_001953375.1	Scaffold	4	48		MOLM01	78	3567	2017-01-17T00:00:00Z	ftp://ftp.ncbi.nlm.nih.gov/genomes/all/GCF/001/953/375/GCF_001953375.1_ASM195337v1
819	Vibrio cholerae	Bacteria;Proteobacteria;Gammaproteobacteria	Drakes2013	SAMN02821160	PRJNA251402	GCA_001543505.1	Contig	4	48		JNUX01	156	3333	2016-02-01T00:00:00Z	ftp://ftp.ncbi.nlm.nih.gov/genomes/all/GCF/001/543/505/GCF_001543505.1_ASM154350v1
820	Vibrio cholerae	Bacteria;Proteobacteria;Gammaproteobacteria	E1162	SAMN04256439	PRJNA301765	GCA_001887495.1	Complete	4	47	chromosome 1:NZ_CP013309.1/CP013309.1; chromosome 2:NZ_CP013310.1/CP013310.1		2	3784	2016-11-30T00:00:00Z	ftp://ftp.ncbi.nlm.nih.gov/genomes/all/GCF/001/887/495/GCF_001887495.1_ASM188749v1
821	Vibrio cholerae	Bacteria;Proteobacteria;Gammaproteobacteria	E1320	SAMN04256440	PRJNA301765	GCA_001887415.1	Complete	4	48	chromosome:NZ_CP013311.1/CP013311.1; chromosome 2:NZ_CP013312.1/CP013312.1		2	3756	2016-11-30T00:00:00Z	ftp://ftp.ncbi.nlm.nih.gov/genomes/all/GCF/001/887/415/GCF_001887415.1_ASM188741v1
822	Vibrio cholerae	Bacteria;Proteobacteria;Gammaproteobacteria	E506	SAMN04256436	PRJNA301765	GCA_001887475.1	Complete	4	48	chromosome 1:NZ_CP013307.1/CP013307.1; chromosome 2:NZ_CP013308.1/CP013308.1		2	3718	2016-11-30T00:00:00Z	ftp://ftp.ncbi.nlm.nih.gov/genomes/all/GCF/001/887/475/GCF_001887475.1_ASM188747v1
823	Vibrio cholerae	Bacteria;Proteobacteria;Gammaproteobacteria	E7946	SAMN07821484	PRJNA415313	GCA_002749635.1	Complete	4	47	chromosome 1:NZ_CP024162.1/CP024162.1; chromosome 2:NZ_CP024163.1/CP024163.1		2	3770	2017-11-03T00:00:00Z	ftp://ftp.ncbi.nlm.nih.gov/genomes/all/GCF/002/749/635/GCF_002749635.1_ASM274963v1
824	Vibrio cholerae	Bacteria;Proteobacteria;Gammaproteobacteria	E9120	SAMN04256431	PRJNA301765	GCA_001887655.1	Complete	4	48	chromosome 1:NZ_CP013313.1/CP013313.1; chromosome 2:NZ_CP013314.1/CP013314.1		2	3743	2016-11-30T00:00:00Z	ftp://ftp.ncbi.nlm.nih.gov/genomes/all/GCF/001/887/655/GCF_001887655.1_ASM188765v1
825	Vibrio cholerae	Bacteria;Proteobacteria;Gammaproteobacteria	EC-051	SAMN03839339	PRJNA285678	GCA_001282605.1	Contig	4	47		LFZZ01	112	3769	2015-09-15T00:00:00Z	ftp://ftp.ncbi.nlm.nih.gov/genomes/all/GCF/001/282/605/GCF_001282605.1_ASM128260v1
826	Vibrio cholerae	Bacteria;Proteobacteria;Gammaproteobacteria	Env-390	SAMN04168691	PRJNA263670	GCA_001854425.1	Complete	4	48	chromosome 1:NZ_CP013013.1/CP013013.1; chromosome 2:NZ_CP013014.1/CP013014.1		2	3660	2016-10-26T00:00:00Z	ftp://ftp.ncbi.nlm.nih.gov/genomes/all/GCF/001/854/425/GCF_001854425.1_ASM185442v1
827	Vibrio cholerae	Bacteria;Proteobacteria;Gammaproteobacteria	FDAARGOS_102	SAMN03996252	PRJNA231221	GCA_001525525.2	Contig	4	48		LRIK02	3	3739	2016-01-22T00:00:00Z	ftp://ftp.ncbi.nlm.nih.gov/genomes/all/GCF/001/525/525/GCF_001525525.2_ASM152552v2
828	Vibrio cholerae	Bacteria;Proteobacteria;Gammaproteobacteria	FDAARGOS_223	SAMN04875560	PRJNA231221	GCA_002073335.2	Complete	4	47	chromosome 1:NZ_CP020408.2/CP020408.2; chromosome 2:NZ_CP020407.2/CP020407.2		2	3725	2017-03-29T00:00:00Z	ftp://ftp.ncbi.nlm.nih.gov/genomes/all/GCF/002/073/335/GCF_002073335.2_ASM207333v2
829	Vibrio cholerae	Bacteria;Proteobacteria;Gammaproteobacteria	FORC_055	SAMN05567318	PRJNA338714	GCA_002313025.1	Complete	4	48	chromosome 1:NZ_CP016987.1/CP016987.1; chromosome 2:NZ_CP016988.1/CP016988.1		2	3664	2017-09-19T00:00:00Z	ftp://ftp.ncbi.nlm.nih.gov/genomes/all/GCF/002/313/025/GCF_002313025.1_ASM231302v1
830	Vibrio cholerae	Bacteria;Proteobacteria;Gammaproteobacteria	GP140	SAMEA889169	PRJEB2215	GCA_001253315.1	Scaffold	4	48		CWRA01	254	3394	2015-07-16T00:00:00Z	ftp://ftp.ncbi.nlm.nih.gov/genomes/all/GCF/001/253/315/GCF_001253315.1_4075_3_7
831	Vibrio cholerae	Bacteria;Proteobacteria;Gammaproteobacteria	GP145	SAMEA889171	PRJEB2215	GCA_001250035.1	Scaffold	4	48		CWQL01	62	3546	2015-07-16T00:00:00Z	ftp://ftp.ncbi.nlm.nih.gov/genomes/all/GCF/001/250/035/GCF_001250035.1_4075_3_5
832	Vibrio cholerae	Bacteria;Proteobacteria;Gammaproteobacteria	GP152	SAMEA889174	PRJEB2215	GCA_001249715.1	Scaffold	4	47		CWQK01	75	3543	2015-07-16T00:00:00Z	ftp://ftp.ncbi.nlm.nih.gov/genomes/all/GCF/001/249/715/GCF_001249715.1_4075_3_2
833	Vibrio cholerae	Bacteria;Proteobacteria;Gammaproteobacteria	GP16	SAMEA889202	PRJEB2215	GCA_001251495.1	Scaffold	4	48		CWQE01	62	3553	2015-07-16T00:00:00Z	ftp://ftp.ncbi.nlm.nih.gov/genomes/all/GCF/001/251/495/GCF_001251495.1_4075_3_1
834	Vibrio cholerae	Bacteria;Proteobacteria;Gammaproteobacteria	GP160	SAMEA889331	PRJEB2215	GCA_001254435.1	Scaffold	4	48		CWSB01	52	3656	2015-07-16T00:00:00Z	ftp://ftp.ncbi.nlm.nih.gov/genomes/all/GCF/001/254/435/GCF_001254435.1_5174_7_2
835	Vibrio cholerae	Bacteria;Proteobacteria;Gammaproteobacteria	GP60	SAMEA889201	PRJEB2215	GCA_001261335.1	Scaffold	4	48		CWQU01	180	3208	2015-07-16T00:00:00Z	ftp://ftp.ncbi.nlm.nih.gov/genomes/all/GCF/001/261/335/GCF_001261335.1_4075_3_11
836	Vibrio cholerae	Bacteria;Proteobacteria;Gammaproteobacteria	GP8	SAMEA889228	PRJEB2215	GCA_001253575.1	Scaffold	4	48		CWNN01	84	3502	2015-07-17T00:00:00Z	ftp://ftp.ncbi.nlm.nih.gov/genomes/all/GCF/001/253/575/GCF_001253575.1_4056_2_8
837	Vibrio cholerae	Bacteria;Proteobacteria;Gammaproteobacteria	G_33	SAMN06099135	PRJNA355961	GCA_002102575.1	Contig	4	48		MQVH01	117	3534	2017-04-20T00:00:00Z	ftp://ftp.ncbi.nlm.nih.gov/genomes/all/GCF/002/102/575/GCF_002102575.1_ASM210257v1
838	Vibrio cholerae	Bacteria;Proteobacteria;Gammaproteobacteria	HE46	SAMN05590438	PRJNA339415	GCA_001857515.1	Contig	4	48		MIPM01	143	3541	2016-10-14T00:00:00Z	ftp://ftp.ncbi.nlm.nih.gov/genomes/all/GCF/001/857/515/GCF_001857515.1_ASM185751v1
839	Vibrio cholerae	Bacteria;Proteobacteria;Gammaproteobacteria	I-1300	SAMN03380744	PRJNA276767	GCA_000967785.1	Chromosome	4	48	chromosome I:NZ_CM003192.1/CM003192.1; chromosome II:NZ_CM003193.1/CM003193.1	JZCC01	2	3514	2015-03-23T00:00:00Z	ftp://ftp.ncbi.nlm.nih.gov/genomes/all/GCF/000/967/785/GCF_000967785.1_ASM96778v1
840	Vibrio cholerae	Bacteria;Proteobacteria;Gammaproteobacteria	IDHO1_726	SAMEA889175	PRJEB2215	GCA_001247885.1	Scaffold	4	48		CWQN01	70	3441	2015-07-16T00:00:00Z	ftp://ftp.ncbi.nlm.nih.gov/genomes/all/GCF/001/247/885/GCF_001247885.1_4075_3_12
841	Vibrio cholerae	Bacteria;Proteobacteria;Gammaproteobacteria	InDRE 4262	SAMN03381198	PRJNA276831	GCA_000953775.1	Contig	4	48		JZUB01	52	3365	2015-03-16T00:00:00Z	ftp://ftp.ncbi.nlm.nih.gov/genomes/all/GCF/000/953/775/GCF_000953775.1_InDRE_4262
842	Vibrio cholerae	Bacteria;Proteobacteria;Gammaproteobacteria	InDRE 4354	SAMN03381398	PRJNA276892	GCA_000953755.1	Contig	4	48		JZUA01	47	3368	2015-03-16T00:00:00Z	ftp://ftp.ncbi.nlm.nih.gov/genomes/all/GCF/000/953/755/GCF_000953755.1_InDRE_4354
843	Vibrio cholerae	Bacteria;Proteobacteria;Gammaproteobacteria	J8YRS KAGUNGA	SAMN06144973	PRJNA356770	GCA_002078795.1	Contig	4	48		MSJA01	96	3717	2017-04-04T00:00:00Z	ftp://ftp.ncbi.nlm.nih.gov/genomes/all/GCF/002/078/795/GCF_002078795.1_ASM207879v1
844	Vibrio cholerae	Bacteria;Proteobacteria;Gammaproteobacteria	L11	SAMN05578961	PRJNA325600	GCA_001718105.1	Scaffold	4	48		MDYI01	29	3638	2016-09-02T00:00:00Z	ftp://ftp.ncbi.nlm.nih.gov/genomes/all/GCF/001/718/105/GCF_001718105.1_ASM171810v1
845	Vibrio cholerae	Bacteria;Proteobacteria;Gammaproteobacteria	L15	SAMN05578962	PRJNA325600	GCA_001718095.1	Contig	4	47		MDYJ01	49	3711	2016-09-02T00:00:00Z	ftp://ftp.ncbi.nlm.nih.gov/genomes/all/GCF/001/718/095/GCF_001718095.1_ASM171809v1
846	Vibrio cholerae	Bacteria;Proteobacteria;Gammaproteobacteria	M1030	SAMN06806481	PRJNA383773	GCA_002196335.1	Contig	4	48		NEDX01	139	0	2017-06-15T00:00:00Z	ftp://ftp.ncbi.nlm.nih.gov/genomes/all/GCF/002/196/335/GCF_002196335.1_ASM219633v1
847	Vibrio cholerae	Bacteria;Proteobacteria;Gammaproteobacteria	M1332	SAMN08741629	PRJNA439174	GCA_003056995.1	Contig	4	48		PYCE01	83	3585	2018-04-18T00:00:00Z	ftp://ftp.ncbi.nlm.nih.gov/genomes/all/GCF/003/056/995/GCF_003056995.1_ASM305699v1
848	Vibrio cholerae	Bacteria;Proteobacteria;Gammaproteobacteria	M1337	SAMN06806565	PRJNA383788	GCA_002196375.1	Contig	4	48		NEEB01	271	3622	2017-06-15T00:00:00Z	ftp://ftp.ncbi.nlm.nih.gov/genomes/all/GCF/002/196/375/GCF_002196375.1_ASM219637v1
849	Vibrio cholerae	Bacteria;Proteobacteria;Gammaproteobacteria	M1395	SAMN04376927	PRJNA307227	GCA_001515105.1	Contig	4	47		LQBY01	182	3182	2016-01-14T00:00:00Z	ftp://ftp.ncbi.nlm.nih.gov/genomes/all/GCF/001/515/105/GCF_001515105.1_ASM151510v1
850	Vibrio cholerae	Bacteria;Proteobacteria;Gammaproteobacteria	M1399	SAMN04376929	PRJNA307229	GCA_001515085.1	Contig	4	47		LQBZ01	127	3182	2016-01-14T00:00:00Z	ftp://ftp.ncbi.nlm.nih.gov/genomes/all/GCF/001/515/085/GCF_001515085.1_ASM151508v1
851	Vibrio cholerae	Bacteria;Proteobacteria;Gammaproteobacteria	M1425	SAMN08741621	PRJNA439168	GCA_003056955.1	Contig	4	48		PYBZ01	114	3730	2018-04-18T00:00:00Z	ftp://ftp.ncbi.nlm.nih.gov/genomes/all/GCF/003/056/955/GCF_003056955.1_ASM305695v1
852	Vibrio cholerae	Bacteria;Proteobacteria;Gammaproteobacteria	M1501	SAMN04413754	PRJNA308799	GCA_001637575.1	Contig	4	47		LRAE01	156	3590	2016-05-05T00:00:00Z	ftp://ftp.ncbi.nlm.nih.gov/genomes/all/GCF/001/637/575/GCF_001637575.1_ASM163757v1
853	Vibrio cholerae	Bacteria;Proteobacteria;Gammaproteobacteria	M1518	SAMN04417201	PRJNA308883	GCA_001641685.1	Contig	4	48		LQZR01	133	3629	2016-05-10T00:00:00Z	ftp://ftp.ncbi.nlm.nih.gov/genomes/all/GCF/001/641/685/GCF_001641685.1_ASM164168v1
854	Vibrio cholerae	Bacteria;Proteobacteria;Gammaproteobacteria	M1524	SAMN04417214	PRJNA308887	GCA_001641705.1	Contig	4	48		LQZS01	128	3549	2016-05-10T00:00:00Z	ftp://ftp.ncbi.nlm.nih.gov/genomes/all/GCF/001/641/705/GCF_001641705.1_ASM164170v1
855	Vibrio cholerae	Bacteria;Proteobacteria;Gammaproteobacteria	M2140	SAMN04256435	PRJNA301765	GCA_001887635.1	Complete	4	48	chromosome 1:NZ_CP013315.1/CP013315.1; chromosome 2:NZ_CP013316.1/CP013316.1		2	3645	2016-11-30T00:00:00Z	ftp://ftp.ncbi.nlm.nih.gov/genomes/all/GCF/001/887/635/GCF_001887635.1_ASM188763v1
856	Vibrio cholerae	Bacteria;Proteobacteria;Gammaproteobacteria	M29	SAMN02640263	PRJNA238423	GCA_000709105.1	Contig	4	48		JFGR01	116	0	2014-06-16T00:00:00Z	ftp://ftp.ncbi.nlm.nih.gov/genomes/all/GCF/000/709/105/GCF_000709105.1_M29
857	Vibrio cholerae	Bacteria;Proteobacteria;Gammaproteobacteria	M818	SAMN03436878	PRJNA279075	GCA_000966385.1	Contig	4	48		LAHM01	95	3242	2015-03-30T00:00:00Z	ftp://ftp.ncbi.nlm.nih.gov/genomes/all/GCF/000/966/385/GCF_000966385.1_ASM96638v1
858	Vibrio cholerae	Bacteria;Proteobacteria;Gammaproteobacteria	M888	SAMN04417245	PRJNA308893	GCA_001521835.1	Contig	4	48		LRBH01	254	3432	2016-01-21T00:00:00Z	ftp://ftp.ncbi.nlm.nih.gov/genomes/all/GCF/001/521/835/GCF_001521835.1_ASM152183v1
859	Vibrio cholerae	Bacteria;Proteobacteria;Gammaproteobacteria	M888D	SAMN04364519	PRJNA306826	GCA_001617675.1	Contig	4	48		LPXQ01	124	3541	2016-04-08T00:00:00Z	ftp://ftp.ncbi.nlm.nih.gov/genomes/all/GCF/001/617/675/GCF_001617675.1_ASM161767v1
860	Vibrio cholerae	Bacteria;Proteobacteria;Gammaproteobacteria	M988	SAMN04376926	PRJNA307225	GCA_001515115.1	Contig	4	48		LQBX01	123	3247	2016-01-14T00:00:00Z	ftp://ftp.ncbi.nlm.nih.gov/genomes/all/GCF/001/515/115/GCF_001515115.1_ASM151511v1
861	Vibrio cholerae	Bacteria;Proteobacteria;Gammaproteobacteria	MBN17	SAMEA889362	PRJEB2215	GCA_001250795.1	Scaffold	4	48		CWNW01	64	3642	2015-07-17T00:00:00Z	ftp://ftp.ncbi.nlm.nih.gov/genomes/all/GCF/001/250/795/GCF_001250795.1_4056_2_2
862	Vibrio cholerae	Bacteria;Proteobacteria;Gammaproteobacteria	MBRN14	SAMEA889231	PRJEB2215	GCA_001249085.1	Scaffold	4	48		CWNR01	61	3630	2015-07-16T00:00:00Z	ftp://ftp.ncbi.nlm.nih.gov/genomes/all/GCF/001/249/085/GCF_001249085.1_4056_2_9
863	Vibrio cholerae	Bacteria;Proteobacteria;Gammaproteobacteria	ME-7	SAMN04376920	PRJNA307219	GCA_001515095.1	Contig	4	48		LQBW01	285	3302	2016-01-14T00:00:00Z	ftp://ftp.ncbi.nlm.nih.gov/genomes/all/GCF/001/515/095/GCF_001515095.1_ASM151509v1
864	Vibrio cholerae	Bacteria;Proteobacteria;Gammaproteobacteria	MG116025	SAMEA889199	PRJEB2215	GCA_001254895.1	Scaffold	4	48		CWNS01	61	3619	2015-07-16T00:00:00Z	ftp://ftp.ncbi.nlm.nih.gov/genomes/all/GCF/001/254/895/GCF_001254895.1_4056_2_12
865	Vibrio cholerae	Bacteria;Proteobacteria;Gammaproteobacteria	MG116226	SAMEA889224	PRJEB2215	GCA_001254355.1	Scaffold	4	48		CWSQ01	46	3679	2015-07-16T00:00:00Z	ftp://ftp.ncbi.nlm.nih.gov/genomes/all/GCF/001/254/355/GCF_001254355.1_5174_8_9
866	Vibrio cholerae	Bacteria;Proteobacteria;Gammaproteobacteria	MJ1485	SAMEA889230	PRJEB2215	GCA_001250195.1	Scaffold	4	47		CWNZ01	68	3550	2015-07-16T00:00:00Z	ftp://ftp.ncbi.nlm.nih.gov/genomes/all/GCF/001/250/195/GCF_001250195.1_4056_2_10
867	Vibrio cholerae	Bacteria;Proteobacteria;Gammaproteobacteria	MZO-2	SAMN05590404	PRJNA339415	GCA_001729155.1	Contig	4	48		MIKJ01	157	3524	2016-09-15T00:00:00Z	ftp://ftp.ncbi.nlm.nih.gov/genomes/all/GCF/001/729/155/GCF_001729155.1_ASM172915v1
868	Vibrio cholerae	Bacteria;Proteobacteria;Gammaproteobacteria	N16961	SAMN08822914	PRJNA447902	GCA_003063785.1	Complete	4	47	chromosome 1:NZ_CP028827.1/CP028827.1; chromosome 2:NZ_CP028828.1/CP028828.1		2	3722	2018-04-23T00:00:00Z	ftp://ftp.ncbi.nlm.nih.gov/genomes/all/GCF/003/063/785/GCF_003063785.1_ASM306378v1
869	Vibrio cholerae	Bacteria;Proteobacteria;Gammaproteobacteria	NCTC5395	SAMN04256437	PRJNA301765	GCA_001887515.1	Complete	4	48	chromosome 1:NZ_CP013317.1/CP013317.1; chromosome 2:NZ_CP013318.1/CP013318.1		2	3834	2016-11-30T00:00:00Z	ftp://ftp.ncbi.nlm.nih.gov/genomes/all/GCF/001/887/515/GCF_001887515.1_ASM188751v1
870	Vibrio cholerae	Bacteria;Proteobacteria;Gammaproteobacteria	NCTC9420	SAMN04256438	PRJNA301765	GCA_001887615.1	Complete	4	47	chromosome 1:NZ_CP013319.1/CP013319.1; chromosome 2:NZ_CP013320.1/CP013320.1		2	3683	2016-11-30T00:00:00Z	ftp://ftp.ncbi.nlm.nih.gov/genomes/all/GCF/001/887/615/GCF_001887615.1_ASM188761v1
871	Vibrio cholerae	Bacteria;Proteobacteria;Gammaproteobacteria	NIH41	SAMN02693894	PRJNA242443	GCA_000736865.1	Contig	4	48		JIDH01	111	3625	2014-07-31T00:00:00Z	ftp://ftp.ncbi.nlm.nih.gov/genomes/all/GCF/000/736/865/GCF_000736865.1_GFC_7
872	Vibrio cholerae	Bacteria;Proteobacteria;Gammaproteobacteria	NMH2016	SAMN07451865	PRJNA396740	GCA_002251495.1	Contig	4	48		NPOK01	125	3452	2017-08-14T00:00:00Z	ftp://ftp.ncbi.nlm.nih.gov/genomes/all/GCF/002/251/495/GCF_002251495.1_ASM225149v1
873	Vibrio cholerae	Bacteria;Proteobacteria;Gammaproteobacteria	O1S	SAMN06144956	PRJNA356770	GCA_002076155.1	Contig	4	48		MSGF01	101	3674	2017-03-31T00:00:00Z	ftp://ftp.ncbi.nlm.nih.gov/genomes/all/GCF/002/076/155/GCF_002076155.1_ASM207615v1
874	Vibrio cholerae	Bacteria;Proteobacteria;Gammaproteobacteria	O2	SAMN06144959	PRJNA356770	GCA_002076255.1	Contig	4	48		MSGC01	108	3707	2017-03-31T00:00:00Z	ftp://ftp.ncbi.nlm.nih.gov/genomes/all/GCF/002/076/255/GCF_002076255.1_ASM207625v1
875	Vibrio cholerae	Bacteria;Proteobacteria;Gammaproteobacteria	O3MU	SAMN06144942	PRJNA356770	GCA_002076465.1	Scaffold	4	48		MSEQ01	107	3675	2017-03-31T00:00:00Z	ftp://ftp.ncbi.nlm.nih.gov/genomes/all/GCF/002/076/465/GCF_002076465.1_ASM207646v1
876	Vibrio cholerae	Bacteria;Proteobacteria;Gammaproteobacteria	O3S	SAMN06144943	PRJNA356770	GCA_002076575.1	Scaffold	4	48		MSER01	102	3673	2017-03-31T00:00:00Z	ftp://ftp.ncbi.nlm.nih.gov/genomes/all/GCF/002/076/575/GCF_002076575.1_ASM207657v1
877	Vibrio cholerae	Bacteria;Proteobacteria;Gammaproteobacteria	O5MU	SAMN06144941	PRJNA356770	GCA_002076585.1	Scaffold	4	48		MSEP01	102	3674	2017-03-31T00:00:00Z	ftp://ftp.ncbi.nlm.nih.gov/genomes/all/GCF/002/076/585/GCF_002076585.1_ASM207658v1
878	Vibrio cholerae	Bacteria;Proteobacteria;Gammaproteobacteria	O6MU	SAMN06144957	PRJNA356770	GCA_002076175.1	Scaffold	4	48		MSGE01	104	3678	2017-03-31T00:00:00Z	ftp://ftp.ncbi.nlm.nih.gov/genomes/all/GCF/002/076/175/GCF_002076175.1_ASM207617v1
879	Vibrio cholerae	Bacteria;Proteobacteria;Gammaproteobacteria	O7MU	SAMN06144953	PRJNA356770	GCA_002076545.1	Scaffold	4	48		MSEV01	96	3679	2017-03-31T00:00:00Z	ftp://ftp.ncbi.nlm.nih.gov/genomes/all/GCF/002/076/545/GCF_002076545.1_ASM207654v1
880	Vibrio cholerae	Bacteria;Proteobacteria;Gammaproteobacteria	O7S	SAMN06144954	PRJNA356770	GCA_002076165.1	Contig	4	48		MSGH01	96	3674	2017-03-31T00:00:00Z	ftp://ftp.ncbi.nlm.nih.gov/genomes/all/GCF/002/076/165/GCF_002076165.1_ASM207616v1
881	Vibrio cholerae	Bacteria;Proteobacteria;Gammaproteobacteria	O9S	SAMN06144958	PRJNA356770	GCA_002076245.1	Contig	4	48		MSGD01	94	3674	2017-03-31T00:00:00Z	ftp://ftp.ncbi.nlm.nih.gov/genomes/all/GCF/002/076/245/GCF_002076245.1_ASM207624v1
882	Vibrio cholerae	Bacteria;Proteobacteria;Gammaproteobacteria	OO4	SAMN06144938	PRJNA356770	GCA_002076455.1	Contig	4	48		MSEN01	99	3681	2017-03-31T00:00:00Z	ftp://ftp.ncbi.nlm.nih.gov/genomes/all/GCF/002/076/455/GCF_002076455.1_ASM207645v1
883	Vibrio cholerae	Bacteria;Proteobacteria;Gammaproteobacteria	OYP1C06	SAMN08984049	PRJNA281423	GCA_003349475.1	Contig	4	48		QECR01	45	3503	2018-07-31T00:00:00Z	ftp://ftp.ncbi.nlm.nih.gov/genomes/all/GCF/003/349/475/GCF_003349475.1_ASM334947v1
884	Vibrio cholerae	Bacteria;Proteobacteria;Gammaproteobacteria	OYP1E07	SAMN07350467	PRJNA281423	GCA_002284455.1	Scaffold	4	47		NMTP01	199	3547	2017-08-31T00:00:00Z	ftp://ftp.ncbi.nlm.nih.gov/genomes/all/GCF/002/284/455/GCF_002284455.1_ASM228445v1
885	Vibrio cholerae	Bacteria;Proteobacteria;Gammaproteobacteria	OYP1E12	SAMN08984050	PRJNA281423	GCA_003349495.1	Contig	4	48		QECQ01	56	3542	2018-07-31T00:00:00Z	ftp://ftp.ncbi.nlm.nih.gov/genomes/all/GCF/003/349/495/GCF_003349495.1_ASM334949v1
886	Vibrio cholerae	Bacteria;Proteobacteria;Gammaproteobacteria	OYP1G01	SAMN07350468	PRJNA281423	GCA_002284495.1	Scaffold	4	47		NMTO01	121	3613	2017-08-31T00:00:00Z	ftp://ftp.ncbi.nlm.nih.gov/genomes/all/GCF/002/284/495/GCF_002284495.1_ASM228449v1
887	Vibrio cholerae	Bacteria;Proteobacteria;Gammaproteobacteria	OYP2A04	SAMN08984051	PRJNA281423	GCA_003349755.1	Contig	4	48		QECP01	87	3544	2018-07-31T00:00:00Z	ftp://ftp.ncbi.nlm.nih.gov/genomes/all/GCF/003/349/755/GCF_003349755.1_ASM334975v1
888	Vibrio cholerae	Bacteria;Proteobacteria;Gammaproteobacteria	OYP2A12	SAMN08984052	PRJNA281423	GCA_003349445.1	Contig	4	47		QECO01	68	3679	2018-07-31T00:00:00Z	ftp://ftp.ncbi.nlm.nih.gov/genomes/all/GCF/003/349/445/GCF_003349445.1_ASM334944v1
889	Vibrio cholerae	Bacteria;Proteobacteria;Gammaproteobacteria	OYP2A12	SAMN07350469	PRJNA281423	GCA_002284395.1	Scaffold	4	47		NMTN01	68	3660	2017-08-31T00:00:00Z	ftp://ftp.ncbi.nlm.nih.gov/genomes/all/GCF/002/284/395/GCF_002284395.1_ASM228439v1
890	Vibrio cholerae	Bacteria;Proteobacteria;Gammaproteobacteria	OYP2B04	SAMN08984053	PRJNA281423	GCA_003349435.1	Contig	4	48		QECN01	260	3521	2018-07-31T00:00:00Z	ftp://ftp.ncbi.nlm.nih.gov/genomes/all/GCF/003/349/435/GCF_003349435.1_ASM334943v1
891	Vibrio cholerae	Bacteria;Proteobacteria;Gammaproteobacteria	OYP2C01	SAMN08984054	PRJNA281423	GCA_003349405.1	Contig	4	48		QECM01	70	3624	2018-07-31T00:00:00Z	ftp://ftp.ncbi.nlm.nih.gov/genomes/all/GCF/003/349/405/GCF_003349405.1_ASM334940v1
892	Vibrio cholerae	Bacteria;Proteobacteria;Gammaproteobacteria	OYP2C05	SAMN07350470	PRJNA281423	GCA_002284475.1	Scaffold	4	48		NMTM01	50	3610	2017-08-31T00:00:00Z	ftp://ftp.ncbi.nlm.nih.gov/genomes/all/GCF/002/284/475/GCF_002284475.1_ASM228447v1
893	Vibrio cholerae	Bacteria;Proteobacteria;Gammaproteobacteria	OYP2D07	SAMN07350471	PRJNA281423	GCA_002284425.1	Scaffold	4	48		NMTL01	135	3740	2017-08-31T00:00:00Z	ftp://ftp.ncbi.nlm.nih.gov/genomes/all/GCF/002/284/425/GCF_002284425.1_ASM228442v1
894	Vibrio cholerae	Bacteria;Proteobacteria;Gammaproteobacteria	OYP2E01	SAMN07350472	PRJNA281423	GCA_002284415.1	Scaffold	4	48		NMTK01	55	3558	2017-08-31T00:00:00Z	ftp://ftp.ncbi.nlm.nih.gov/genomes/all/GCF/002/284/415/GCF_002284415.1_ASM228441v1
895	Vibrio cholerae	Bacteria;Proteobacteria;Gammaproteobacteria	OYP2E03	SAMN08984055	PRJNA281423	GCA_003349395.1	Contig	4	47		QECL01	89	3646	2018-07-31T00:00:00Z	ftp://ftp.ncbi.nlm.nih.gov/genomes/all/GCF/003/349/395/GCF_003349395.1_ASM334939v1
896	Vibrio cholerae	Bacteria;Proteobacteria;Gammaproteobacteria	OYP2H11	SAMN08984056	PRJNA281423	GCA_003349365.1	Contig	4	48		QECK01	82	3516	2018-07-31T00:00:00Z	ftp://ftp.ncbi.nlm.nih.gov/genomes/all/GCF/003/349/365/GCF_003349365.1_ASM334936v1
897	Vibrio cholerae	Bacteria;Proteobacteria;Gammaproteobacteria	OYP3D09	SAMN08984057	PRJNA281423	GCA_003349745.1	Contig	4	48		QECJ01	61	3592	2018-07-31T00:00:00Z	ftp://ftp.ncbi.nlm.nih.gov/genomes/all/GCF/003/349/745/GCF_003349745.1_ASM334974v1
898	Vibrio cholerae	Bacteria;Proteobacteria;Gammaproteobacteria	OYP3E02	SAMN08984058	PRJNA281423	GCA_003349725.1	Contig	4	48		QECI01	622	3338	2018-07-31T00:00:00Z	ftp://ftp.ncbi.nlm.nih.gov/genomes/all/GCF/003/349/725/GCF_003349725.1_ASM334972v1
899	Vibrio cholerae	Bacteria;Proteobacteria;Gammaproteobacteria	OYP3F10	SAMN07350473	PRJNA281423	GCA_002284355.1	Contig	4	48		NMTJ01	117	3544	2017-08-31T00:00:00Z	ftp://ftp.ncbi.nlm.nih.gov/genomes/all/GCF/002/284/355/GCF_002284355.1_ASM228435v1
900	Vibrio cholerae	Bacteria;Proteobacteria;Gammaproteobacteria	OYP4A01	SAMN08984059	PRJNA281423	GCA_003349715.1	Contig	4	48		QECH01	240	3555	2018-07-31T00:00:00Z	ftp://ftp.ncbi.nlm.nih.gov/genomes/all/GCF/003/349/715/GCF_003349715.1_ASM334971v1
901	Vibrio cholerae	Bacteria;Proteobacteria;Gammaproteobacteria	OYP4B01	SAMN08984060	PRJNA281423	GCA_003349335.1	Contig	4	48		QECG01	90	3568	2018-07-31T00:00:00Z	ftp://ftp.ncbi.nlm.nih.gov/genomes/all/GCF/003/349/335/GCF_003349335.1_ASM334933v1
902	Vibrio cholerae	Bacteria;Proteobacteria;Gammaproteobacteria	OYP4B01	SAMN07350474	PRJNA281423	GCA_002284365.1	Scaffold	4	48		NMTI01	90	3548	2017-08-31T00:00:00Z	ftp://ftp.ncbi.nlm.nih.gov/genomes/all/GCF/002/284/365/GCF_002284365.1_ASM228436v1
903	Vibrio cholerae	Bacteria;Proteobacteria;Gammaproteobacteria	OYP4B08	SAMN08984061	PRJNA281423	GCA_003349685.1	Contig	4	48		QECF01	360	3437	2018-07-31T00:00:00Z	ftp://ftp.ncbi.nlm.nih.gov/genomes/all/GCF/003/349/685/GCF_003349685.1_ASM334968v1
904	Vibrio cholerae	Bacteria;Proteobacteria;Gammaproteobacteria	OYP4D04	SAMN08984062	PRJNA281423	GCA_003349315.1	Contig	4	48		QECE01	267	3593	2018-07-31T00:00:00Z	ftp://ftp.ncbi.nlm.nih.gov/genomes/all/GCF/003/349/315/GCF_003349315.1_ASM334931v1
905	Vibrio cholerae	Bacteria;Proteobacteria;Gammaproteobacteria	OYP4D09	SAMN08984063	PRJNA281423	GCA_003349325.1	Contig	4	47		QECD01	82	3648	2018-07-31T00:00:00Z	ftp://ftp.ncbi.nlm.nih.gov/genomes/all/GCF/003/349/325/GCF_003349325.1_ASM334932v1
906	Vibrio cholerae	Bacteria;Proteobacteria;Gammaproteobacteria	OYP4D10	SAMN08984064	PRJNA281423	GCA_003349665.1	Contig	4	48		QECC01	345	3549	2018-07-31T00:00:00Z	ftp://ftp.ncbi.nlm.nih.gov/genomes/all/GCF/003/349/665/GCF_003349665.1_ASM334966v1
907	Vibrio cholerae	Bacteria;Proteobacteria;Gammaproteobacteria	OYP4E08	SAMN08984065	PRJNA281423	GCA_003349275.1	Contig	4	48		QECB01	215	3474	2018-07-31T00:00:00Z	ftp://ftp.ncbi.nlm.nih.gov/genomes/all/GCF/003/349/275/GCF_003349275.1_ASM334927v1
908	Vibrio cholerae	Bacteria;Proteobacteria;Gammaproteobacteria	OYP4F04	SAMN08984066	PRJNA281423	GCA_003349265.1	Contig	4	48		QECA01	266	3604	2018-07-31T00:00:00Z	ftp://ftp.ncbi.nlm.nih.gov/genomes/all/GCF/003/349/265/GCF_003349265.1_ASM334926v1
909	Vibrio cholerae	Bacteria;Proteobacteria;Gammaproteobacteria	OYP4G07	SAMN08984067	PRJNA281423	GCA_003349245.1	Contig	4	48		QEBZ01	315	3507	2018-07-31T00:00:00Z	ftp://ftp.ncbi.nlm.nih.gov/genomes/all/GCF/003/349/245/GCF_003349245.1_ASM334924v1
910	Vibrio cholerae	Bacteria;Proteobacteria;Gammaproteobacteria	OYP4G08	SAMN07350475	PRJNA281423	GCA_002284325.1	Scaffold	4	48		NMTH01	76	3581	2017-08-31T00:00:00Z	ftp://ftp.ncbi.nlm.nih.gov/genomes/all/GCF/002/284/325/GCF_002284325.1_ASM228432v1
911	Vibrio cholerae	Bacteria;Proteobacteria;Gammaproteobacteria	OYP4H04	SAMN08984068	PRJNA281423	GCA_003349645.1	Contig	4	48		QEBY01	102	3540	2018-07-31T00:00:00Z	ftp://ftp.ncbi.nlm.nih.gov/genomes/all/GCF/003/349/645/GCF_003349645.1_ASM334964v1
912	Vibrio cholerae	Bacteria;Proteobacteria;Gammaproteobacteria	OYP4H06	SAMN07350476	PRJNA281423	GCA_002284315.1	Scaffold	4	48		NMTG01	91	3510	2017-08-31T00:00:00Z	ftp://ftp.ncbi.nlm.nih.gov/genomes/all/GCF/002/284/315/GCF_002284315.1_ASM228431v1
913	Vibrio cholerae	Bacteria;Proteobacteria;Gammaproteobacteria	OYP4H08	SAMN08984070	PRJNA281423	GCA_003349625.1	Contig	4	48		QEBW01	448	3485	2018-07-31T00:00:00Z	ftp://ftp.ncbi.nlm.nih.gov/genomes/all/GCF/003/349/625/GCF_003349625.1_ASM334962v1
914	Vibrio cholerae	Bacteria;Proteobacteria;Gammaproteobacteria	OYP4H08	SAMN07350477	PRJNA281423	GCA_002284255.1	Scaffold	4	48		NMTF01	448	3400	2017-08-31T00:00:00Z	ftp://ftp.ncbi.nlm.nih.gov/genomes/all/GCF/002/284/255/GCF_002284255.1_ASM228425v1
915	Vibrio cholerae	Bacteria;Proteobacteria;Gammaproteobacteria	OYP4H10	SAMN08984071	PRJNA281423	GCA_003349205.1	Contig	4	48		QEBV01	174	3496	2018-07-31T00:00:00Z	ftp://ftp.ncbi.nlm.nih.gov/genomes/all/GCF/003/349/205/GCF_003349205.1_ASM334920v1
916	Vibrio cholerae	Bacteria;Proteobacteria;Gammaproteobacteria	OYP4H11	SAMN07350478	PRJNA281423	GCA_002284245.1	Scaffold	4	48		NMTE01	57	3511	2017-08-31T00:00:00Z	ftp://ftp.ncbi.nlm.nih.gov/genomes/all/GCF/002/284/245/GCF_002284245.1_ASM228424v1
917	Vibrio cholerae	Bacteria;Proteobacteria;Gammaproteobacteria	OYP5B09	SAMN08984072	PRJNA281423	GCA_003349585.1	Contig	4	47		QEBU01	73	3727	2018-07-31T00:00:00Z	ftp://ftp.ncbi.nlm.nih.gov/genomes/all/GCF/003/349/585/GCF_003349585.1_ASM334958v1
918	Vibrio cholerae	Bacteria;Proteobacteria;Gammaproteobacteria	OYP5B11	SAMN08984073	PRJNA281423	GCA_003349195.1	Contig	4	48		QEBT01	331	3432	2018-07-31T00:00:00Z	ftp://ftp.ncbi.nlm.nih.gov/genomes/all/GCF/003/349/195/GCF_003349195.1_ASM334919v1
919	Vibrio cholerae	Bacteria;Proteobacteria;Gammaproteobacteria	OYP5F01	SAMN08984074	PRJNA281423	GCA_003349615.1	Contig	4	48		QEBS01	108	3456	2018-07-31T00:00:00Z	ftp://ftp.ncbi.nlm.nih.gov/genomes/all/GCF/003/349/615/GCF_003349615.1_ASM334961v1
920	Vibrio cholerae	Bacteria;Proteobacteria;Gammaproteobacteria	OYP5F05	SAMN08984075	PRJNA281423	GCA_003349155.1	Contig	4	48		QEBR01	422	3416	2018-07-31T00:00:00Z	ftp://ftp.ncbi.nlm.nih.gov/genomes/all/GCF/003/349/155/GCF_003349155.1_ASM334915v1
921	Vibrio cholerae	Bacteria;Proteobacteria;Gammaproteobacteria	OYP5F10	SAMN07350479	PRJNA281423	GCA_002284235.1	Contig	4	48		NMTD01	172	3657	2017-08-31T00:00:00Z	ftp://ftp.ncbi.nlm.nih.gov/genomes/all/GCF/002/284/235/GCF_002284235.1_ASM228423v1
922	Vibrio cholerae	Bacteria;Proteobacteria;Gammaproteobacteria	OYP5H09	SAMN08984076	PRJNA281423	GCA_003349575.1	Contig	4	47		QEBQ01	179	3798	2018-07-31T00:00:00Z	ftp://ftp.ncbi.nlm.nih.gov/genomes/all/GCF/003/349/575/GCF_003349575.1_ASM334957v1
923	Vibrio cholerae	Bacteria;Proteobacteria;Gammaproteobacteria	OYP6B02	SAMN08984077	PRJNA281423	GCA_003349125.1	Contig	4	48		QEBP01	52	3544	2018-07-31T00:00:00Z	ftp://ftp.ncbi.nlm.nih.gov/genomes/all/GCF/003/349/125/GCF_003349125.1_ASM334912v1
924	Vibrio cholerae	Bacteria;Proteobacteria;Gammaproteobacteria	OYP6D03	SAMN08984078	PRJNA281423	GCA_003349525.1	Contig	4	48		QEBO01	112	3559	2018-07-31T00:00:00Z	ftp://ftp.ncbi.nlm.nih.gov/genomes/all/GCF/003/349/525/GCF_003349525.1_ASM334952v1
925	Vibrio cholerae	Bacteria;Proteobacteria;Gammaproteobacteria	OYP6D06	SAMN07350480	PRJNA281423	GCA_002284205.1	Scaffold	4	48		NMTC01	161	3637	2017-08-31T00:00:00Z	ftp://ftp.ncbi.nlm.nih.gov/genomes/all/GCF/002/284/205/GCF_002284205.1_ASM228420v1
926	Vibrio cholerae	Bacteria;Proteobacteria;Gammaproteobacteria	OYP6D07	SAMN08984079	PRJNA281423	GCA_003349145.1	Contig	4	48		QEBN01	86	3563	2018-07-31T00:00:00Z	ftp://ftp.ncbi.nlm.nih.gov/genomes/all/GCF/003/349/145/GCF_003349145.1_ASM334914v1
927	Vibrio cholerae	Bacteria;Proteobacteria;Gammaproteobacteria	OYP6D09	SAMN08984080	PRJNA281423	GCA_003349115.1	Contig	4	48		QEBM01	163	3505	2018-07-31T00:00:00Z	ftp://ftp.ncbi.nlm.nih.gov/genomes/all/GCF/003/349/115/GCF_003349115.1_ASM334911v1
928	Vibrio cholerae	Bacteria;Proteobacteria;Gammaproteobacteria	OYP6E05	SAMN08984081	PRJNA281423	GCA_003349055.1	Contig	4	48		QEBL01	52	3603	2018-07-31T00:00:00Z	ftp://ftp.ncbi.nlm.nih.gov/genomes/all/GCF/003/349/055/GCF_003349055.1_ASM334905v1
929	Vibrio cholerae	Bacteria;Proteobacteria;Gammaproteobacteria	OYP6E06	SAMN08984082	PRJNA281423	GCA_003349065.1	Contig	4	48		QEBK01	83	3528	2018-07-31T00:00:00Z	ftp://ftp.ncbi.nlm.nih.gov/genomes/all/GCF/003/349/065/GCF_003349065.1_ASM334906v1
930	Vibrio cholerae	Bacteria;Proteobacteria;Gammaproteobacteria	OYP6E07	SAMN07350481	PRJNA281423	GCA_002284185.1	Scaffold	4	48		NMTB01	91	3582	2017-08-31T00:00:00Z	ftp://ftp.ncbi.nlm.nih.gov/genomes/all/GCF/002/284/185/GCF_002284185.1_ASM228418v1
931	Vibrio cholerae	Bacteria;Proteobacteria;Gammaproteobacteria	OYP6E09	SAMN08984083	PRJNA281423	GCA_003349045.1	Contig	4	48		QEBJ01	48	3485	2018-07-31T00:00:00Z	ftp://ftp.ncbi.nlm.nih.gov/genomes/all/GCF/003/349/045/GCF_003349045.1_ASM334904v1
932	Vibrio cholerae	Bacteria;Proteobacteria;Gammaproteobacteria	OYP6E10	SAMN08984084	PRJNA281423	GCA_003349035.1	Contig	4	48		QEBI01	93	3544	2018-07-31T00:00:00Z	ftp://ftp.ncbi.nlm.nih.gov/genomes/all/GCF/003/349/035/GCF_003349035.1_ASM334903v1
933	Vibrio cholerae	Bacteria;Proteobacteria;Gammaproteobacteria	OYP6F04	SAMN08984085	PRJNA281423	GCA_003348995.1	Contig	4	48		QEBH01	66	3478	2018-07-31T00:00:00Z	ftp://ftp.ncbi.nlm.nih.gov/genomes/all/GCF/003/348/995/GCF_003348995.1_ASM334899v1
934	Vibrio cholerae	Bacteria;Proteobacteria;Gammaproteobacteria	OYP6F07	SAMN08984086	PRJNA281423	GCA_003349545.1	Contig	4	48		QEBG01	63	3573	2018-07-31T00:00:00Z	ftp://ftp.ncbi.nlm.nih.gov/genomes/all/GCF/003/349/545/GCF_003349545.1_ASM334954v1
935	Vibrio cholerae	Bacteria;Proteobacteria;Gammaproteobacteria	OYP6F08	SAMN07350482	PRJNA281423	GCA_002284175.1	Scaffold	4	48		NMTA01	66	3513	2017-08-31T00:00:00Z	ftp://ftp.ncbi.nlm.nih.gov/genomes/all/GCF/002/284/175/GCF_002284175.1_ASM228417v1
936	Vibrio cholerae	Bacteria;Proteobacteria;Gammaproteobacteria	OYP6F09	SAMN08984087	PRJNA281423	GCA_003348985.1	Contig	4	48		QEBF01	71	3503	2018-07-31T00:00:00Z	ftp://ftp.ncbi.nlm.nih.gov/genomes/all/GCF/003/348/985/GCF_003348985.1_ASM334898v1
937	Vibrio cholerae	Bacteria;Proteobacteria;Gammaproteobacteria	OYP6F10	SAMN07350483	PRJNA281423	GCA_002284265.1	Scaffold	4	48		NMSZ01	87	3468	2017-08-31T00:00:00Z	ftp://ftp.ncbi.nlm.nih.gov/genomes/all/GCF/002/284/265/GCF_002284265.1_ASM228426v1
938	Vibrio cholerae	Bacteria;Proteobacteria;Gammaproteobacteria	OYP6G01	SAMN08984088	PRJNA281423	GCA_003348965.1	Contig	4	48		QEBE01	80	3463	2018-07-31T00:00:00Z	ftp://ftp.ncbi.nlm.nih.gov/genomes/all/GCF/003/348/965/GCF_003348965.1_ASM334896v1
939	Vibrio cholerae	Bacteria;Proteobacteria;Gammaproteobacteria	OYP6G08	SAMN07350484	PRJNA281423	GCA_002284155.1	Contig	4	48		NMSY01	75	3541	2017-08-31T00:00:00Z	ftp://ftp.ncbi.nlm.nih.gov/genomes/all/GCF/002/284/155/GCF_002284155.1_ASM228415v1
940	Vibrio cholerae	Bacteria;Proteobacteria;Gammaproteobacteria	OYP7B03	SAMN08984089	PRJNA281423	GCA_003348955.1	Contig	4	48		QEBD01	94	3508	2018-07-31T00:00:00Z	ftp://ftp.ncbi.nlm.nih.gov/genomes/all/GCF/003/348/955/GCF_003348955.1_ASM334895v1
941	Vibrio cholerae	Bacteria;Proteobacteria;Gammaproteobacteria	OYP7B05	SAMN08984090	PRJNA281423	GCA_003348925.1	Contig	4	48		QEBC01	46	3539	2018-07-31T00:00:00Z	ftp://ftp.ncbi.nlm.nih.gov/genomes/all/GCF/003/348/925/GCF_003348925.1_ASM334892v1
942	Vibrio cholerae	Bacteria;Proteobacteria;Gammaproteobacteria	OYP7B07	SAMN08984091	PRJNA281423	GCA_003348905.1	Contig	4	48		QEBB01	78	3497	2018-07-31T00:00:00Z	ftp://ftp.ncbi.nlm.nih.gov/genomes/all/GCF/003/348/905/GCF_003348905.1_ASM334890v1
943	Vibrio cholerae	Bacteria;Proteobacteria;Gammaproteobacteria	OYP7C01	SAMN08984092	PRJNA281423	GCA_003348885.1	Contig	4	48		QEBA01	140	3461	2018-07-31T00:00:00Z	ftp://ftp.ncbi.nlm.nih.gov/genomes/all/GCF/003/348/885/GCF_003348885.1_ASM334888v1
944	Vibrio cholerae	Bacteria;Proteobacteria;Gammaproteobacteria	OYP7C09	SAMN07350485	PRJNA281423	GCA_002284075.1	Contig	4	48		NMSX01	75	3496	2017-08-31T00:00:00Z	ftp://ftp.ncbi.nlm.nih.gov/genomes/all/GCF/002/284/075/GCF_002284075.1_ASM228407v1
945	Vibrio cholerae	Bacteria;Proteobacteria;Gammaproteobacteria	OYP7C09	SAMN08984093	PRJNA281423	GCA_003348875.1	Contig	4	48		QEAZ01	75	3503	2018-07-31T00:00:00Z	ftp://ftp.ncbi.nlm.nih.gov/genomes/all/GCF/003/348/875/GCF_003348875.1_ASM334887v1
946	Vibrio cholerae	Bacteria;Proteobacteria;Gammaproteobacteria	OYP7F09	SAMN08984094	PRJNA281423	GCA_003348835.1	Contig	4	48		QEAY01	96	3473	2018-07-31T00:00:00Z	ftp://ftp.ncbi.nlm.nih.gov/genomes/all/GCF/003/348/835/GCF_003348835.1_ASM334883v1
947	Vibrio cholerae	Bacteria;Proteobacteria;Gammaproteobacteria	OYP7G04	SAMN08984095	PRJNA281423	GCA_003348815.1	Contig	4	48		QEAX01	64	3533	2018-07-31T00:00:00Z	ftp://ftp.ncbi.nlm.nih.gov/genomes/all/GCF/003/348/815/GCF_003348815.1_ASM334881v1
948	Vibrio cholerae	Bacteria;Proteobacteria;Gammaproteobacteria	OYP8A01	SAMN07350486	PRJNA281423	GCA_002284125.1	Scaffold	4	48		NMSW01	185	3547	2017-08-31T00:00:00Z	ftp://ftp.ncbi.nlm.nih.gov/genomes/all/GCF/002/284/125/GCF_002284125.1_ASM228412v1
949	Vibrio cholerae	Bacteria;Proteobacteria;Gammaproteobacteria	OYP8A02	SAMN08984096	PRJNA281423	GCA_003348825.1	Contig	4	48		QEAW01	55	3544	2018-07-31T00:00:00Z	ftp://ftp.ncbi.nlm.nih.gov/genomes/all/GCF/003/348/825/GCF_003348825.1_ASM334882v1
950	Vibrio cholerae	Bacteria;Proteobacteria;Gammaproteobacteria	OYP8B04	SAMN08984097	PRJNA281423	GCA_003348795.1	Contig	4	48		QEAV01	261	3392	2018-07-31T00:00:00Z	ftp://ftp.ncbi.nlm.nih.gov/genomes/all/GCF/003/348/795/GCF_003348795.1_ASM334879v1
951	Vibrio cholerae	Bacteria;Proteobacteria;Gammaproteobacteria	OYP8C06	SAMN07350487	PRJNA281423	GCA_002284095.1	Contig	4	47		NMSV01	72	3722	2017-08-31T00:00:00Z	ftp://ftp.ncbi.nlm.nih.gov/genomes/all/GCF/002/284/095/GCF_002284095.1_ASM228409v1
952	Vibrio cholerae	Bacteria;Proteobacteria;Gammaproteobacteria	OYP8E03	SAMN08984098	PRJNA281423	GCA_003348755.1	Contig	4	48		QEAU01	139	3592	2018-07-31T00:00:00Z	ftp://ftp.ncbi.nlm.nih.gov/genomes/all/GCF/003/348/755/GCF_003348755.1_ASM334875v1
953	Vibrio cholerae	Bacteria;Proteobacteria;Gammaproteobacteria	OYP8F12	SAMN07350488	PRJNA281423	GCA_002284115.1	Scaffold	4	47		NMSU01	66	3735	2017-08-31T00:00:00Z	ftp://ftp.ncbi.nlm.nih.gov/genomes/all/GCF/002/284/115/GCF_002284115.1_ASM228411v1
954	Vibrio cholerae	Bacteria;Proteobacteria;Gammaproteobacteria	OYP9F05	SAMN08984099	PRJNA281423	GCA_003348745.1	Contig	4	47		QEAT01	90	3720	2018-07-31T00:00:00Z	ftp://ftp.ncbi.nlm.nih.gov/genomes/all/GCF/003/348/745/GCF_003348745.1_ASM334874v1
955	Vibrio cholerae	Bacteria;Proteobacteria;Gammaproteobacteria	P-18748	SAMN07192612	PRJNA389223	GCA_002196055.1	Contig	4	48		NIFH01	159	3559	2017-06-15T00:00:00Z	ftp://ftp.ncbi.nlm.nih.gov/genomes/all/GCF/002/196/055/GCF_002196055.1_ASM219605v1
956	Vibrio cholerae	Bacteria;Proteobacteria;Gammaproteobacteria	P-18778	SAMN07192613	PRJNA389224	GCA_002196065.1	Contig	4	47		NIFI01	121	3642	2017-06-15T00:00:00Z	ftp://ftp.ncbi.nlm.nih.gov/genomes/all/GCF/002/196/065/GCF_002196065.1_ASM219606v1
957	Vibrio cholerae	Bacteria;Proteobacteria;Gammaproteobacteria	P13762	SAMN04413738	PRJNA308793	GCA_001639085.1	Contig	4	47		LQYD01	116	3639	2016-05-01T00:00:00Z	ftp://ftp.ncbi.nlm.nih.gov/genomes/all/GCF/001/639/085/GCF_001639085.1_ASM163908v1
958	Vibrio cholerae	Bacteria;Proteobacteria;Gammaproteobacteria	PRL5	SAMEA889173	PRJEB2215	GCA_001256355.1	Scaffold	4	48		CWQI01	55	3577	2015-07-16T00:00:00Z	ftp://ftp.ncbi.nlm.nih.gov/genomes/all/GCF/001/256/355/GCF_001256355.1_4075_3_3
959	Vibrio cholerae	Bacteria;Proteobacteria;Gammaproteobacteria	PRL64	SAMEA889195	PRJEB2215	GCA_001261075.1	Scaffold	4	48		CWQM01	54	3601	2015-07-16T00:00:00Z	ftp://ftp.ncbi.nlm.nih.gov/genomes/all/GCF/001/261/075/GCF_001261075.1_4075_3_9
960	Vibrio cholerae	Bacteria;Proteobacteria;Gammaproteobacteria	RND81	SAMN02911891	PRJNA255199	GCA_000763075.1	Contig	4	48		JPOP01	451	3580	2014-10-03T00:00:00Z	ftp://ftp.ncbi.nlm.nih.gov/genomes/all/GCF/000/763/075/GCF_000763075.1_ASM76307v1
961	Vibrio cholerae	Bacteria;Proteobacteria;Gammaproteobacteria	S000100_C5	SAMN07599805	PRJNA371610	GCA_002808365.1	Contig	4	48		NTCD01	84	3741	2017-12-04T00:00:00Z	ftp://ftp.ncbi.nlm.nih.gov/genomes/all/GCF/002/808/365/GCF_002808365.1_ASM280836v1
962	Vibrio cholerae	Bacteria;Proteobacteria;Gammaproteobacteria	S000600_C10	SAMN07599798	PRJNA371610	GCA_002808075.1	Scaffold	4	48		NTCK01	82	3696	2017-12-04T00:00:00Z	ftp://ftp.ncbi.nlm.nih.gov/genomes/all/GCF/002/808/075/GCF_002808075.1_ASM280807v1
963	Vibrio cholerae	Bacteria;Proteobacteria;Gammaproteobacteria	S002300_B	SAMN07599814	PRJNA371610	GCA_002807835.1	Scaffold	4	48		NTBW01	75	3608	2017-12-04T00:00:00Z	ftp://ftp.ncbi.nlm.nih.gov/genomes/all/GCF/002/807/835/GCF_002807835.1_ASM280783v1
964	Vibrio cholerae	Bacteria;Proteobacteria;Gammaproteobacteria	S002300_E	SAMN07599815	PRJNA371610	GCA_002807985.1	Scaffold	4	48		NTBV01	77	3697	2017-12-04T00:00:00Z	ftp://ftp.ncbi.nlm.nih.gov/genomes/all/GCF/002/807/985/GCF_002807985.1_ASM280798v1
965	Vibrio cholerae	Bacteria;Proteobacteria;Gammaproteobacteria	S002502	SAMN07599827	PRJNA371610	GCA_002807725.1	Contig	4	48		NTBK01	77	3604	2017-12-04T00:00:00Z	ftp://ftp.ncbi.nlm.nih.gov/genomes/all/GCF/002/807/725/GCF_002807725.1_ASM280772v1
966	Vibrio cholerae	Bacteria;Proteobacteria;Gammaproteobacteria	S002506	SAMN07599828	PRJNA371610	GCA_002807735.1	Scaffold	4	48		NTBJ01	81	3695	2017-12-04T00:00:00Z	ftp://ftp.ncbi.nlm.nih.gov/genomes/all/GCF/002/807/735/GCF_002807735.1_ASM280773v1
967	Vibrio cholerae	Bacteria;Proteobacteria;Gammaproteobacteria	S002604	SAMN07599807	PRJNA371610	GCA_002808155.1	Scaffold	4	48		NVPW01	78	3697	2017-12-04T00:00:00Z	ftp://ftp.ncbi.nlm.nih.gov/genomes/all/GCF/002/808/155/GCF_002808155.1_ASM280815v1
968	Vibrio cholerae	Bacteria;Proteobacteria;Gammaproteobacteria	S003008	SAMN07599811	PRJNA371610	GCA_002808205.1	Scaffold	4	48		NTBZ01	82	3693	2017-12-04T00:00:00Z	ftp://ftp.ncbi.nlm.nih.gov/genomes/all/GCF/002/808/205/GCF_002808205.1_ASM280820v1
969	Vibrio cholerae	Bacteria;Proteobacteria;Gammaproteobacteria	S003202	SAMN07599813	PRJNA371610	GCA_002807975.1	Scaffold	4	48		NTBX01	86	3698	2017-12-04T00:00:00Z	ftp://ftp.ncbi.nlm.nih.gov/genomes/all/GCF/002/807/975/GCF_002807975.1_ASM280797v1
970	Vibrio cholerae	Bacteria;Proteobacteria;Gammaproteobacteria	S003806	SAMN07599816	PRJNA371610	GCA_002807805.1	Contig	4	48		NTBU01	84	3701	2017-12-04T00:00:00Z	ftp://ftp.ncbi.nlm.nih.gov/genomes/all/GCF/002/807/805/GCF_002807805.1_ASM280780v1
971	Vibrio cholerae	Bacteria;Proteobacteria;Gammaproteobacteria	S023202	SAMN07599810	PRJNA371610	GCA_002808125.1	Scaffold	4	48		NVPV01	79	3694	2017-12-04T00:00:00Z	ftp://ftp.ncbi.nlm.nih.gov/genomes/all/GCF/002/808/125/GCF_002808125.1_ASM280812v1
972	Vibrio cholerae	Bacteria;Proteobacteria;Gammaproteobacteria	S023208	SAMN07599812	PRJNA371610	GCA_002807925.1	Scaffold	4	48		NTBY01	82	3672	2017-12-04T00:00:00Z	ftp://ftp.ncbi.nlm.nih.gov/genomes/all/GCF/002/807/925/GCF_002807925.1_ASM280792v1
973	Vibrio cholerae	Bacteria;Proteobacteria;Gammaproteobacteria	S040602_C1	SAMN07599797	PRJNA371610	GCA_002808325.1	Scaffold	4	48		NTCL01	75	3702	2017-12-04T00:00:00Z	ftp://ftp.ncbi.nlm.nih.gov/genomes/all/GCF/002/808/325/GCF_002808325.1_ASM280832v1
974	Vibrio cholerae	Bacteria;Proteobacteria;Gammaproteobacteria	S042100	SAMN07599808	PRJNA371610	GCA_002808355.1	Scaffold	4	48		NTCB01	84	3692	2017-12-04T00:00:00Z	ftp://ftp.ncbi.nlm.nih.gov/genomes/all/GCF/002/808/355/GCF_002808355.1_ASM280835v1
975	Vibrio cholerae	Bacteria;Proteobacteria;Gammaproteobacteria	S042408	SAMN07599809	PRJNA371610	GCA_002808305.1	Scaffold	4	48		NTCA01	96	3655	2017-12-04T00:00:00Z	ftp://ftp.ncbi.nlm.nih.gov/genomes/all/GCF/002/808/305/GCF_002808305.1_ASM280830v1
976	Vibrio cholerae	Bacteria;Proteobacteria;Gammaproteobacteria	S081300_C2	SAMN07599804	PRJNA371610	GCA_002808405.1	Contig	4	48		NTCE01	83	3697	2017-12-04T00:00:00Z	ftp://ftp.ncbi.nlm.nih.gov/genomes/all/GCF/002/808/405/GCF_002808405.1_ASM280840v1
977	Vibrio cholerae	Bacteria;Proteobacteria;Gammaproteobacteria	S12	SAMN05361712	PRJNA327887	GCA_001735565.1	Scaffold	4	48		MDST01	83	3684	2016-09-19T00:00:00Z	ftp://ftp.ncbi.nlm.nih.gov/genomes/all/GCF/001/735/565/GCF_001735565.1_ASM173556v1
978	Vibrio cholerae	Bacteria;Proteobacteria;Gammaproteobacteria	SIO	SAMN05590425	PRJNA339415	GCA_001857455.1	Contig	4	47		MIPJ01	150	3559	2016-10-14T00:00:00Z	ftp://ftp.ncbi.nlm.nih.gov/genomes/all/GCF/001/857/455/GCF_001857455.1_ASM185745v1
979	Vibrio cholerae	Bacteria;Proteobacteria;Gammaproteobacteria	Sa5Y	SAMN08813238	PRJNA447902	GCA_003063885.1	Complete	4	48	chromosome 1:NZ_CP028892.1/CP028892.1; chromosome 2:NZ_CP028893.1/CP028893.1		2	3694	2018-04-23T00:00:00Z	ftp://ftp.ncbi.nlm.nih.gov/genomes/all/GCF/003/063/885/GCF_003063885.1_ASM306388v1
980	Vibrio cholerae	Bacteria;Proteobacteria;Gammaproteobacteria	TEM/04/01-001	SAMN06144964	PRJNA356770	GCA_002076745.1	Scaffold	4	48		MSGL01	110	3706	2017-03-31T00:00:00Z	ftp://ftp.ncbi.nlm.nih.gov/genomes/all/GCF/002/076/745/GCF_002076745.1_ASM207674v1
981	Vibrio cholerae	Bacteria;Proteobacteria;Gammaproteobacteria	TEM/10/01-002	SAMN06144962	PRJNA356770	GCA_002076265.1	Scaffold	4	48		MSGJ01	93	3718	2017-03-31T00:00:00Z	ftp://ftp.ncbi.nlm.nih.gov/genomes/all/GCF/002/076/265/GCF_002076265.1_ASM207626v1
982	Vibrio cholerae	Bacteria;Proteobacteria;Gammaproteobacteria	TEM/12/12-001	SAMN06144961	PRJNA356770	GCA_002076735.1	Scaffold	4	48		MSGI01	102	3712	2017-03-31T00:00:00Z	ftp://ftp.ncbi.nlm.nih.gov/genomes/all/GCF/002/076/735/GCF_002076735.1_ASM207673v1
983	Vibrio cholerae	Bacteria;Proteobacteria;Gammaproteobacteria	TEM/15/01-005	SAMN06144972	PRJNA356770	GCA_002078695.1	Contig	4	48		MSIZ01	106	3717	2017-04-04T00:00:00Z	ftp://ftp.ncbi.nlm.nih.gov/genomes/all/GCF/002/078/695/GCF_002078695.1_ASM207869v1
984	Vibrio cholerae	Bacteria;Proteobacteria;Gammaproteobacteria	TEM/25/01-004	SAMN06144960	PRJNA356770	GCA_002076235.1	Contig	4	48		MSGB01	102	3713	2017-03-31T00:00:00Z	ftp://ftp.ncbi.nlm.nih.gov/genomes/all/GCF/002/076/235/GCF_002076235.1_ASM207623v1
985	Vibrio cholerae	Bacteria;Proteobacteria;Gammaproteobacteria	TEM/29/01-003	SAMN06144970	PRJNA356770	GCA_002078755.1	Scaffold	4	48		MSIX01	99	3712	2017-04-04T00:00:00Z	ftp://ftp.ncbi.nlm.nih.gov/genomes/all/GCF/002/078/755/GCF_002078755.1_ASM207875v1
986	Vibrio cholerae	Bacteria;Proteobacteria;Gammaproteobacteria	TP	SAMN05590426	PRJNA339415	GCA_001857485.1	Contig	4	48		MIPK01	291	3679	2016-10-14T00:00:00Z	ftp://ftp.ncbi.nlm.nih.gov/genomes/all/GCF/001/857/485/GCF_001857485.1_ASM185748v1
987	Vibrio cholerae	Bacteria;Proteobacteria;Gammaproteobacteria	TSY216	SAMN02741812	PRJNA245932	GCA_001045415.1	Complete	5	46	chromosome 1:CP007653.1; chromosome 2:CP007654.1; chromosome 3:CP007655.1		3	4579	2015-07-02T00:00:00Z	ftp://ftp.ncbi.nlm.nih.gov/genomes/all/GCF/001/045/415/GCF_001045415.1_ASM104541v1
988	Vibrio cholerae	Bacteria;Proteobacteria;Gammaproteobacteria	UG010	SAMN08744330	PRJNA439310	GCA_003205765.1	Scaffold	4	48		PYRI01	103	3657	2018-06-11T00:00:00Z	ftp://ftp.ncbi.nlm.nih.gov/genomes/all/GCF/003/205/765/GCF_003205765.1_ASM320576v1
989	Vibrio cholerae	Bacteria;Proteobacteria;Gammaproteobacteria	UG020	SAMN08744331	PRJNA439310	GCA_003205635.1	Scaffold	4	48		PYRH01	110	3681	2018-06-11T00:00:00Z	ftp://ftp.ncbi.nlm.nih.gov/genomes/all/GCF/003/205/635/GCF_003205635.1_ASM320563v1
990	Vibrio cholerae	Bacteria;Proteobacteria;Gammaproteobacteria	UG026	SAMN08744332	PRJNA439310	GCA_003205685.1	Scaffold	4	48		PYRG01	104	3683	2018-06-11T00:00:00Z	ftp://ftp.ncbi.nlm.nih.gov/genomes/all/GCF/003/205/685/GCF_003205685.1_ASM320568v1
991	Vibrio cholerae	Bacteria;Proteobacteria;Gammaproteobacteria	UG040	SAMN08744326	PRJNA439310	GCA_003205735.1	Scaffold	4	48		PYRM01	112	3694	2018-06-11T00:00:00Z	ftp://ftp.ncbi.nlm.nih.gov/genomes/all/GCF/003/205/735/GCF_003205735.1_ASM320573v1
992	Vibrio cholerae	Bacteria;Proteobacteria;Gammaproteobacteria	UG042	SAMN08744333	PRJNA439310	GCA_003205655.1	Scaffold	4	48		PYRF01	122	3700	2018-06-11T00:00:00Z	ftp://ftp.ncbi.nlm.nih.gov/genomes/all/GCF/003/205/655/GCF_003205655.1_ASM320565v1
993	Vibrio cholerae	Bacteria;Proteobacteria;Gammaproteobacteria	UG046	SAMN08744334	PRJNA439310	GCA_003205565.1	Scaffold	4	48		PYRE01	114	3696	2018-06-11T00:00:00Z	ftp://ftp.ncbi.nlm.nih.gov/genomes/all/GCF/003/205/565/GCF_003205565.1_ASM320556v1
994	Vibrio cholerae	Bacteria;Proteobacteria;Gammaproteobacteria	UG054	SAMN08744335	PRJNA439310	GCA_003205555.1	Scaffold	4	48		PYRD01	119	3690	2018-06-11T00:00:00Z	ftp://ftp.ncbi.nlm.nih.gov/genomes/all/GCF/003/205/555/GCF_003205555.1_ASM320555v1
995	Vibrio cholerae	Bacteria;Proteobacteria;Gammaproteobacteria	UG060	SAMN08744327	PRJNA439310	GCA_003205755.1	Scaffold	4	48		PYRL01	106	3697	2018-06-11T00:00:00Z	ftp://ftp.ncbi.nlm.nih.gov/genomes/all/GCF/003/205/755/GCF_003205755.1_ASM320575v1
996	Vibrio cholerae	Bacteria;Proteobacteria;Gammaproteobacteria	UG071	SAMN08744328	PRJNA439310	GCA_003205705.1	Scaffold	4	48		PYRK01	94	3697	2018-06-11T00:00:00Z	ftp://ftp.ncbi.nlm.nih.gov/genomes/all/GCF/003/205/705/GCF_003205705.1_ASM320570v1
997	Vibrio cholerae	Bacteria;Proteobacteria;Gammaproteobacteria	UG086	SAMN08744329	PRJNA439310	GCA_003205675.1	Scaffold	4	48		PYRJ01	105	3699	2018-06-11T00:00:00Z	ftp://ftp.ncbi.nlm.nih.gov/genomes/all/GCF/003/205/675/GCF_003205675.1_ASM320567v1
998	Vibrio cholerae	Bacteria;Proteobacteria;Gammaproteobacteria	V. cholerae 116-17b	SAMEA3257723	PRJEB8515	GCA_001292745.1	Contig	4	48		CGHE01	186	3733	2015-04-17T00:00:00Z	ftp://ftp.ncbi.nlm.nih.gov/genomes/all/GCF/001/292/745/GCF_001292745.1_V._cholerae_116-17b
999	Vibrio cholerae	Bacteria;Proteobacteria;Gammaproteobacteria	V. cholerae BRV8	SAMEA3257725	PRJEB8515	GCA_001292785.1	Contig	4	48		CTBD01	152	3639	2015-04-21T00:00:00Z	ftp://ftp.ncbi.nlm.nih.gov/genomes/all/GCF/001/292/785/GCF_001292785.1_V._cholerae_BRV8
1000	Vibrio cholerae	Bacteria;Proteobacteria;Gammaproteobacteria	V109	SAMEA889203	PRJEB2215	GCA_001257255.1	Scaffold	4	47		CWOJ01	74	3484	2015-07-17T00:00:00Z	ftp://ftp.ncbi.nlm.nih.gov/genomes/all/GCF/001/257/255/GCF_001257255.1_4056_2_5
1001	Vibrio cholerae	Bacteria;Proteobacteria;Gammaproteobacteria	V212-1	SAMEA889206	PRJEB2215	GCA_001248465.1	Scaffold	4	48		CWPH01	255	3549	2015-07-16T00:00:00Z	ftp://ftp.ncbi.nlm.nih.gov/genomes/all/GCF/001/248/465/GCF_001248465.1_4056_2_4
1002	Vibrio cholerae	Bacteria;Proteobacteria;Gammaproteobacteria	V5	SAMEA889204	PRJEB2215	GCA_001252675.1	Scaffold	4	48		CWNT01	58	3555	2015-07-16T00:00:00Z	ftp://ftp.ncbi.nlm.nih.gov/genomes/all/GCF/001/252/675/GCF_001252675.1_4056_2_6
1003	Vibrio cholerae	Bacteria;Proteobacteria;Gammaproteobacteria	VC22	SAMN05590406	PRJNA339415	GCA_001729195.1	Contig	4	48		MIKK01	113	3609	2016-09-15T00:00:00Z	ftp://ftp.ncbi.nlm.nih.gov/genomes/all/GCF/001/729/195/GCF_001729195.1_ASM172919v1
1004	Vibrio cholerae	Bacteria;Proteobacteria;Gammaproteobacteria	VC48	SAMN05590407	PRJNA339415	GCA_001857165.1	Contig	4	48		MIOT01	152	3525	2016-10-14T00:00:00Z	ftp://ftp.ncbi.nlm.nih.gov/genomes/all/GCF/001/857/165/GCF_001857165.1_ASM185716v1
1005	Vibrio cholerae	Bacteria;Proteobacteria;Gammaproteobacteria	VC53	SAMN05590408	PRJNA339415	GCA_001857155.1	Contig	4	47		MIOU01	247	3783	2016-10-14T00:00:00Z	ftp://ftp.ncbi.nlm.nih.gov/genomes/all/GCF/001/857/155/GCF_001857155.1_ASM185715v1
1006	Vibrio cholerae	Bacteria;Proteobacteria;Gammaproteobacteria	VC56	SAMN05590409	PRJNA339415	GCA_001857175.1	Contig	4	47		MIOV01	216	3761	2016-10-14T00:00:00Z	ftp://ftp.ncbi.nlm.nih.gov/genomes/all/GCF/001/857/175/GCF_001857175.1_ASM185717v1
1007	Vibrio cholerae	Bacteria;Proteobacteria;Gammaproteobacteria	VcN1	SAMN07786812	PRJNA414353	GCA_002843255.1	Contig	4	48		PDNJ01	177	3664	2017-12-14T00:00:00Z	ftp://ftp.ncbi.nlm.nih.gov/genomes/all/GCF/002/843/255/GCF_002843255.1_ASM284325v1
1008	Vibrio cholerae	Bacteria;Proteobacteria;Gammaproteobacteria	Vibrio cholerae str. BC1071	SAMEA104115281	PRJEB20589	GCA_900185995.1	Complete	4	48	chromosome I:NZ_LT897797.1/LT897797.1; chromosome II:NZ_LT897798.1/LT897798.1		2	3807	2017-12-20T00:00:00Z	ftp://ftp.ncbi.nlm.nih.gov/genomes/all/GCF/900/185/995/GCF_900185995.1_BK1071
1009	Vibrio cholerae	Bacteria;Proteobacteria;Gammaproteobacteria	YB1A01	SAMN03488004	PRJNA281423	GCA_001402185.1	Contig	4	48		LBCL01	56	3469	2015-10-22T00:00:00Z	ftp://ftp.ncbi.nlm.nih.gov/genomes/all/GCF/001/402/185/GCF_001402185.1_ASM140218v1
1010	Vibrio cholerae	Bacteria;Proteobacteria;Gammaproteobacteria	YB1G06	SAMN03488005	PRJNA281423	GCA_001402365.1	Scaffold	4	48		LBFV01	49	3503	2015-10-22T00:00:00Z	ftp://ftp.ncbi.nlm.nih.gov/genomes/all/GCF/001/402/365/GCF_001402365.1_ASM140236v1
1011	Vibrio cholerae	Bacteria;Proteobacteria;Gammaproteobacteria	YB2A05	SAMN03488006	PRJNA281423	GCA_001402535.1	Scaffold	4	48		LBFW01	52	3453	2015-10-22T00:00:00Z	ftp://ftp.ncbi.nlm.nih.gov/genomes/all/GCF/001/402/535/GCF_001402535.1_ASM140253v1
1012	Vibrio cholerae	Bacteria;Proteobacteria;Gammaproteobacteria	YB2A06	SAMN03488007	PRJNA281423	GCA_001402375.1	Contig	4	47		LBFX01	63	3681	2015-10-22T00:00:00Z	ftp://ftp.ncbi.nlm.nih.gov/genomes/all/GCF/001/402/375/GCF_001402375.1_ASM140237v1
1013	Vibrio cholerae	Bacteria;Proteobacteria;Gammaproteobacteria	YB2G01	SAMN03488008	PRJNA281423	GCA_001411585.1	Contig	4	47		LBFY01	64	3680	2015-10-22T00:00:00Z	ftp://ftp.ncbi.nlm.nih.gov/genomes/all/GCF/001/411/585/GCF_001411585.1_ASM141158v1
1014	Vibrio cholerae	Bacteria;Proteobacteria;Gammaproteobacteria	YB2G05	SAMN03488009	PRJNA281423	GCA_001402415.1	Scaffold	4	48		LBFZ01	51	3457	2015-10-22T00:00:00Z	ftp://ftp.ncbi.nlm.nih.gov/genomes/all/GCF/001/402/415/GCF_001402415.1_ASM140241v1
1015	Vibrio cholerae	Bacteria;Proteobacteria;Gammaproteobacteria	YB2G07	SAMN03488010	PRJNA281423	GCA_001402425.1	Scaffold	4	48		LBGA01	61	3557	2015-10-22T00:00:00Z	ftp://ftp.ncbi.nlm.nih.gov/genomes/all/GCF/001/402/425/GCF_001402425.1_ASM140242v1
1016	Vibrio cholerae	Bacteria;Proteobacteria;Gammaproteobacteria	YB3B05	SAMN03488011	PRJNA281423	GCA_001402545.1	Scaffold	4	48		LBGB01	47	3609	2015-10-22T00:00:00Z	ftp://ftp.ncbi.nlm.nih.gov/genomes/all/GCF/001/402/545/GCF_001402545.1_ASM140254v1
1017	Vibrio cholerae	Bacteria;Proteobacteria;Gammaproteobacteria	YB3G04	SAMN03488012	PRJNA281423	GCA_001402275.1	Scaffold	4	47		LBGC01	68	3681	2015-10-22T00:00:00Z	ftp://ftp.ncbi.nlm.nih.gov/genomes/all/GCF/001/402/275/GCF_001402275.1_ASM140227v1
1018	Vibrio cholerae	Bacteria;Proteobacteria;Gammaproteobacteria	YB4B03	SAMN03488013	PRJNA281423	GCA_001402605.1	Contig	4	48		LBGD01	62	3530	2015-10-22T00:00:00Z	ftp://ftp.ncbi.nlm.nih.gov/genomes/all/GCF/001/402/605/GCF_001402605.1_ASM140260v1
1019	Vibrio cholerae	Bacteria;Proteobacteria;Gammaproteobacteria	YB4C07	SAMN03488014	PRJNA281423	GCA_001402285.1	Contig	4	48		LBGE01	44	3616	2015-10-22T00:00:00Z	ftp://ftp.ncbi.nlm.nih.gov/genomes/all/GCF/001/402/285/GCF_001402285.1_ASM140228v1
1020	Vibrio cholerae	Bacteria;Proteobacteria;Gammaproteobacteria	YB4F05	SAMN03488015	PRJNA281423	GCA_001402265.1	Scaffold	4	48		LBGF01	50	3458	2015-10-22T00:00:00Z	ftp://ftp.ncbi.nlm.nih.gov/genomes/all/GCF/001/402/265/GCF_001402265.1_ASM140226v1
1021	Vibrio cholerae	Bacteria;Proteobacteria;Gammaproteobacteria	YB4G05	SAMN03488016	PRJNA281423	GCA_001402575.1	Scaffold	4	48		LBGG01	54	3547	2015-10-22T00:00:00Z	ftp://ftp.ncbi.nlm.nih.gov/genomes/all/GCF/001/402/575/GCF_001402575.1_ASM140257v1
1022	Vibrio cholerae	Bacteria;Proteobacteria;Gammaproteobacteria	YB4G06	SAMN03488017	PRJNA281423	GCA_001402255.1	Scaffold	4	47		LBGH01	65	3670	2015-10-22T00:00:00Z	ftp://ftp.ncbi.nlm.nih.gov/genomes/all/GCF/001/402/255/GCF_001402255.1_ASM140225v1
1023	Vibrio cholerae	Bacteria;Proteobacteria;Gammaproteobacteria	YB4H02	SAMN03488018	PRJNA281423	GCA_001402585.1	Scaffold	4	47		LBGI01	67	3696	2015-10-22T00:00:00Z	ftp://ftp.ncbi.nlm.nih.gov/genomes/all/GCF/001/402/585/GCF_001402585.1_ASM140258v1
1024	Vibrio cholerae	Bacteria;Proteobacteria;Gammaproteobacteria	YB5A06	SAMN03488019	PRJNA281423	GCA_001402435.1	Scaffold	4	48		LBGJ01	57	3497	2015-10-22T00:00:00Z	ftp://ftp.ncbi.nlm.nih.gov/genomes/all/GCF/001/402/435/GCF_001402435.1_ASM140243v1
1025	Vibrio cholerae	Bacteria;Proteobacteria;Gammaproteobacteria	YB6A06	SAMN03488020	PRJNA281423	GCA_001402445.1	Contig	4	48		LBGK01	51	3456	2015-10-22T00:00:00Z	ftp://ftp.ncbi.nlm.nih.gov/genomes/all/GCF/001/402/445/GCF_001402445.1_ASM140244v1
1026	Vibrio cholerae	Bacteria;Proteobacteria;Gammaproteobacteria	YB7A06	SAMN03488021	PRJNA281423	GCA_001402335.1	Scaffold	4	48		LBGL01	58	3487	2015-10-22T00:00:00Z	ftp://ftp.ncbi.nlm.nih.gov/genomes/all/GCF/001/402/335/GCF_001402335.1_ASM140233v1
1027	Vibrio cholerae	Bacteria;Proteobacteria;Gammaproteobacteria	YB7A09	SAMN03488022	PRJNA281423	GCA_001402595.1	Scaffold	4	48		LBGM01	49	3455	2015-10-22T00:00:00Z	ftp://ftp.ncbi.nlm.nih.gov/genomes/all/GCF/001/402/595/GCF_001402595.1_ASM140259v1
1028	Vibrio cholerae	Bacteria;Proteobacteria;Gammaproteobacteria	YB8E08	SAMN03488023	PRJNA281423	GCA_001402655.1	Scaffold	4	48		LBGN01	44	3609	2015-10-22T00:00:00Z	ftp://ftp.ncbi.nlm.nih.gov/genomes/all/GCF/001/402/655/GCF_001402655.1_ASM140265v1
1029	Vibrio cholerae	Bacteria;Proteobacteria;Gammaproteobacteria	YN2011004	SAMN03402961	PRJNA278095	GCA_001029975.1	Scaffold	4	47	plasmid p2011004:NZ_CM003324.1/CM003324.1	LBBP01	64	3728	2015-05-07T00:00:00Z	ftp://ftp.ncbi.nlm.nih.gov/genomes/all/GCF/001/029/975/GCF_001029975.1_ASM102997v1
1030	Vibrio cholerae	Bacteria;Proteobacteria;Gammaproteobacteria	YN89004	SAMN03402963	PRJNA278342	GCA_001030035.1	Scaffold	4	47	plasmid p89004:NZ_CM003325.1/CM003325.1	LBBR01	59	3616	2015-05-07T00:00:00Z	ftp://ftp.ncbi.nlm.nih.gov/genomes/all/GCF/001/030/035/GCF_001030035.1_ASM103003v1
1031	Vibrio cholerae	Bacteria;Proteobacteria;Gammaproteobacteria	YN97083	SAMN03402964	PRJNA278341	GCA_001030015.1	Scaffold	4	48		LBBQ01	64	3747	2015-05-07T00:00:00Z	ftp://ftp.ncbi.nlm.nih.gov/genomes/all/GCF/001/030/015/GCF_001030015.1_ASM103001v1
1032	Vibrio cholerae	Bacteria;Proteobacteria;Gammaproteobacteria	YN98296	SAMN03402962	PRJNA278343	GCA_001184775.1	Scaffold	4	47	plasmid p98296:NZ_CM003362.1/CM003362.1	LBBS01	53	3679	2015-05-07T00:00:00Z	ftp://ftp.ncbi.nlm.nih.gov/genomes/all/GCF/001/184/775/GCF_001184775.1_ASM118477v1
1033	Vibrio cholerae 12129(1)	Bacteria;Proteobacteria;Gammaproteobacteria	12129(1)	SAMN02393812	PRJNA33561	GCA_000174115.1	Contig	4	48		ACFQ01	12	3568	2009-05-01T00:00:00Z	ftp://ftp.ncbi.nlm.nih.gov/genomes/all/GCF/000/174/115/GCF_000174115.1_ASM17411v1
1034	Vibrio cholerae 1587	Bacteria;Proteobacteria;Gammaproteobacteria	1587	SAMN02435867	PRJNA18265	GCA_000168895.2	Scaffold	4	47		AAUR02	73	3866	2006-11-27T00:00:00Z	ftp://ftp.ncbi.nlm.nih.gov/genomes/all/GCF/000/168/895/GCF_000168895.2_Vibrio_cholerae_1587
1035	Vibrio cholerae 2011EL-301	Bacteria;Proteobacteria;Gammaproteobacteria	2011EL-301	SAMN02469782	PRJNA83021	GCA_000257415.2	Contig	4	48		AJFN02	163	3650	2012-04-02T00:00:00Z	ftp://ftp.ncbi.nlm.nih.gov/genomes/all/GCF/000/257/415/GCF_000257415.2_ASM25741v2
1036	Vibrio cholerae 2012EL-1759	Bacteria;Proteobacteria;Gammaproteobacteria	2012EL-1759	SAMN02195196	PRJNA207363	GCA_000710155.1	Contig	4	48		JNEW01	68	3660	2014-06-18T00:00:00Z	ftp://ftp.ncbi.nlm.nih.gov/genomes/all/GCF/000/710/155/GCF_000710155.1_ASM71015v1
1037	Vibrio cholerae 2740-80	Bacteria;Proteobacteria;Gammaproteobacteria	2740-80	SAMN02943003	PRJNA256339	GCA_001683415.1	Complete	4	48	chromosome 1:NZ_CP016324.1/CP016324.1; chromosome 2:NZ_CP016325.1/CP016325.1		2	3723	2016-07-11T00:00:00Z	ftp://ftp.ncbi.nlm.nih.gov/genomes/all/GCF/001/683/415/GCF_001683415.1_ASM168341v1
1038	Vibrio cholerae 2740-80	Bacteria;Proteobacteria;Gammaproteobacteria	2740-80	SAMN02435841	PRJNA18253	GCA_000168915.3	Scaffold	4	48		AAUT02	41	3735	2007-01-09T00:00:00Z	ftp://ftp.ncbi.nlm.nih.gov/genomes/all/GCF/000/168/915/GCF_000168915.2_ASM16891v3
1039	Vibrio cholerae 2740-80	Bacteria;Proteobacteria;Gammaproteobacteria	2740-80	SAMN05590403	PRJNA339415	GCA_001729185.1	Contig	4	48		MIKI01	191	3661	2016-09-15T00:00:00Z	ftp://ftp.ncbi.nlm.nih.gov/genomes/all/GCF/001/729/185/GCF_001729185.1_ASM172918v1
1040	Vibrio cholerae 4260B	Bacteria;Proteobacteria;Gammaproteobacteria	4260B	SAMN02470062	PRJNA176181	GCA_000330905.1	Contig	4	48		AMVL01	40	3684	2013-01-03T00:00:00Z	ftp://ftp.ncbi.nlm.nih.gov/genomes/all/GCF/000/330/905/GCF_000330905.1_VC4260B
1041	Vibrio cholerae 623-39	Bacteria;Proteobacteria;Gammaproteobacteria	623-39	SAMN02435871	PRJNA18493	GCA_000154005.2	Scaffold	4	48		AAWG02	39	3695	2007-01-03T00:00:00Z	ftp://ftp.ncbi.nlm.nih.gov/genomes/all/GCF/000/154/005/GCF_000154005.2_Vibrio_cholerae_623-39_V1
1042	Vibrio cholerae AM-19226	Bacteria;Proteobacteria;Gammaproteobacteria	AM-19226	SAMN02435859	PRJNA17723	GCA_000153785.3	Scaffold	4	48		AATY02	33	3708	2006-09-28T00:00:00Z	ftp://ftp.ncbi.nlm.nih.gov/genomes/all/GCF/000/153/785/GCF_000153785.2_ASM15378v3
1043	Vibrio cholerae ATCC 14035	Bacteria;Proteobacteria;Gammaproteobacteria	ATCC 14035	SAMN02744003	PRJNA223104	GCA_000621645.1	Scaffold	4	48		JHXR01	62	3688	2014-04-08T00:00:00Z	ftp://ftp.ncbi.nlm.nih.gov/genomes/all/GCF/000/621/645/GCF_000621645.1_ASM62164v1
1044	Vibrio cholerae B33	Bacteria;Proteobacteria;Gammaproteobacteria	B33	SAMN02471145	PRJNA18499	GCA_000153965.1	Scaffold	4	47		AAWE01	200	3623	2007-01-03T00:00:00Z	ftp://ftp.ncbi.nlm.nih.gov/genomes/all/GCF/000/153/965/GCF_000153965.1_ASM15396v1
1045	Vibrio cholerae B33	Bacteria;Proteobacteria;Gammaproteobacteria	B33	SAMN02393810	PRJNA33557	GCA_000174315.1	Scaffold	4	47		ACHZ01	17	3842	2009-05-01T00:00:00Z	ftp://ftp.ncbi.nlm.nih.gov/genomes/all/GCF/000/174/315/GCF_000174315.1_ASM17431v1
1046	Vibrio cholerae BJG-01	Bacteria;Proteobacteria;Gammaproteobacteria	BJG-01	SAMN00222974	PRJNA64001	GCA_000221465.1	Scaffold	4	48		AFOU01	238	3489	2011-07-26T00:00:00Z	ftp://ftp.ncbi.nlm.nih.gov/genomes/all/GCF/000/221/465/GCF_000221465.1_ASM22146v1
1047	Vibrio cholerae BX 330286	Bacteria;Proteobacteria;Gammaproteobacteria	BX 330286	SAMN02393811	PRJNA33559	GCA_000174335.1	Contig	4	48		ACIA01	8	3652	2009-05-01T00:00:00Z	ftp://ftp.ncbi.nlm.nih.gov/genomes/all/GCF/000/174/335/GCF_000174335.1_ASM17433v1
1048	Vibrio cholerae C6706	Bacteria;Proteobacteria;Gammaproteobacteria	C6706	SAMN05590424	PRJNA339415	GCA_001857435.1	Contig	4	47		MIPI01	132	3709	2016-10-14T00:00:00Z	ftp://ftp.ncbi.nlm.nih.gov/genomes/all/GCF/001/857/435/GCF_001857435.1_ASM185743v1
1049	Vibrio cholerae CIRS101	Bacteria;Proteobacteria;Gammaproteobacteria	CIRS 101	SAMN02393814	PRJNA39603	GCA_000175695.1	Contig	4	48		ACVW01	18	3683	2009-08-11T00:00:00Z	ftp://ftp.ncbi.nlm.nih.gov/genomes/all/GCF/000/175/695/GCF_000175695.1_ASM17569v1
1050	Vibrio cholerae CP1030(3)	Bacteria;Proteobacteria;Gammaproteobacteria	CP1030(3)	SAMN00622033	PRJNA63987	GCA_000279555.1	Scaffold	4	47		ALCZ01	116	3611	2012-07-18T00:00:00Z	ftp://ftp.ncbi.nlm.nih.gov/genomes/all/GCF/000/279/555/GCF_000279555.1_ASM27955v1
1051	Vibrio cholerae CP1032(5)	Bacteria;Proteobacteria;Gammaproteobacteria	CP1032(5)	SAMN00622029	PRJNA63853	GCA_000279305.1	Contig	4	48		ALDA01	17	3654	2012-07-18T00:00:00Z	ftp://ftp.ncbi.nlm.nih.gov/genomes/all/GCF/000/279/305/GCF_000279305.1_ASM27930v1
1052	Vibrio cholerae CP1033(6)	Bacteria;Proteobacteria;Gammaproteobacteria	CP1033(6)	SAMN02435814	PRJNA63855	GCA_000304755.1	Contig	4	48		AJRL01	33	3656	2012-10-10T00:00:00Z	ftp://ftp.ncbi.nlm.nih.gov/genomes/all/GCF/000/304/755/GCF_000304755.1_ASM30475v1
1053	Vibrio cholerae CP1035(8)	Bacteria;Proteobacteria;Gammaproteobacteria	CP1035(8)	SAMN00736148	PRJNA63989	GCA_000304915.2	Scaffold	4	48		AJRM01	158	3392	2012-10-10T00:00:00Z	ftp://ftp.ncbi.nlm.nih.gov/genomes/all/GCF/000/304/915/GCF_000304915.2_ASM30491v2
1054	Vibrio cholerae CP1037(10)	Bacteria;Proteobacteria;Gammaproteobacteria	CP1037(10)	SAMN00622034	PRJNA63991	GCA_000302965.1	Scaffold	4	48		ALDB01	78	3485	2012-10-04T00:00:00Z	ftp://ftp.ncbi.nlm.nih.gov/genomes/all/GCF/000/302/965/GCF_000302965.1_ASM30296v1
1055	Vibrio cholerae CP1038(11)	Bacteria;Proteobacteria;Gammaproteobacteria	CP1038(11)	SAMN00622028	PRJNA63857	GCA_000279325.1	Contig	4	48		ALDC01	18	3729	2012-07-18T00:00:00Z	ftp://ftp.ncbi.nlm.nih.gov/genomes/all/GCF/000/279/325/GCF_000279325.1_ASM27932v1
1056	Vibrio cholerae CP1040(13)	Bacteria;Proteobacteria;Gammaproteobacteria	CP1040(13)	SAMN00622026	PRJNA63993	GCA_000302985.1	Scaffold	4	48		ALDD01	105	3612	2012-10-04T00:00:00Z	ftp://ftp.ncbi.nlm.nih.gov/genomes/all/GCF/000/302/985/GCF_000302985.1_ASM30298v1
1057	Vibrio cholerae CP1041(14)	Bacteria;Proteobacteria;Gammaproteobacteria	CP1041(14)	SAMN00622027	PRJNA63859	GCA_000279245.1	Contig	4	47		ALDE01	23	3732	2012-07-18T00:00:00Z	ftp://ftp.ncbi.nlm.nih.gov/genomes/all/GCF/000/279/245/GCF_000279245.1_ASM27924v1
1058	Vibrio cholerae CP1042(15)	Bacteria;Proteobacteria;Gammaproteobacteria	CP1042(15)	SAMN00622036	PRJNA63861	GCA_000279345.1	Contig	4	48		ALDF01	20	3715	2012-07-18T00:00:00Z	ftp://ftp.ncbi.nlm.nih.gov/genomes/all/GCF/000/279/345/GCF_000279345.1_ASM27934v1
1059	Vibrio cholerae CP1044(17)	Bacteria;Proteobacteria;Gammaproteobacteria	CP1044(17)	SAMN00622048	PRJNA63995	GCA_000303045.1	Scaffold	4	47		ALDG01	135	3616	2012-10-04T00:00:00Z	ftp://ftp.ncbi.nlm.nih.gov/genomes/all/GCF/000/303/045/GCF_000303045.1_ASM30304v1
1060	Vibrio cholerae CP1046(19)	Bacteria;Proteobacteria;Gammaproteobacteria	CP1046(19)	SAMN00622035	PRJNA63863	GCA_000281655.1	Contig	4	48		ALDH01	25	3764	2012-07-18T00:00:00Z	ftp://ftp.ncbi.nlm.nih.gov/genomes/all/GCF/000/281/655/GCF_000281655.1_ASM28165v1
1061	Vibrio cholerae CP1047(20)	Bacteria;Proteobacteria;Gammaproteobacteria	CP1047(20)	SAMN00622046	PRJNA63997	GCA_000279785.1	Scaffold	4	47		ALDI01	123	3669	2012-07-18T00:00:00Z	ftp://ftp.ncbi.nlm.nih.gov/genomes/all/GCF/000/279/785/GCF_000279785.1_ASM27978v1
1062	Vibrio cholerae CP1048(21)	Bacteria;Proteobacteria;Gammaproteobacteria	CP1048(21)	SAMN00622022	PRJNA63865	GCA_000279395.1	Contig	4	48		ALDJ01	27	3717	2012-07-18T00:00:00Z	ftp://ftp.ncbi.nlm.nih.gov/genomes/all/GCF/000/279/395/GCF_000279395.1_ASM27939v1
1063	Vibrio cholerae CP1050(23)	Bacteria;Proteobacteria;Gammaproteobacteria	CP1050(23)	SAMN00622047	PRJNA63999	GCA_000303065.1	Scaffold	4	48		ALDK01	114	3589	2012-10-04T00:00:00Z	ftp://ftp.ncbi.nlm.nih.gov/genomes/all/GCF/000/303/065/GCF_000303065.1_ASM30306v1
1064	Vibrio cholerae CP1110	Bacteria;Proteobacteria;Gammaproteobacteria	CP1110	SAMN02469662	PRJNA175521	GCA_000387585.1	Contig	4	47		AMWF01	184	3510	2013-05-02T00:00:00Z	ftp://ftp.ncbi.nlm.nih.gov/genomes/all/GCF/000/387/585/GCF_000387585.1_BJG-01
1065	Vibrio cholerae CP1111	Bacteria;Proteobacteria;Gammaproteobacteria	CP1111	SAMN02469658	PRJNA175897	GCA_000387625.1	Contig	4	47		AMWS01	199	3504	2013-05-02T00:00:00Z	ftp://ftp.ncbi.nlm.nih.gov/genomes/all/GCF/000/387/625/GCF_000387625.1_BJG-01
1066	Vibrio cholerae CP1112	Bacteria;Proteobacteria;Gammaproteobacteria	CP1112	SAMN02469664	PRJNA175898	GCA_000387645.1	Contig	4	47		AMWT01	193	3511	2013-05-02T00:00:00Z	ftp://ftp.ncbi.nlm.nih.gov/genomes/all/GCF/000/387/645/GCF_000387645.1_BJG-01
1067	Vibrio cholerae CP1113	Bacteria;Proteobacteria;Gammaproteobacteria	CP1113	SAMN02469659	PRJNA175899	GCA_000387665.1	Contig	4	47		AMWU01	186	3505	2013-05-02T00:00:00Z	ftp://ftp.ncbi.nlm.nih.gov/genomes/all/GCF/000/387/665/GCF_000387665.1_BJG-01
1068	Vibrio cholerae CP1114	Bacteria;Proteobacteria;Gammaproteobacteria	CP1114	SAMN02469661	PRJNA175907	GCA_000387685.1	Contig	4	47		AMWV01	199	3510	2013-05-02T00:00:00Z	ftp://ftp.ncbi.nlm.nih.gov/genomes/all/GCF/000/387/685/GCF_000387685.1_BJG-01
1069	Vibrio cholerae CP1115	Bacteria;Proteobacteria;Gammaproteobacteria	CP1115	SAMN02469660	PRJNA175908	GCA_000387605.1	Contig	4	47		AMWR01	183	3506	2013-05-02T00:00:00Z	ftp://ftp.ncbi.nlm.nih.gov/genomes/all/GCF/000/387/605/GCF_000387605.1_BJG-01
1070	Vibrio cholerae CP1116	Bacteria;Proteobacteria;Gammaproteobacteria	CP1116	SAMN02469663	PRJNA181020	GCA_000387725.1	Scaffold	4	47		ANNM01	207	3512	2013-05-02T00:00:00Z	ftp://ftp.ncbi.nlm.nih.gov/genomes/all/GCF/000/387/725/GCF_000387725.1_BJG-01
1071	Vibrio cholerae CP1117	Bacteria;Proteobacteria;Gammaproteobacteria	CP1117	SAMN02469665	PRJNA175896	GCA_000387705.1	Contig	4	47		AMWW01	183	3505	2013-05-02T00:00:00Z	ftp://ftp.ncbi.nlm.nih.gov/genomes/all/GCF/000/387/705/GCF_000387705.1_BJG-01
1072	Vibrio cholerae CT 5369-93	Bacteria;Proteobacteria;Gammaproteobacteria	CT 5369-93	SAMN02393824	PRJNA40501	GCA_000176455.1	Contig	4	48		ADAL01	269	2871	2009-10-23T00:00:00Z	ftp://ftp.ncbi.nlm.nih.gov/genomes/all/GCF/000/176/455/GCF_000176455.1_ASM17645v1
1073	Vibrio cholerae E306	Bacteria;Proteobacteria;Gammaproteobacteria	E306	SAMN02470030	PRJNA218507	GCA_000487955.1	Scaffold	4	48		AWWA01	51	3855	2013-10-29T00:00:00Z	ftp://ftp.ncbi.nlm.nih.gov/genomes/all/GCF/000/487/955/GCF_000487955.1_E306v1
1074	Vibrio cholerae H1	Bacteria;Proteobacteria;Gammaproteobacteria	H1	SAMN02470784	PRJNA73829	GCA_000275645.1	Chromosome	4	48	chromosome 1:NZ_AKGH01000001.1/AKGH01000001.1; chromosome 2:NZ_AKGH01000002.1/AKGH01000002.1	AKGH01	2	3727	2012-06-29T00:00:00Z	ftp://ftp.ncbi.nlm.nih.gov/genomes/all/GCF/000/275/645/GCF_000275645.1_ASM27564v1
1075	Vibrio cholerae HC-02A1	Bacteria;Proteobacteria;Gammaproteobacteria	HC-02A1	SAMN00249590	PRJNA63903	GCA_000221445.1	Scaffold	4	48		AFOT01	168	3521	2011-07-26T00:00:00Z	ftp://ftp.ncbi.nlm.nih.gov/genomes/all/GCF/000/221/445/GCF_000221445.1_ASM22144v1
1076	Vibrio cholerae HC-02C1	Bacteria;Proteobacteria;Gammaproteobacteria	HC-02C1	SAMN00752544	PRJNA63905	GCA_000305525.2	Scaffold	4	48		AJSH01	121	3525	2012-10-15T00:00:00Z	ftp://ftp.ncbi.nlm.nih.gov/genomes/all/GCF/000/305/525/GCF_000305525.2_ASM30552v2
1077	Vibrio cholerae HC-06A1	Bacteria;Proteobacteria;Gammaproteobacteria	HC-06A1	SAMN00262219	PRJNA63907	GCA_000234375.2	Contig	4	48		AGUI01	128	3704	2011-11-04T00:00:00Z	ftp://ftp.ncbi.nlm.nih.gov/genomes/all/GCF/000/234/375/GCF_000234375.1_ASM23437v2
1078	Vibrio cholerae HC-17A1	Bacteria;Proteobacteria;Gammaproteobacteria	HC-17A1	SAMN00722973	PRJNA63909	GCA_000304935.2	Scaffold	4	47		AJRN01	405	3755	2012-10-10T00:00:00Z	ftp://ftp.ncbi.nlm.nih.gov/genomes/all/GCF/000/304/935/GCF_000304935.2_ASM30493v2
1079	Vibrio cholerae HC-17A2	Bacteria;Proteobacteria;Gammaproteobacteria	HC-17A2	SAMN00752543	PRJNA64673	GCA_000305675.2	Scaffold	4	48		AJSI01	94	3680	2012-10-15T00:00:00Z	ftp://ftp.ncbi.nlm.nih.gov/genomes/all/GCF/000/305/675/GCF_000305675.2_ASM30567v2
1080	Vibrio cholerae HC-19A1	Bacteria;Proteobacteria;Gammaproteobacteria	HC-19A1	SAMN00262260	PRJNA63911	GCA_000234965.1	Scaffold	4	48		AGUJ01	96	3689	2011-11-04T00:00:00Z	ftp://ftp.ncbi.nlm.nih.gov/genomes/all/GCF/000/234/965/GCF_000234965.1_ASM23496v1
1081	Vibrio cholerae HC-1A2	Bacteria;Proteobacteria;Gammaproteobacteria	HC-1A2	SAMN00249592	PRJNA63881	GCA_000304775.1	Contig	4	48		AJRO01	19	3573	2012-10-10T00:00:00Z	ftp://ftp.ncbi.nlm.nih.gov/genomes/all/GCF/000/304/775/GCF_000304775.1_ASM30477v1
1082	Vibrio cholerae HC-20A2	Bacteria;Proteobacteria;Gammaproteobacteria	HC-20A2	SAMN02435820	PRJNA63871	GCA_000279415.1	Contig	4	48		ALDL01	27	3727	2012-07-18T00:00:00Z	ftp://ftp.ncbi.nlm.nih.gov/genomes/all/GCF/000/279/415/GCF_000279415.1_ASM27941v1
1083	Vibrio cholerae HC-21A1	Bacteria;Proteobacteria;Gammaproteobacteria	HC-21A1	SAMN00262263	PRJNA63913	GCA_000234945.1	Scaffold	4	48		AGUK01	96	3691	2011-11-04T00:00:00Z	ftp://ftp.ncbi.nlm.nih.gov/genomes/all/GCF/000/234/945/GCF_000234945.1_ASM23494v1
1084	Vibrio cholerae HC-22A1	Bacteria;Proteobacteria;Gammaproteobacteria	HC-22A1	SAMN00262257	PRJNA63915	GCA_000234925.1	Scaffold	4	48		AGUL01	86	3699	2011-11-04T00:00:00Z	ftp://ftp.ncbi.nlm.nih.gov/genomes/all/GCF/000/234/925/GCF_000234925.1_ASM23492v1
1085	Vibrio cholerae HC-23A1	Bacteria;Proteobacteria;Gammaproteobacteria	HC-23A1	SAMN00222984	PRJNA63873	GCA_000234395.2	Contig	4	48		AGUM01	15	3719	2011-11-04T00:00:00Z	ftp://ftp.ncbi.nlm.nih.gov/genomes/all/GCF/000/234/395/GCF_000234395.1_ASM23439v2
1086	Vibrio cholerae HC-28A1	Bacteria;Proteobacteria;Gammaproteobacteria	HC-28A1	SAMN00262252	PRJNA63917	GCA_000234415.2	Contig	4	48		AGUN01	138	3700	2011-11-04T00:00:00Z	ftp://ftp.ncbi.nlm.nih.gov/genomes/all/GCF/000/234/415/GCF_000234415.1_ASM23441v2
1087	Vibrio cholerae HC-32A1	Bacteria;Proteobacteria;Gammaproteobacteria	HC-32A1	SAMN00262264	PRJNA63919	GCA_000234905.1	Scaffold	4	48		AGUO01	79	3696	2011-11-04T00:00:00Z	ftp://ftp.ncbi.nlm.nih.gov/genomes/all/GCF/000/234/905/GCF_000234905.1_ASM23490v1
1088	Vibrio cholerae HC-33A2	Bacteria;Proteobacteria;Gammaproteobacteria	HC-33A2	SAMN00262261	PRJNA63921	GCA_000234885.1	Scaffold	4	48		AGUP01	64	3681	2011-11-04T00:00:00Z	ftp://ftp.ncbi.nlm.nih.gov/genomes/all/GCF/000/234/885/GCF_000234885.1_ASM23488v1
1089	Vibrio cholerae HC-36A1	Bacteria;Proteobacteria;Gammaproteobacteria	HC-36A1	SAMN02435819	PRJNA63875	GCA_000474965.1	Contig	4	48		AXDR01	17	3556	2013-10-18T00:00:00Z	ftp://ftp.ncbi.nlm.nih.gov/genomes/all/GCF/000/474/965/GCF_000474965.1_vcoHC36A1
1090	Vibrio cholerae HC-37A1	Bacteria;Proteobacteria;Gammaproteobacteria	HC-37A1	SAMN00752441	PRJNA63923	GCA_000305585.2	Scaffold	4	48		AJSJ01	97	3696	2012-10-15T00:00:00Z	ftp://ftp.ncbi.nlm.nih.gov/genomes/all/GCF/000/305/585/GCF_000305585.2_ASM30558v2
1091	Vibrio cholerae HC-38A1	Bacteria;Proteobacteria;Gammaproteobacteria	HC-38A1	SAMN00249593	PRJNA63925	GCA_000221485.1	Scaffold	4	48		AFOV01	135	3689	2011-07-26T00:00:00Z	ftp://ftp.ncbi.nlm.nih.gov/genomes/all/GCF/000/221/485/GCF_000221485.1_ASM22148v1
1092	Vibrio cholerae HC-39A1	Bacteria;Proteobacteria;Gammaproteobacteria	HC-39A1	SAMN00622037	PRJNA63927	GCA_000302775.1	Scaffold	4	48		ALDM01	106	3631	2012-10-04T00:00:00Z	ftp://ftp.ncbi.nlm.nih.gov/genomes/all/GCF/000/302/775/GCF_000302775.1_ASM30277v1
1093	Vibrio cholerae HC-40A1	Bacteria;Proteobacteria;Gammaproteobacteria	HC-40A1	SAMN00222983	PRJNA63929	GCA_000221345.1	Scaffold	4	48		AFOK01	203	3681	2011-07-26T00:00:00Z	ftp://ftp.ncbi.nlm.nih.gov/genomes/all/GCF/000/221/345/GCF_000221345.1_ASM22134v1
1094	Vibrio cholerae HC-41A1	Bacteria;Proteobacteria;Gammaproteobacteria	HC-41A1	SAMN00622023	PRJNA63931	GCA_000302755.1	Scaffold	4	48		ALDN01	116	3597	2012-10-04T00:00:00Z	ftp://ftp.ncbi.nlm.nih.gov/genomes/all/GCF/000/302/755/GCF_000302755.1_ASM30275v1
1095	Vibrio cholerae HC-41B1	Bacteria;Proteobacteria;Gammaproteobacteria	HC-41B1	SAMN02435824	PRJNA68605	GCA_000304955.2	Scaffold	4	48		AJRP01	121	3497	2012-10-10T00:00:00Z	ftp://ftp.ncbi.nlm.nih.gov/genomes/all/GCF/000/304/955/GCF_000304955.2_ASM30495v2
1096	Vibrio cholerae HC-42A1	Bacteria;Proteobacteria;Gammaproteobacteria	HC-42A1	SAMN00622038	PRJNA63933	GCA_000279185.1	Scaffold	4	48		ALDO01	106	3635	2012-07-18T00:00:00Z	ftp://ftp.ncbi.nlm.nih.gov/genomes/all/GCF/000/279/185/GCF_000279185.1_ASM27918v1
1097	Vibrio cholerae HC-43A1	Bacteria;Proteobacteria;Gammaproteobacteria	HC-43A1	SAMN02435809	PRJNA63883	GCA_000234435.2	Contig	4	48		AGUQ01	19	3728	2011-11-04T00:00:00Z	ftp://ftp.ncbi.nlm.nih.gov/genomes/all/GCF/000/234/435/GCF_000234435.1_ASM23443v2
1098	Vibrio cholerae HC-43B1	Bacteria;Proteobacteria;Gammaproteobacteria	HC-43B1	SAMN00619210	PRJNA63885	GCA_000279435.1	Contig	4	48		ALDP01	20	3522	2012-07-18T00:00:00Z	ftp://ftp.ncbi.nlm.nih.gov/genomes/all/GCF/000/279/435/GCF_000279435.1_ASM27943v1
1099	Vibrio cholerae HC-44C1	Bacteria;Proteobacteria;Gammaproteobacteria	HC-44C1	SAMN00752542	PRJNA64011	GCA_000305565.2	Scaffold	4	48		AJSK01	90	3501	2012-10-15T00:00:00Z	ftp://ftp.ncbi.nlm.nih.gov/genomes/all/GCF/000/305/565/GCF_000305565.2_ASM30556v2
1100	Vibrio cholerae HC-46A1	Bacteria;Proteobacteria;Gammaproteobacteria	HC-46A1	SAMN00621720	PRJNA63887	GCA_000279455.1	Contig	4	48		ALDQ01	25	3759	2012-07-18T00:00:00Z	ftp://ftp.ncbi.nlm.nih.gov/genomes/all/GCF/000/279/455/GCF_000279455.1_ASM27945v1
1101	Vibrio cholerae HC-46B1	Bacteria;Proteobacteria;Gammaproteobacteria	HC-46B1	SAMN00752440	PRJNA63889	GCA_000305605.1	Contig	4	48		AJSL01	24	3538	2012-10-15T00:00:00Z	ftp://ftp.ncbi.nlm.nih.gov/genomes/all/GCF/000/305/605/GCF_000305605.1_ASM30560v1
1102	Vibrio cholerae HC-47A1	Bacteria;Proteobacteria;Gammaproteobacteria	HC-47A1	SAMN00622039	PRJNA64013	GCA_000279955.1	Scaffold	4	48		ALDR01	110	3625	2012-07-18T00:00:00Z	ftp://ftp.ncbi.nlm.nih.gov/genomes/all/GCF/000/279/955/GCF_000279955.1_ASM27995v1
1103	Vibrio cholerae HC-48A1	Bacteria;Proteobacteria;Gammaproteobacteria	HC-48A1	SAMN00249596	PRJNA63937	GCA_000221365.1	Scaffold	4	48		AFOL01	208	3681	2011-07-26T00:00:00Z	ftp://ftp.ncbi.nlm.nih.gov/genomes/all/GCF/000/221/365/GCF_000221365.1_ASM22136v1
1104	Vibrio cholerae HC-48B2	Bacteria;Proteobacteria;Gammaproteobacteria	HC-48B2	SAMN00262259	PRJNA63939	GCA_000234865.1	Scaffold	4	48		AGUR01	166	3677	2011-11-04T00:00:00Z	ftp://ftp.ncbi.nlm.nih.gov/genomes/all/GCF/000/234/865/GCF_000234865.1_ASM23486v1
1105	Vibrio cholerae HC-49A2	Bacteria;Proteobacteria;Gammaproteobacteria	HC-49A2	SAMN02435827	PRJNA63877	GCA_000220725.2	Contig	4	48		AFOM01	23	3719	2011-07-15T00:00:00Z	ftp://ftp.ncbi.nlm.nih.gov/genomes/all/GCF/000/220/725/GCF_000220725.1_ASM22072v2
1106	Vibrio cholerae HC-50A1	Bacteria;Proteobacteria;Gammaproteobacteria	HC-50A1	SAMN00622024	PRJNA63941	GCA_000302835.1	Scaffold	4	48		ALDS01	126	3462	2012-10-04T00:00:00Z	ftp://ftp.ncbi.nlm.nih.gov/genomes/all/GCF/000/302/835/GCF_000302835.1_ASM30283v1
1107	Vibrio cholerae HC-50A2	Bacteria;Proteobacteria;Gammaproteobacteria	HC-50A2	SAMN00736140	PRJNA63943	GCA_000304995.1	Scaffold	4	48		AJRQ01	338	3601	2012-10-10T00:00:00Z	ftp://ftp.ncbi.nlm.nih.gov/genomes/all/GCF/000/304/995/GCF_000304995.1_ASM30499v1
1108	Vibrio cholerae HC-51A1	Bacteria;Proteobacteria;Gammaproteobacteria	HC-51A1	SAMN00622042	PRJNA64015	GCA_000303105.1	Scaffold	4	48		ALDT01	140	3461	2012-10-04T00:00:00Z	ftp://ftp.ncbi.nlm.nih.gov/genomes/all/GCF/000/303/105/GCF_000303105.1_ASM30310v1
1109	Vibrio cholerae HC-52A1	Bacteria;Proteobacteria;Gammaproteobacteria	HC-52A1	SAMN00622043	PRJNA63945	GCA_000302855.1	Scaffold	4	48		ALDU01	133	3463	2012-10-04T00:00:00Z	ftp://ftp.ncbi.nlm.nih.gov/genomes/all/GCF/000/302/855/GCF_000302855.1_ASM30285v1
1110	Vibrio cholerae HC-55A1	Bacteria;Proteobacteria;Gammaproteobacteria	HC-55A1	SAMN00622044	PRJNA63947	GCA_000302875.1	Scaffold	4	48		ALDV01	129	3459	2012-10-04T00:00:00Z	ftp://ftp.ncbi.nlm.nih.gov/genomes/all/GCF/000/302/875/GCF_000302875.1_ASM30287v1
1111	Vibrio cholerae HC-55B2	Bacteria;Proteobacteria;Gammaproteobacteria	HC-55B2	SAMN00760470	PRJNA63949	GCA_000305645.2	Scaffold	4	48		AJSM01	109	3522	2012-10-15T00:00:00Z	ftp://ftp.ncbi.nlm.nih.gov/genomes/all/GCF/000/305/645/GCF_000305645.2_ASM30564v2
1112	Vibrio cholerae HC-55C2	Bacteria;Proteobacteria;Gammaproteobacteria	HC-55C2	SAMN00722972	PRJNA63951	GCA_000305015.2	Scaffold	4	48		AJRR01	125	3536	2012-10-10T00:00:00Z	ftp://ftp.ncbi.nlm.nih.gov/genomes/all/GCF/000/305/015/GCF_000305015.2_ASM30501v2
1113	Vibrio cholerae HC-56A1	Bacteria;Proteobacteria;Gammaproteobacteria	HC-56A1	SAMN00622040	PRJNA63953	GCA_000302895.1	Scaffold	4	48		ALDW01	123	3484	2012-10-04T00:00:00Z	ftp://ftp.ncbi.nlm.nih.gov/genomes/all/GCF/000/302/895/GCF_000302895.1_ASM30289v1
1114	Vibrio cholerae HC-56A2	Bacteria;Proteobacteria;Gammaproteobacteria	HC-56A2	SAMN00622041	PRJNA63955	GCA_000279205.1	Scaffold	4	48		ALDX01	106	3636	2012-07-18T00:00:00Z	ftp://ftp.ncbi.nlm.nih.gov/genomes/all/GCF/000/279/205/GCF_000279205.1_ASM27920v1
1115	Vibrio cholerae HC-57A1	Bacteria;Proteobacteria;Gammaproteobacteria	HC-57A1	SAMN00622031	PRJNA63957	GCA_000303005.1	Scaffold	4	48		ALDY01	125	3464	2012-10-04T00:00:00Z	ftp://ftp.ncbi.nlm.nih.gov/genomes/all/GCF/000/303/005/GCF_000303005.1_ASM30300v1
1116	Vibrio cholerae HC-57A2	Bacteria;Proteobacteria;Gammaproteobacteria	HC-57A2	SAMN00622025	PRJNA63959	GCA_000279375.1	Scaffold	4	48		ALDZ01	105	3617	2012-07-18T00:00:00Z	ftp://ftp.ncbi.nlm.nih.gov/genomes/all/GCF/000/279/375/GCF_000279375.1_ASM27937v1
1117	Vibrio cholerae HC-59A1	Bacteria;Proteobacteria;Gammaproteobacteria	HC-59A1	SAMN00715107	PRJNA63961	GCA_000305195.2	Scaffold	4	48		AJRS01	114	3516	2012-10-10T00:00:00Z	ftp://ftp.ncbi.nlm.nih.gov/genomes/all/GCF/000/305/195/GCF_000305195.2_ASM30519v2
1118	Vibrio cholerae HC-59B1	Bacteria;Proteobacteria;Gammaproteobacteria	HC-59B1	SAMN00752545	PRJNA63963	GCA_000305545.2	Scaffold	4	48		AJSN01	107	3527	2012-10-15T00:00:00Z	ftp://ftp.ncbi.nlm.nih.gov/genomes/all/GCF/000/305/545/GCF_000305545.2_ASM30554v2
1119	Vibrio cholerae HC-60A1	Bacteria;Proteobacteria;Gammaproteobacteria	HC-60A1	SAMN00727941	PRJNA64017	GCA_000305055.2	Scaffold	4	48		AJRT01	132	3537	2012-10-10T00:00:00Z	ftp://ftp.ncbi.nlm.nih.gov/genomes/all/GCF/000/305/055/GCF_000305055.2_ASM30505v2
1120	Vibrio cholerae HC-61A1	Bacteria;Proteobacteria;Gammaproteobacteria	HC-61A1	SAMN00222981	PRJNA63891	GCA_000234455.3	Contig	4	48		AGUS01	21	3704	2011-11-04T00:00:00Z	ftp://ftp.ncbi.nlm.nih.gov/genomes/all/GCF/000/234/455/GCF_000234455.2_ASM23445v3
1121	Vibrio cholerae HC-61A2	Bacteria;Proteobacteria;Gammaproteobacteria	HC-61A2	SAMN00717275	PRJNA63893	GCA_000304795.1	Contig	4	48		AJRU01	24	3554	2012-10-10T00:00:00Z	ftp://ftp.ncbi.nlm.nih.gov/genomes/all/GCF/000/304/795/GCF_000304795.1_ASM30479v1
1122	Vibrio cholerae HC-62A1	Bacteria;Proteobacteria;Gammaproteobacteria	HC-62A1	SAMN00722988	PRJNA64019	GCA_000305075.2	Scaffold	4	48		AJRV01	105	3700	2012-10-10T00:00:00Z	ftp://ftp.ncbi.nlm.nih.gov/genomes/all/GCF/000/305/075/GCF_000305075.2_ASM30507v2
1123	Vibrio cholerae HC-62B1	Bacteria;Proteobacteria;Gammaproteobacteria	HC-62B1	SAMN00752541	PRJNA64021	GCA_000305625.2	Scaffold	4	48		AJSO01	71	3677	2012-10-15T00:00:00Z	ftp://ftp.ncbi.nlm.nih.gov/genomes/all/GCF/000/305/625/GCF_000305625.2_ASM30562v2
1124	Vibrio cholerae HC-64A1	Bacteria;Proteobacteria;Gammaproteobacteria	HC-64A1	SAMN00262231	PRJNA63967	GCA_000327105.3	Scaffold	4	48		AGUT02	93	3695	2012-12-10T00:00:00Z	ftp://ftp.ncbi.nlm.nih.gov/genomes/all/GCF/000/327/105/GCF_000327105.3_ASM32710v3
1125	Vibrio cholerae HC-65A1	Bacteria;Proteobacteria;Gammaproteobacteria	HC-65A1	SAMN00262226	PRJNA63969	GCA_000327125.3	Scaffold	4	48		AGUU02	96	3693	2012-12-10T00:00:00Z	ftp://ftp.ncbi.nlm.nih.gov/genomes/all/GCF/000/327/125/GCF_000327125.3_ASM32712v3
1126	Vibrio cholerae HC-67A1	Bacteria;Proteobacteria;Gammaproteobacteria	HC-67A1	SAMN00262235	PRJNA63971	GCA_000327145.3	Scaffold	4	48		AGUV02	95	3692	2012-12-10T00:00:00Z	ftp://ftp.ncbi.nlm.nih.gov/genomes/all/GCF/000/327/145/GCF_000327145.3_ASM32714v3
1127	Vibrio cholerae HC-68A1	Bacteria;Proteobacteria;Gammaproteobacteria	HC-68A1	SAMN00262236	PRJNA63973	GCA_000327165.3	Scaffold	4	48		AGUW02	90	3676	2012-12-10T00:00:00Z	ftp://ftp.ncbi.nlm.nih.gov/genomes/all/GCF/000/327/165/GCF_000327165.3_ASM32716v3
1128	Vibrio cholerae HC-69A1	Bacteria;Proteobacteria;Gammaproteobacteria	HC-69A1	SAMN00752540	PRJNA64023	GCA_000305695.2	Scaffold	4	48		AJSP01	93	3684	2012-10-15T00:00:00Z	ftp://ftp.ncbi.nlm.nih.gov/genomes/all/GCF/000/305/695/GCF_000305695.2_ASM30569v2
1129	Vibrio cholerae HC-70A1	Bacteria;Proteobacteria;Gammaproteobacteria	HC-70A1	SAMN00249594	PRJNA63975	GCA_000221385.1	Scaffold	4	48		AFON01	169	3707	2011-07-26T00:00:00Z	ftp://ftp.ncbi.nlm.nih.gov/genomes/all/GCF/000/221/385/GCF_000221385.1_ASM22138v1
1130	Vibrio cholerae HC-71A1	Bacteria;Proteobacteria;Gammaproteobacteria	HC-71A1	SAMN00262233	PRJNA63977	GCA_000327185.3	Scaffold	4	48		AGUX02	91	3685	2012-12-10T00:00:00Z	ftp://ftp.ncbi.nlm.nih.gov/genomes/all/GCF/000/327/185/GCF_000327185.3_ASM32718v3
1131	Vibrio cholerae HC-72A2	Bacteria;Proteobacteria;Gammaproteobacteria	HC-72A2	SAMN00262576	PRJNA64675	GCA_000327205.3	Scaffold	4	48		AGUY02	94	3691	2012-12-10T00:00:00Z	ftp://ftp.ncbi.nlm.nih.gov/genomes/all/GCF/000/327/205/GCF_000327205.3_ASM32720v3
1132	Vibrio cholerae HC-77A1	Bacteria;Proteobacteria;Gammaproteobacteria	HC-77A1	SAMN00722981	PRJNA63981	GCA_000305095.2	Scaffold	4	48		AJRW01	112	3690	2012-10-10T00:00:00Z	ftp://ftp.ncbi.nlm.nih.gov/genomes/all/GCF/000/305/095/GCF_000305095.2_ASM30509v2
1133	Vibrio cholerae HC-78A1	Bacteria;Proteobacteria;Gammaproteobacteria	HC-78A1	SAMN00262223	PRJNA64025	GCA_000327225.3	Scaffold	4	48		AGUZ02	133	3528	2012-12-10T00:00:00Z	ftp://ftp.ncbi.nlm.nih.gov/genomes/all/GCF/000/327/225/GCF_000327225.3_ASM32722v3
1134	Vibrio cholerae HC-7A1	Bacteria;Proteobacteria;Gammaproteobacteria	HC-7A1	SAMN02435825	PRJNA63869	GCA_000318485.2	Contig	4	48		AGVA02	12	3733	2012-12-10T00:00:00Z	ftp://ftp.ncbi.nlm.nih.gov/genomes/all/GCF/000/318/485/GCF_000318485.2_ASM31848v2
1135	Vibrio cholerae HC-80A1	Bacteria;Proteobacteria;Gammaproteobacteria	HC-80A1	SAMN00262234	PRJNA63983	GCA_000327245.3	Scaffold	4	48		AGVB02	115	3690	2012-12-10T00:00:00Z	ftp://ftp.ncbi.nlm.nih.gov/genomes/all/GCF/000/327/245/GCF_000327245.3_ASM32724v3
1136	Vibrio cholerae HC-81A1	Bacteria;Proteobacteria;Gammaproteobacteria	HC-81A1	SAMN02435810	PRJNA63879	GCA_000318505.2	Contig	4	48		AGVC02	16	3738	2012-12-10T00:00:00Z	ftp://ftp.ncbi.nlm.nih.gov/genomes/all/GCF/000/318/505/GCF_000318505.2_ASM31850v2
1137	Vibrio cholerae HC-81A2	Bacteria;Proteobacteria;Gammaproteobacteria	HC-81A2	SAMN00622045	PRJNA64671	GCA_000303125.1	Scaffold	4	48		ALEA01	98	3638	2012-10-04T00:00:00Z	ftp://ftp.ncbi.nlm.nih.gov/genomes/all/GCF/000/303/125/GCF_000303125.1_ASM30312v1
1138	Vibrio cholerae HCUF01	Bacteria;Proteobacteria;Gammaproteobacteria	HCUF01	SAMN02435828	PRJNA63867	GCA_000220745.3	Contig	4	48		AFOO01	22	3735	2011-07-15T00:00:00Z	ftp://ftp.ncbi.nlm.nih.gov/genomes/all/GCF/000/220/745/GCF_000220745.2_ASM22074v3
1139	Vibrio cholerae HE-09	Bacteria;Proteobacteria;Gammaproteobacteria	HE-09	SAMN02435807	PRJNA64003	GCA_000221405.1	Scaffold	4	48		AFOP01	223	3404	2011-07-26T00:00:00Z	ftp://ftp.ncbi.nlm.nih.gov/genomes/all/GCF/000/221/405/GCF_000221405.1_ASM22140v1
1140	Vibrio cholerae HE-16	Bacteria;Proteobacteria;Gammaproteobacteria	HE-16	SAMN00622032	PRJNA64005	GCA_000303085.1	Scaffold	4	47		ALEB01	236	3477	2012-10-04T00:00:00Z	ftp://ftp.ncbi.nlm.nih.gov/genomes/all/GCF/000/303/085/GCF_000303085.1_ASM30308v1
1141	Vibrio cholerae HE-25	Bacteria;Proteobacteria;Gammaproteobacteria	HE-25	SAMN00265075	PRJNA63895	GCA_000279265.1	Contig	4	48		ALEC01	13	3698	2012-07-18T00:00:00Z	ftp://ftp.ncbi.nlm.nih.gov/genomes/all/GCF/000/279/265/GCF_000279265.1_ASM27926v1
1142	Vibrio cholerae HE-40	Bacteria;Proteobacteria;Gammaproteobacteria	HE-40	SAMN00722741	PRJNA64007	GCA_000305115.2	Scaffold	4	48		AJRX01	102	3465	2012-10-10T00:00:00Z	ftp://ftp.ncbi.nlm.nih.gov/genomes/all/GCF/000/305/115/GCF_000305115.2_ASM30511v2
1143	Vibrio cholerae HE-45	Bacteria;Proteobacteria;Gammaproteobacteria	HE-45	SAMN00621717	PRJNA63899	GCA_000279285.1	Contig	4	48		ALED01	29	3685	2012-07-18T00:00:00Z	ftp://ftp.ncbi.nlm.nih.gov/genomes/all/GCF/000/279/285/GCF_000279285.1_ASM27928v1
1144	Vibrio cholerae HE-46	Bacteria;Proteobacteria;Gammaproteobacteria	HE-46	SAMN00722963	PRJNA64009	GCA_000305135.2	Scaffold	4	48		AJRY01	100	3472	2012-10-10T00:00:00Z	ftp://ftp.ncbi.nlm.nih.gov/genomes/all/GCF/000/305/135/GCF_000305135.2_ASM30513v2
1145	Vibrio cholerae HE39	Bacteria;Proteobacteria;Gammaproteobacteria	HE39	SAMN00222985	PRJNA63897	GCA_000220765.3	Contig	4	48		AFOQ01	16	3490	2011-07-15T00:00:00Z	ftp://ftp.ncbi.nlm.nih.gov/genomes/all/GCF/000/220/765/GCF_000220765.2_ASM22076v3
1146	Vibrio cholerae HE48	Bacteria;Proteobacteria;Gammaproteobacteria	HE48	SAMN00222980	PRJNA63901	GCA_000220785.2	Contig	4	48		AFOR01	18	3707	2011-07-15T00:00:00Z	ftp://ftp.ncbi.nlm.nih.gov/genomes/all/GCF/000/220/785/GCF_000220785.1_ASM22078v2
1147	Vibrio cholerae HFU-02	Bacteria;Proteobacteria;Gammaproteobacteria	HFU-02	SAMN00249595	PRJNA63985	GCA_000221425.1	Scaffold	4	48		AFOS01	110	3682	2011-07-26T00:00:00Z	ftp://ftp.ncbi.nlm.nih.gov/genomes/all/GCF/000/221/425/GCF_000221425.1_ASM22142v1
1148	Vibrio cholerae IEC224	Bacteria;Proteobacteria;Gammaproteobacteria	IEC224	SAMN02603415	PRJNA81153	GCA_000250855.1	Complete	4	47	chromosome I:NC_016944.1/CP003330.1; chromosome II:NC_016945.1/CP003331.1		2	3722	2012-02-29T00:00:00Z	ftp://ftp.ncbi.nlm.nih.gov/genomes/all/GCF/000/250/855/GCF_000250855.1_ASM25085v1
1149	Vibrio cholerae INDRE 91/1	Bacteria;Proteobacteria;Gammaproteobacteria	INDRE 91/1	SAMN02393825	PRJNA40503	GCA_000176435.1	Contig	4	48		ADAK01	60	3570	2009-10-23T00:00:00Z	ftp://ftp.ncbi.nlm.nih.gov/genomes/all/GCF/000/176/435/GCF_000176435.1_ASM17643v1
1150	Vibrio cholerae LMA3984-4	Bacteria;Proteobacteria;Gammaproteobacteria	LMA3984-4	SAMN02603740	PRJNA61113	GCA_000195065.1	Complete	4	48	chromosome I:CP002555.1; chromosome II:CP002556.1		2	3153	2011-04-05T00:00:00Z	ftp://ftp.ncbi.nlm.nih.gov/genomes/all/GCF/000/195/065/GCF_000195065.1_ASM19506v1
1151	Vibrio cholerae M66-2	Bacteria;Proteobacteria;Gammaproteobacteria	M66-2	SAMN02603897	PRJNA32851	GCA_000021605.1	Complete	4	48	chromosome I:NC_012578.1/CP001233.1; chromosome II:NC_012580.1/CP001234.1		2	3549	2009-04-20T00:00:00Z	ftp://ftp.ncbi.nlm.nih.gov/genomes/all/GCF/000/021/605/GCF_000021605.1_ASM2160v1
1152	Vibrio cholerae MAK 757	Bacteria;Proteobacteria;Gammaproteobacteria	MAK 757	SAMN02435868	PRJNA18263	GCA_000153865.1	Scaffold	4	48		AAUS02	12	3515	2006-11-27T00:00:00Z	ftp://ftp.ncbi.nlm.nih.gov/genomes/all/GCF/000/153/865/GCF_000153865.1_ASM15386v1
1153	Vibrio cholerae MJ-1236	Bacteria;Proteobacteria;Gammaproteobacteria	MJ-1236	SAMN02603569	PRJNA33555	GCA_000022585.1	Complete	4	47	chromosome 1:NC_012668.1/CP001485.1; chromosome 2:NC_012667.1/CP001486.1		2	3877	2009-05-04T00:00:00Z	ftp://ftp.ncbi.nlm.nih.gov/genomes/all/GCF/000/022/585/GCF_000022585.1_ASM2258v1
1154	Vibrio cholerae MO10	Bacteria;Proteobacteria;Gammaproteobacteria	MO10	SAMN02435880	PRJNA15666	GCA_000152425.1	Scaffold	4	48		AAKF03	27	3716	2005-09-13T00:00:00Z	ftp://ftp.ncbi.nlm.nih.gov/genomes/all/GCF/000/152/425/GCF_000152425.1_ASM15242v1
1155	Vibrio cholerae MS6	Bacteria;Proteobacteria;Gammaproteobacteria	MS6	SAMD00061025	PRJDB1528	GCA_000829215.1	Complete	4	47	chromosome 1:NZ_AP014524.1/AP014524.1; chromosome 2:NZ_AP014525.1/AP014525.1		2	3701	2014-06-17T00:00:00Z	ftp://ftp.ncbi.nlm.nih.gov/genomes/all/GCF/000/829/215/GCF_000829215.1_ASM82921v1
1156	Vibrio cholerae MZO-2	Bacteria;Proteobacteria;Gammaproteobacteria	MZO-2	SAMN02435870	PRJNA18495	GCA_000153985.3	Scaffold	4	48		AAWF02	36	3563	2007-01-03T00:00:00Z	ftp://ftp.ncbi.nlm.nih.gov/genomes/all/GCF/000/153/985/GCF_000153985.2_ASM15398v3
1157	Vibrio cholerae MZO-3	Bacteria;Proteobacteria;Gammaproteobacteria	MZO-3	SAMN02435869	PRJNA18261	GCA_000168935.3	Scaffold	4	47		AAUU02	45	3676	2006-11-27T00:00:00Z	ftp://ftp.ncbi.nlm.nih.gov/genomes/all/GCF/000/168/935/GCF_000168935.2_ASM16893v3
1158	Vibrio cholerae NCTC 8457	Bacteria;Proteobacteria;Gammaproteobacteria	NCTC 8457	SAMN02435855	PRJNA18497	GCA_000153945.1	Scaffold	4	47		AAWD01	203	3593	2007-01-03T00:00:00Z	ftp://ftp.ncbi.nlm.nih.gov/genomes/all/GCF/000/153/945/GCF_000153945.1_ASM15394v1
1159	Vibrio cholerae O1	Bacteria;Proteobacteria;Gammaproteobacteria	CMR001	SAMN05417940	PRJNA327651	GCA_001860225.1	Scaffold	4	48		MBQI01	300	3646	2016-11-01T00:00:00Z	ftp://ftp.ncbi.nlm.nih.gov/genomes/all/GCF/001/860/225/GCF_001860225.1_ASM186022v1
1160	Vibrio cholerae O1	Bacteria;Proteobacteria;Gammaproteobacteria	CMR004	SAMN05354843	PRJNA327651	GCA_001858585.1	Scaffold	4	48		MBQH01	579	3602	2016-11-01T00:00:00Z	ftp://ftp.ncbi.nlm.nih.gov/genomes/all/GCF/001/858/585/GCF_001858585.1_ASM185858v1
1161	Vibrio cholerae O1	Bacteria;Proteobacteria;Gammaproteobacteria	CMR007	SAMN05417943	PRJNA327651	GCA_001860265.1	Scaffold	4	48		MBQJ01	261	3654	2016-11-01T00:00:00Z	ftp://ftp.ncbi.nlm.nih.gov/genomes/all/GCF/001/860/265/GCF_001860265.1_ASM186026v1
1162	Vibrio cholerae O1	Bacteria;Proteobacteria;Gammaproteobacteria	CMR008	SAMN05425594	PRJNA327651	GCA_001860285.1	Scaffold	4	48		MBQK01	195	3668	2016-11-01T00:00:00Z	ftp://ftp.ncbi.nlm.nih.gov/genomes/all/GCF/001/860/285/GCF_001860285.1_ASM186028v1
1163	Vibrio cholerae O1	Bacteria;Proteobacteria;Gammaproteobacteria	CMR009	SAMN05425605	PRJNA327651	GCA_001860295.1	Scaffold	4	48		MBQL01	204	3652	2016-11-01T00:00:00Z	ftp://ftp.ncbi.nlm.nih.gov/genomes/all/GCF/001/860/295/GCF_001860295.1_ASM186029v1
1164	Vibrio cholerae O1	Bacteria;Proteobacteria;Gammaproteobacteria	CMR010	SAMN05425712	PRJNA327651	GCA_001860315.1	Scaffold	4	48		MBQM01	377	3625	2016-11-01T00:00:00Z	ftp://ftp.ncbi.nlm.nih.gov/genomes/all/GCF/001/860/315/GCF_001860315.1_ASM186031v1
1165	Vibrio cholerae O1	Bacteria;Proteobacteria;Gammaproteobacteria	CMR011	SAMN05425716	PRJNA327651	GCA_001860345.1	Scaffold	4	48		MBQN01	688	3599	2016-11-01T00:00:00Z	ftp://ftp.ncbi.nlm.nih.gov/genomes/all/GCF/001/860/345/GCF_001860345.1_ASM186034v1
1166	Vibrio cholerae O1	Bacteria;Proteobacteria;Gammaproteobacteria	CMR012	SAMN05425724	PRJNA327651	GCA_001860365.1	Scaffold	4	48		MBQO01	199	3678	2016-11-01T00:00:00Z	ftp://ftp.ncbi.nlm.nih.gov/genomes/all/GCF/001/860/365/GCF_001860365.1_ASM186036v1
1167	Vibrio cholerae O1	Bacteria;Proteobacteria;Gammaproteobacteria	CMR013	SAMN05426682	PRJNA327651	GCA_001860385.1	Scaffold	4	48		MBQP01	161	3691	2016-11-01T00:00:00Z	ftp://ftp.ncbi.nlm.nih.gov/genomes/all/GCF/001/860/385/GCF_001860385.1_ASM186038v1
1168	Vibrio cholerae O1	Bacteria;Proteobacteria;Gammaproteobacteria	CMR014	SAMN05426768	PRJNA327651	GCA_001860395.1	Scaffold	4	48		MBQQ01	467	3644	2016-11-01T00:00:00Z	ftp://ftp.ncbi.nlm.nih.gov/genomes/all/GCF/001/860/395/GCF_001860395.1_ASM186039v1
1169	Vibrio cholerae O1	Bacteria;Proteobacteria;Gammaproteobacteria	CMR015	SAMN05426804	PRJNA327651	GCA_001860425.1	Scaffold	4	48		MBQR01	270	3667	2016-11-01T00:00:00Z	ftp://ftp.ncbi.nlm.nih.gov/genomes/all/GCF/001/860/425/GCF_001860425.1_ASM186042v1
1170	Vibrio cholerae O1	Bacteria;Proteobacteria;Gammaproteobacteria	CMR016	SAMN05426806	PRJNA327651	GCA_001860445.1	Scaffold	4	48		MBQS01	300	3669	2016-11-01T00:00:00Z	ftp://ftp.ncbi.nlm.nih.gov/genomes/all/GCF/001/860/445/GCF_001860445.1_ASM186044v1
1171	Vibrio cholerae O1	Bacteria;Proteobacteria;Gammaproteobacteria	CMR017	SAMN05427118	PRJNA327651	GCA_001860465.1	Scaffold	4	48		MBQT01	149	3665	2016-11-01T00:00:00Z	ftp://ftp.ncbi.nlm.nih.gov/genomes/all/GCF/001/860/465/GCF_001860465.1_ASM186046v1
1172	Vibrio cholerae O1	Bacteria;Proteobacteria;Gammaproteobacteria	CMR018	SAMN05427311	PRJNA327651	GCA_001860485.1	Scaffold	4	48		MBQU01	583	3605	2016-11-01T00:00:00Z	ftp://ftp.ncbi.nlm.nih.gov/genomes/all/GCF/001/860/485/GCF_001860485.1_ASM186048v1
1173	Vibrio cholerae O1	Bacteria;Proteobacteria;Gammaproteobacteria	CMR019	SAMN05427410	PRJNA327651	GCA_001858475.1	Scaffold	4	48		MBSE01	173	3685	2016-11-01T00:00:00Z	ftp://ftp.ncbi.nlm.nih.gov/genomes/all/GCF/001/858/475/GCF_001858475.1_ASM185847v1
1174	Vibrio cholerae O1	Bacteria;Proteobacteria;Gammaproteobacteria	CMR020	SAMN05427411	PRJNA327651	GCA_001858445.1	Scaffold	4	48		MBSF01	599	3631	2016-11-01T00:00:00Z	ftp://ftp.ncbi.nlm.nih.gov/genomes/all/GCF/001/858/445/GCF_001858445.1_ASM185844v1
1175	Vibrio cholerae O1	Bacteria;Proteobacteria;Gammaproteobacteria	CMR021	SAMN05427412	PRJNA327651	GCA_001858455.1	Scaffold	4	48		MBSG01	189	3674	2016-11-01T00:00:00Z	ftp://ftp.ncbi.nlm.nih.gov/genomes/all/GCF/001/858/455/GCF_001858455.1_ASM185845v1
1176	Vibrio cholerae O1	Bacteria;Proteobacteria;Gammaproteobacteria	CMR022	SAMN05427413	PRJNA327651	GCA_001858465.1	Scaffold	4	48		MBSH01	173	3665	2016-11-01T00:00:00Z	ftp://ftp.ncbi.nlm.nih.gov/genomes/all/GCF/001/858/465/GCF_001858465.1_ASM185846v1
1177	Vibrio cholerae O1	Bacteria;Proteobacteria;Gammaproteobacteria	EM-1542	SAMN03839340	PRJNA285678	GCA_001187255.1	Contig	4	48		LGNY01	128	3743	2015-07-24T00:00:00Z	ftp://ftp.ncbi.nlm.nih.gov/genomes/all/GCF/001/187/255/GCF_001187255.1_ASM118725v1
1178	Vibrio cholerae O1	Bacteria;Proteobacteria;Gammaproteobacteria	EM-1543	SAMN03839341	PRJNA285678	GCA_001186515.1	Contig	4	48		LGNG01	98	3742	2015-07-24T00:00:00Z	ftp://ftp.ncbi.nlm.nih.gov/genomes/all/GCF/001/186/515/GCF_001186515.1_ASM118651v1
1179	Vibrio cholerae O1	Bacteria;Proteobacteria;Gammaproteobacteria	EM-1626	SAMN03839342	PRJNA285678	GCA_001186485.1	Contig	4	48		LGNH01	83	3733	2015-07-24T00:00:00Z	ftp://ftp.ncbi.nlm.nih.gov/genomes/all/GCF/001/186/485/GCF_001186485.1_ASM118648v1
1180	Vibrio cholerae O1	Bacteria;Proteobacteria;Gammaproteobacteria	EM-1652A	SAMN03839343	PRJNA285678	GCA_001186505.1	Contig	4	48		LGNI01	68	3730	2015-07-24T00:00:00Z	ftp://ftp.ncbi.nlm.nih.gov/genomes/all/GCF/001/186/505/GCF_001186505.1_ASM118650v1
1181	Vibrio cholerae O1	Bacteria;Proteobacteria;Gammaproteobacteria	EM-1654	SAMN03839344	PRJNA285678	GCA_001186575.1	Contig	4	48		LGNJ01	85	3731	2015-07-24T00:00:00Z	ftp://ftp.ncbi.nlm.nih.gov/genomes/all/GCF/001/186/575/GCF_001186575.1_ASM118657v1
1182	Vibrio cholerae O1	Bacteria;Proteobacteria;Gammaproteobacteria	EM-1688	SAMN03839345	PRJNA285678	GCA_001186565.1	Contig	4	48		LGNK01	131	3738	2015-07-24T00:00:00Z	ftp://ftp.ncbi.nlm.nih.gov/genomes/all/GCF/001/186/565/GCF_001186565.1_ASM118656v1
1183	Vibrio cholerae O1	Bacteria;Proteobacteria;Gammaproteobacteria	EM-1690	SAMN03839347	PRJNA285678	GCA_001186595.1	Contig	4	48		LGNM01	78	3724	2015-07-24T00:00:00Z	ftp://ftp.ncbi.nlm.nih.gov/genomes/all/GCF/001/186/595/GCF_001186595.1_ASM118659v1
1184	Vibrio cholerae O1	Bacteria;Proteobacteria;Gammaproteobacteria	EM-1690A	SAMN03839346	PRJNA285678	GCA_001186585.1	Contig	4	48		LGNL01	95	3623	2015-07-24T00:00:00Z	ftp://ftp.ncbi.nlm.nih.gov/genomes/all/GCF/001/186/585/GCF_001186585.1_ASM118658v1
1185	Vibrio cholerae O1	Bacteria;Proteobacteria;Gammaproteobacteria	EM-1706	SAMN03839348	PRJNA285678	GCA_001186645.1	Contig	4	48		LGNN01	88	3599	2015-07-24T00:00:00Z	ftp://ftp.ncbi.nlm.nih.gov/genomes/all/GCF/001/186/645/GCF_001186645.1_ASM118664v1
1186	Vibrio cholerae O1	Bacteria;Proteobacteria;Gammaproteobacteria	NHCC-011	SAMN03839351	PRJNA285678	GCA_001186655.1	Contig	4	48		LGNQ01	87	3698	2015-07-24T00:00:00Z	ftp://ftp.ncbi.nlm.nih.gov/genomes/all/GCF/001/186/655/GCF_001186655.1_ASM118665v1
1187	Vibrio cholerae O1	Bacteria;Proteobacteria;Gammaproteobacteria	NHCC-019	SAMN03839352	PRJNA285678	GCA_001186755.1	Contig	4	48		LGNR01	249	3649	2015-07-24T00:00:00Z	ftp://ftp.ncbi.nlm.nih.gov/genomes/all/GCF/001/186/755/GCF_001186755.1_ASM118675v1
1188	Vibrio cholerae O1	Bacteria;Proteobacteria;Gammaproteobacteria	NHCC-021	SAMN03839353	PRJNA285678	GCA_001186725.1	Contig	4	48		LGNS01	101	3710	2015-07-24T00:00:00Z	ftp://ftp.ncbi.nlm.nih.gov/genomes/all/GCF/001/186/725/GCF_001186725.1_ASM118672v1
1189	Vibrio cholerae O1	Bacteria;Proteobacteria;Gammaproteobacteria	NHCC-04	SAMN03839349	PRJNA285678	GCA_001186665.1	Contig	4	48		LGNP01	131	3725	2015-07-24T00:00:00Z	ftp://ftp.ncbi.nlm.nih.gov/genomes/all/GCF/001/186/665/GCF_001186665.1_ASM118666v1
1190	Vibrio cholerae O1	Bacteria;Proteobacteria;Gammaproteobacteria	NHCC-042	SAMN03839354	PRJNA285678	GCA_001186735.1	Contig	4	48		LGNT01	101	3714	2015-07-24T00:00:00Z	ftp://ftp.ncbi.nlm.nih.gov/genomes/all/GCF/001/186/735/GCF_001186735.1_ASM118673v1
1191	Vibrio cholerae O1	Bacteria;Proteobacteria;Gammaproteobacteria	NHCC-048	SAMN03839355	PRJNA285678	GCA_001186675.1	Contig	4	48		LGNU01	113	3710	2015-07-24T00:00:00Z	ftp://ftp.ncbi.nlm.nih.gov/genomes/all/GCF/001/186/675/GCF_001186675.1_ASM118667v1
1192	Vibrio cholerae O1	Bacteria;Proteobacteria;Gammaproteobacteria	NHCC-05	SAMN03839350	PRJNA285678	GCA_001186785.1	Contig	4	48		LGNO01	102	3740	2015-07-24T00:00:00Z	ftp://ftp.ncbi.nlm.nih.gov/genomes/all/GCF/001/186/785/GCF_001186785.1_ASM118678v1
1193	Vibrio cholerae O1	Bacteria;Proteobacteria;Gammaproteobacteria	NHCC-068	SAMN03839356	PRJNA285678	GCA_001187185.1	Contig	4	48		LGNV01	112	3696	2015-07-24T00:00:00Z	ftp://ftp.ncbi.nlm.nih.gov/genomes/all/GCF/001/187/185/GCF_001187185.1_ASM118718v1
1194	Vibrio cholerae O1	Bacteria;Proteobacteria;Gammaproteobacteria	NHCC-078	SAMN03839357	PRJNA285678	GCA_001186495.1	Contig	4	48		LGNW01	128	3687	2015-07-24T00:00:00Z	ftp://ftp.ncbi.nlm.nih.gov/genomes/all/GCF/001/186/495/GCF_001186495.1_ASM118649v1
1195	Vibrio cholerae O1	Bacteria;Proteobacteria;Gammaproteobacteria	NHCC-079	SAMN03839358	PRJNA285678	GCA_001187225.1	Contig	4	48		LGNX01	97	3702	2015-07-24T00:00:00Z	ftp://ftp.ncbi.nlm.nih.gov/genomes/all/GCF/001/187/225/GCF_001187225.1_ASM118722v1
1196	Vibrio cholerae O1	Bacteria;Proteobacteria;Gammaproteobacteria	NHCC-080	SAMN03839359	PRJNA285678	GCA_001187245.1	Contig	4	48		LGNZ01	105	3689	2015-07-24T00:00:00Z	ftp://ftp.ncbi.nlm.nih.gov/genomes/all/GCF/001/187/245/GCF_001187245.1_ASM118724v1
1197	Vibrio cholerae O1	Bacteria;Proteobacteria;Gammaproteobacteria	NHCC-081	SAMN03839360	PRJNA285678	GCA_001186805.1	Contig	4	48		LGOA01	91	3701	2015-07-24T00:00:00Z	ftp://ftp.ncbi.nlm.nih.gov/genomes/all/GCF/001/186/805/GCF_001186805.1_ASM118680v1
1198	Vibrio cholerae O1	Bacteria;Proteobacteria;Gammaproteobacteria	NHCC-083	SAMN03839361	PRJNA285678	GCA_001186835.1	Contig	4	48		LGOB01	87	3693	2015-07-24T00:00:00Z	ftp://ftp.ncbi.nlm.nih.gov/genomes/all/GCF/001/186/835/GCF_001186835.1_ASM118683v1
1199	Vibrio cholerae O1	Bacteria;Proteobacteria;Gammaproteobacteria	NHCM-01	SAMN03839362	PRJNA285678	GCA_001186825.1	Contig	4	48		LGOC01	129	3749	2015-07-24T00:00:00Z	ftp://ftp.ncbi.nlm.nih.gov/genomes/all/GCF/001/186/825/GCF_001186825.1_ASM118682v1
1200	Vibrio cholerae O1	Bacteria;Proteobacteria;Gammaproteobacteria	NHCM-012	SAMN03839367	PRJNA285678	GCA_001186915.1	Contig	4	48		LGOH01	87	3728	2015-07-24T00:00:00Z	ftp://ftp.ncbi.nlm.nih.gov/genomes/all/GCF/001/186/915/GCF_001186915.1_ASM118691v1
1201	Vibrio cholerae O1	Bacteria;Proteobacteria;Gammaproteobacteria	NHCM-013	SAMN03839368	PRJNA285678	GCA_001186925.1	Contig	4	48		LGOI01	142	3737	2015-07-24T00:00:00Z	ftp://ftp.ncbi.nlm.nih.gov/genomes/all/GCF/001/186/925/GCF_001186925.1_ASM118692v1
1202	Vibrio cholerae O1	Bacteria;Proteobacteria;Gammaproteobacteria	NHCM-016A	SAMN03839369	PRJNA285678	GCA_001186965.1	Contig	4	48		LGOJ01	88	3731	2015-07-24T00:00:00Z	ftp://ftp.ncbi.nlm.nih.gov/genomes/all/GCF/001/186/965/GCF_001186965.1_ASM118696v1
1203	Vibrio cholerae O1	Bacteria;Proteobacteria;Gammaproteobacteria	NHCM-017	SAMN03839370	PRJNA285678	GCA_001186985.1	Contig	4	47		LGOK01	212	4048	2015-07-24T00:00:00Z	ftp://ftp.ncbi.nlm.nih.gov/genomes/all/GCF/001/186/985/GCF_001186985.1_ASM118698v1
1204	Vibrio cholerae O1	Bacteria;Proteobacteria;Gammaproteobacteria	NHCM-02	SAMN03839363	PRJNA285678	GCA_001186855.1	Contig	4	48		LGOD01	89	3731	2015-07-24T00:00:00Z	ftp://ftp.ncbi.nlm.nih.gov/genomes/all/GCF/001/186/855/GCF_001186855.1_ASM118685v1
1205	Vibrio cholerae O1	Bacteria;Proteobacteria;Gammaproteobacteria	NHCM-029	SAMN03839371	PRJNA285678	GCA_001186995.1	Contig	4	48		LGOL01	86	3726	2015-07-24T00:00:00Z	ftp://ftp.ncbi.nlm.nih.gov/genomes/all/GCF/001/186/995/GCF_001186995.1_ASM118699v1
1206	Vibrio cholerae O1	Bacteria;Proteobacteria;Gammaproteobacteria	NHCM-03	SAMN03839364	PRJNA285678	GCA_001187265.1	Contig	4	48		LGOE01	87	3731	2015-07-24T00:00:00Z	ftp://ftp.ncbi.nlm.nih.gov/genomes/all/GCF/001/187/265/GCF_001187265.1_ASM118726v1
1207	Vibrio cholerae O1	Bacteria;Proteobacteria;Gammaproteobacteria	NHCM-033	SAMN03839372	PRJNA285678	GCA_001187065.1	Contig	4	48		LGOM01	84	3770	2015-07-24T00:00:00Z	ftp://ftp.ncbi.nlm.nih.gov/genomes/all/GCF/001/187/065/GCF_001187065.1_ASM118706v1
1208	Vibrio cholerae O1	Bacteria;Proteobacteria;Gammaproteobacteria	NHCM-037	SAMN03839373	PRJNA285678	GCA_001187025.1	Contig	4	48		LGON01	95	3720	2015-07-24T00:00:00Z	ftp://ftp.ncbi.nlm.nih.gov/genomes/all/GCF/001/187/025/GCF_001187025.1_ASM118702v1
1209	Vibrio cholerae O1	Bacteria;Proteobacteria;Gammaproteobacteria	NHCM-04	SAMN03839365	PRJNA285678	GCA_001186905.1	Contig	4	48		LGOF01	87	3725	2015-07-24T00:00:00Z	ftp://ftp.ncbi.nlm.nih.gov/genomes/all/GCF/001/186/905/GCF_001186905.1_ASM118690v1
1210	Vibrio cholerae O1	Bacteria;Proteobacteria;Gammaproteobacteria	NHCM-043	SAMN03839374	PRJNA285678	GCA_001187085.1	Contig	4	48		LGOO01	172	3738	2015-07-24T00:00:00Z	ftp://ftp.ncbi.nlm.nih.gov/genomes/all/GCF/001/187/085/GCF_001187085.1_ASM118708v1
1211	Vibrio cholerae O1	Bacteria;Proteobacteria;Gammaproteobacteria	NHCM-044	SAMN03839375	PRJNA285678	GCA_001187015.1	Contig	4	48		LGOP01	122	3688	2015-07-24T00:00:00Z	ftp://ftp.ncbi.nlm.nih.gov/genomes/all/GCF/001/187/015/GCF_001187015.1_ASM118701v1
1212	Vibrio cholerae O1	Bacteria;Proteobacteria;Gammaproteobacteria	NHCM-045	SAMN03839376	PRJNA285678	GCA_001187095.1	Contig	4	48		LGOQ01	98	3702	2015-07-24T00:00:00Z	ftp://ftp.ncbi.nlm.nih.gov/genomes/all/GCF/001/187/095/GCF_001187095.1_ASM118709v1
1213	Vibrio cholerae O1	Bacteria;Proteobacteria;Gammaproteobacteria	NHCM-047	SAMN03839377	PRJNA285678	GCA_001187145.1	Contig	4	48		LGOR01	112	3708	2015-07-24T00:00:00Z	ftp://ftp.ncbi.nlm.nih.gov/genomes/all/GCF/001/187/145/GCF_001187145.1_ASM118714v1
1214	Vibrio cholerae O1	Bacteria;Proteobacteria;Gammaproteobacteria	NHCM-048	SAMN03839378	PRJNA285678	GCA_001187175.1	Contig	4	48		LGOS01	108	3603	2015-07-24T00:00:00Z	ftp://ftp.ncbi.nlm.nih.gov/genomes/all/GCF/001/187/175/GCF_001187175.1_ASM118717v1
1215	Vibrio cholerae O1	Bacteria;Proteobacteria;Gammaproteobacteria	NHCM-053	SAMN03839379	PRJNA285678	GCA_001187105.1	Contig	4	48		LGOT01	78	3729	2015-07-24T00:00:00Z	ftp://ftp.ncbi.nlm.nih.gov/genomes/all/GCF/001/187/105/GCF_001187105.1_ASM118710v1
1216	Vibrio cholerae O1	Bacteria;Proteobacteria;Gammaproteobacteria	NHCM-054	SAMN03839380	PRJNA285678	GCA_001187165.1	Contig	4	48		LGOU01	79	3712	2015-07-24T00:00:00Z	ftp://ftp.ncbi.nlm.nih.gov/genomes/all/GCF/001/187/165/GCF_001187165.1_ASM118716v1
1217	Vibrio cholerae O1	Bacteria;Proteobacteria;Gammaproteobacteria	NHCM-06	SAMN03839366	PRJNA285678	GCA_001186885.1	Contig	4	47		LGOG01	152	3759	2015-07-24T00:00:00Z	ftp://ftp.ncbi.nlm.nih.gov/genomes/all/GCF/001/186/885/GCF_001186885.1_ASM118688v1
1218	Vibrio cholerae O1 biovar El Tor	Bacteria;Proteobacteria;Gammaproteobacteria	31	SAMN04023227	PRJNA294354	GCA_001281585.1	Contig	4	48		LJFF01	95	3571	2015-09-14T00:00:00Z	ftp://ftp.ncbi.nlm.nih.gov/genomes/all/GCF/001/281/585/GCF_001281585.1_ASM128158v1
1219	Vibrio cholerae O1 biovar El Tor	Bacteria;Proteobacteria;Gammaproteobacteria	39	SAMN04023224	PRJNA294351	GCA_001281595.1	Contig	4	48		LJFG01	96	3559	2015-09-14T00:00:00Z	ftp://ftp.ncbi.nlm.nih.gov/genomes/all/GCF/001/281/595/GCF_001281595.1_ASM128159v1
1220	Vibrio cholerae O1 biovar El Tor	Bacteria;Proteobacteria;Gammaproteobacteria	43	SAMN04023226	PRJNA294353	GCA_001281615.1	Contig	4	48		LJFH01	204	3554	2015-09-14T00:00:00Z	ftp://ftp.ncbi.nlm.nih.gov/genomes/all/GCF/001/281/615/GCF_001281615.1_ASM128161v1
1221	Vibrio cholerae O1 biovar El Tor	Bacteria;Proteobacteria;Gammaproteobacteria	1966-05-01	SAMN03014086	PRJNA259897	GCA_000754625.1	Contig	4	48		JREO01	108	3572	2014-09-15T00:00:00Z	ftp://ftp.ncbi.nlm.nih.gov/genomes/all/GCF/000/754/625/GCF_000754625.1_ASM75462v1
1222	Vibrio cholerae O1 biovar El Tor	Bacteria;Proteobacteria;Gammaproteobacteria	56	SAMN04023225	PRJNA294352	GCA_001281665.1	Contig	4	47		LJFI01	95	3635	2015-09-14T00:00:00Z	ftp://ftp.ncbi.nlm.nih.gov/genomes/all/GCF/001/281/665/GCF_001281665.1_ASM128166v1
1223	Vibrio cholerae O1 biovar El Tor	Bacteria;Proteobacteria;Gammaproteobacteria	FJ147	SAMN02928187	PRJNA255708	GCA_000963555.1	Complete	4	48	chromosome I:NZ_CP009042.1/CP009042.1; chromosome II:NZ_CP009041.1/CP009041.1		2	3696	2015-03-26T00:00:00Z	ftp://ftp.ncbi.nlm.nih.gov/genomes/all/GCF/000/963/555/GCF_000963555.1_ASM96355v1
1224	Vibrio cholerae O1 biovar El Tor	Bacteria;Proteobacteria;Gammaproteobacteria	HC1037	SAMN08472240	PRJNA433212	GCA_002946655.1	Complete	4	48	chromosome I:NZ_CP026647.1/CP026647.1; chromosome II:NZ_CP026648.1/CP026648.1		2	3719	2018-02-22T00:00:00Z	ftp://ftp.ncbi.nlm.nih.gov/genomes/all/GCF/002/946/655/GCF_002946655.1_ASM294665v1
1225	Vibrio cholerae O1 biovar El Tor	Bacteria;Proteobacteria;Gammaproteobacteria	I-1181	SAMN04534545	PRJNA276767	GCA_001597715.1	Contig	3	48		LUCN01	28	0	2016-03-25T00:00:00Z	ftp://ftp.ncbi.nlm.nih.gov/genomes/all/GCF/001/597/715/GCF_001597715.1_ASM159771v1
1226	Vibrio cholerae O1 biovar El Tor	Bacteria;Proteobacteria;Gammaproteobacteria	I-1187	SAMN05180557	PRJNA323526	GCA_001661905.1	Contig	4	48		LYXT01	51	3551	2016-06-13T00:00:00Z	ftp://ftp.ncbi.nlm.nih.gov/genomes/all/GCF/001/661/905/GCF_001661905.1_ASM166190v1
1227	Vibrio cholerae O1 biovar El Tor	Bacteria;Proteobacteria;Gammaproteobacteria	I-1263	SAMN02585803	PRJNA235385	GCA_000735705.1	Contig	4	48		JPLT01	50	0	2014-07-29T00:00:00Z	ftp://ftp.ncbi.nlm.nih.gov/genomes/all/GCF/000/735/705/GCF_000735705.1_ASM73570v1
1228	Vibrio cholerae O1 biovar El Tor	Bacteria;Proteobacteria;Gammaproteobacteria	I-1471	SAMN03234995	PRJNA268882	GCA_000818865.1	Chromosome	4	48	chromosome I:NZ_CM003111.1/CM003111.1; chromosome II:NZ_CM003112.1/CM003112.1	JWIK01	2	3348	2015-01-15T00:00:00Z	ftp://ftp.ncbi.nlm.nih.gov/genomes/all/GCF/000/818/865/GCF_000818865.1_ASM81886v1
1229	Vibrio cholerae O1 biovar El Tor	Bacteria;Proteobacteria;Gammaproteobacteria	Inaba PIC018	SAMN04382890	PRJNA307556	GCA_001543465.1	Contig	4	48		LQHM01	154	3691	2016-02-01T00:00:00Z	ftp://ftp.ncbi.nlm.nih.gov/genomes/all/GCF/001/543/465/GCF_001543465.1_PIC018.1.0
1230	Vibrio cholerae O1 biovar El Tor	Bacteria;Proteobacteria;Gammaproteobacteria	M1275	SAMN04417215	PRJNA308888	GCA_001517845.1	Contig	4	48		LRAF01	106	3709	2016-01-19T00:00:00Z	ftp://ftp.ncbi.nlm.nih.gov/genomes/all/GCF/001/517/845/GCF_001517845.1_ASM151784v1
1231	Vibrio cholerae O1 biovar El Tor	Bacteria;Proteobacteria;Gammaproteobacteria	M1275D	SAMN04417250	PRJNA308901	GCA_001517855.1	Contig	4	48		LRAG01	93	3714	2016-01-19T00:00:00Z	ftp://ftp.ncbi.nlm.nih.gov/genomes/all/GCF/001/517/855/GCF_001517855.1_ASM151785v1
1232	Vibrio cholerae O1 biovar El Tor	Bacteria;Proteobacteria;Gammaproteobacteria	M1429	SAMN03417811	PRJNA278330	GCA_000960915.1	Contig	4	48		LAEM01	120	3352	2015-03-23T00:00:00Z	ftp://ftp.ncbi.nlm.nih.gov/genomes/all/GCF/000/960/915/GCF_000960915.1_ASM96091v1
1233	Vibrio cholerae O1 biovar El Tor	Bacteria;Proteobacteria;Gammaproteobacteria	MAK676	SAMN03014087	PRJNA259898	GCA_000753725.1	Contig	4	48		JRBD01	117	3296	2014-09-09T00:00:00Z	ftp://ftp.ncbi.nlm.nih.gov/genomes/all/GCF/000/753/725/GCF_000753725.1_ASM75372v1
1234	Vibrio cholerae O1 biovar El Tor	Bacteria;Proteobacteria;Gammaproteobacteria	Ogawa RND19188	SAMN02693470	PRJNA242378	GCA_000710445.1	Contig	4	48		JNGU01	234	3640	2014-06-19T00:00:00Z	ftp://ftp.ncbi.nlm.nih.gov/genomes/all/GCF/000/710/445/GCF_000710445.1_vch3_v1
1235	Vibrio cholerae O1 biovar El Tor	Bacteria;Proteobacteria;Gammaproteobacteria	Ogawa RND19191	SAMN02691893	PRJNA242254	GCA_000710455.1	Contig	4	48		JNGT01	179	3655	2014-06-19T00:00:00Z	ftp://ftp.ncbi.nlm.nih.gov/genomes/all/GCF/000/710/455/GCF_000710455.1_vch2
1236	Vibrio cholerae O1 biovar El Tor	Bacteria;Proteobacteria;Gammaproteobacteria	P18899	SAMN03436133	PRJNA279011	GCA_000966395.1	Contig	4	48		LAKM01	132	3230	2015-03-30T00:00:00Z	ftp://ftp.ncbi.nlm.nih.gov/genomes/all/GCF/000/966/395/GCF_000966395.1_ASM96639v1
1237	Vibrio cholerae O1 biovar El Tor	Bacteria;Proteobacteria;Gammaproteobacteria	R17644	SAMN03100020	PRJNA263386	GCA_000965285.1	Contig	4	48		JRTW01	137	3453	2015-03-27T00:00:00Z	ftp://ftp.ncbi.nlm.nih.gov/genomes/all/GCF/000/965/285/GCF_000965285.1_ASM96528v1
1238	Vibrio cholerae O1 biovar El Tor str. Inaba RND18826	Bacteria;Proteobacteria;Gammaproteobacteria	Inaba RND18826	SAMN02469781	PRJNA227064	GCA_000500735.1	Contig	4	48		AYOM01	246	3700	2013-12-02T00:00:00Z	ftp://ftp.ncbi.nlm.nih.gov/genomes/all/GCF/000/500/735/GCF_000500735.1_RND18826_v2
1239	Vibrio cholerae O1 biovar El Tor str. Inaba RND18899	Bacteria;Proteobacteria;Gammaproteobacteria	Inaba RND18899	SAMN02469779	PRJNA226196	GCA_000500695.1	Contig	4	48		AYNN01	164	3630	2013-12-02T00:00:00Z	ftp://ftp.ncbi.nlm.nih.gov/genomes/all/GCF/000/500/695/GCF_000500695.1_RND18899_v1
1240	Vibrio cholerae O1 biovar El Tor str. L-3226	Bacteria;Proteobacteria;Gammaproteobacteria	L-3226	SAMN02630793	PRJNA237111	GCA_000600255.1	Contig	4	48		JDVX01	123	3258	2014-03-25T00:00:00Z	ftp://ftp.ncbi.nlm.nih.gov/genomes/all/GCF/000/600/255/GCF_000600255.1_Vibrio_cholerae_O1_biovar_El_Tor_str._L-3226
1241	Vibrio cholerae O1 biovar El Tor str. N16961	Bacteria;Proteobacteria;Gammaproteobacteria	G_298 Guinea	SAMEA3231217	PRJEB8346	GCA_000946735.1	Contig	4	48		CDQI01	51	0	2015-02-01T00:00:00Z	ftp://ftp.ncbi.nlm.nih.gov/genomes/all/GCF/000/946/735/GCF_000946735.1_Vibrio_cholerae_G_298_Guinea
1242	Vibrio cholerae O1 biovar El Tor str. N16961	Bacteria;Proteobacteria;Gammaproteobacteria	N16961	SAMN02603969	PRJNA36	GCA_000006745.1	Complete	4	47	chromosome I:NC_002505.1/AE003852.1; chromosome II:NC_002506.1/AE003853.1		2	3504	2000-06-14T00:00:00Z	ftp://ftp.ncbi.nlm.nih.gov/genomes/all/GCF/000/006/745/GCF_000006745.1_ASM674v1
1243	Vibrio cholerae O1 biovar El Tor str. Ogawa RND19187	Bacteria;Proteobacteria;Gammaproteobacteria	Ogawa RND19187	SAMN02469780	PRJNA226195	GCA_000500675.1	Contig	4	48		AYNM01	203	3653	2013-12-02T00:00:00Z	ftp://ftp.ncbi.nlm.nih.gov/genomes/all/GCF/000/500/675/GCF_000500675.1_RND19187_v1
1244	Vibrio cholerae O1 biovar El Tor str. Ogawa RND6878	Bacteria;Proteobacteria;Gammaproteobacteria	Ogawa RND6878	SAMN02469783	PRJNA226194	GCA_000500715.1	Contig	4	48		AYNL01	178	3645	2013-12-02T00:00:00Z	ftp://ftp.ncbi.nlm.nih.gov/genomes/all/GCF/000/500/715/GCF_000500715.1_RND6878_v1
1245	Vibrio cholerae O1 str. 116059	Bacteria;Proteobacteria;Gammaproteobacteria	116059	SAMN00989305	PRJNA76257	GCA_000348045.2	Scaffold	4	47		APFJ01	92	3685	2013-03-22T00:00:00Z	ftp://ftp.ncbi.nlm.nih.gov/genomes/all/GCF/000/348/045/GCF_000348045.2_ASM34804v2
1246	Vibrio cholerae O1 str. 116063	Bacteria;Proteobacteria;Gammaproteobacteria	116063	SAMN00989311	PRJNA76259	GCA_000348065.2	Scaffold	4	48		APFK01	144	3566	2013-03-22T00:00:00Z	ftp://ftp.ncbi.nlm.nih.gov/genomes/all/GCF/000/348/065/GCF_000348065.2_ASM34806v2
1247	Vibrio cholerae O1 str. 2009V-1046	Bacteria;Proteobacteria;Gammaproteobacteria	2009V-1046	SAMN00765516	PRJNA73589	GCA_000237405.2	Contig	4	48		AHFX01	72	3691	2011-12-12T00:00:00Z	ftp://ftp.ncbi.nlm.nih.gov/genomes/all/GCF/000/237/405/GCF_000237405.1_ASM23740v2
1248	Vibrio cholerae O1 str. 2009V-1085	Bacteria;Proteobacteria;Gammaproteobacteria	2009V-1085	SAMN00765527	PRJNA73589	GCA_000237425.2	Contig	4	48		AHFY01	73	3682	2011-12-12T00:00:00Z	ftp://ftp.ncbi.nlm.nih.gov/genomes/all/GCF/000/237/425/GCF_000237425.1_ASM23742v2
1249	Vibrio cholerae O1 str. 2009V-1096	Bacteria;Proteobacteria;Gammaproteobacteria	2009V-1096	SAMN00765530	PRJNA73589	GCA_000237445.2	Contig	4	48		AHFZ01	73	3693	2011-12-12T00:00:00Z	ftp://ftp.ncbi.nlm.nih.gov/genomes/all/GCF/000/237/445/GCF_000237445.1_ASM23744v2
1250	Vibrio cholerae O1 str. 2009V-1116	Bacteria;Proteobacteria;Gammaproteobacteria	2009V-1116	SAMN00765531	PRJNA73589	GCA_000237465.2	Contig	4	48		AHGA01	77	3691	2011-12-12T00:00:00Z	ftp://ftp.ncbi.nlm.nih.gov/genomes/all/GCF/000/237/465/GCF_000237465.1_ASM23746v2
1251	Vibrio cholerae O1 str. 2009V-1131	Bacteria;Proteobacteria;Gammaproteobacteria	2009V-1131	SAMN00765532	PRJNA73589	GCA_000237485.2	Contig	4	48		AHGB01	94	3669	2011-12-12T00:00:00Z	ftp://ftp.ncbi.nlm.nih.gov/genomes/all/GCF/000/237/485/GCF_000237485.1_ASM23748v2
1252	Vibrio cholerae O1 str. 2010EL-1749	Bacteria;Proteobacteria;Gammaproteobacteria	2010EL-1749	SAMN00765533	PRJNA73589	GCA_000237505.2	Contig	4	48		AHGC01	159	3671	2011-12-12T00:00:00Z	ftp://ftp.ncbi.nlm.nih.gov/genomes/all/GCF/000/237/505/GCF_000237505.1_ASM23750v2
1253	Vibrio cholerae O1 str. 2010EL-1786	Bacteria;Proteobacteria;Gammaproteobacteria	2010EL-1786	SAMN00765529	PRJNA59943	GCA_000166455.2	Complete	4	48	chromosome 1:NC_016445.1/CP003069.1; chromosome 2:NC_016446.1/CP003070.1		2	3729	2011-11-10T00:00:00Z	ftp://ftp.ncbi.nlm.nih.gov/genomes/all/GCF/000/166/455/GCF_000166455.1_ASM16645v2
1254	Vibrio cholerae O1 str. 2010EL-1792	Bacteria;Proteobacteria;Gammaproteobacteria	2010EL-1792	SAMN00138733	PRJNA60005	GCA_000166495.2	Contig	4	48		AELJ01	105	3700	2010-11-12T00:00:00Z	ftp://ftp.ncbi.nlm.nih.gov/genomes/all/GCF/000/166/495/GCF_000166495.1_ASM16649v2
1255	Vibrio cholerae O1 str. 2010EL-1798	Bacteria;Proteobacteria;Gammaproteobacteria	2010EL-1798	SAMN00138732	PRJNA60003	GCA_000166475.2	Contig	4	48		AELI01	93	3699	2010-11-12T00:00:00Z	ftp://ftp.ncbi.nlm.nih.gov/genomes/all/GCF/000/166/475/GCF_000166475.1_ASM16647v2
1256	Vibrio cholerae O1 str. 2010EL-1961	Bacteria;Proteobacteria;Gammaproteobacteria	2010EL-1961	SAMN00765534	PRJNA73589	GCA_000237525.2	Contig	4	48		AHGD01	96	3677	2011-12-12T00:00:00Z	ftp://ftp.ncbi.nlm.nih.gov/genomes/all/GCF/000/237/525/GCF_000237525.1_ASM23752v2
1257	Vibrio cholerae O1 str. 2010EL-2010H	Bacteria;Proteobacteria;Gammaproteobacteria	2010EL-2010H	SAMN00765535	PRJNA73589	GCA_000237545.2	Contig	4	48		AHGE01	75	3703	2011-12-12T00:00:00Z	ftp://ftp.ncbi.nlm.nih.gov/genomes/all/GCF/000/237/545/GCF_000237545.1_ASM23754v2
1258	Vibrio cholerae O1 str. 2010EL-2010N	Bacteria;Proteobacteria;Gammaproteobacteria	2010EL-2010N	SAMN00765536	PRJNA73589	GCA_000237565.2	Contig	4	48		AHGF01	77	3687	2011-12-12T00:00:00Z	ftp://ftp.ncbi.nlm.nih.gov/genomes/all/GCF/000/237/565/GCF_000237565.1_ASM23756v2
1259	Vibrio cholerae O1 str. 2010V-1014	Bacteria;Proteobacteria;Gammaproteobacteria	2010V-1014	SAMN00765517	PRJNA73589	GCA_000237585.2	Contig	4	48		AHGG01	75	3692	2011-12-12T00:00:00Z	ftp://ftp.ncbi.nlm.nih.gov/genomes/all/GCF/000/237/585/GCF_000237585.1_ASM23758v2
1260	Vibrio cholerae O1 str. 2011EL-1089	Bacteria;Proteobacteria;Gammaproteobacteria	2011EL-1089	SAMN00765518	PRJNA73589	GCA_000237605.2	Contig	4	48		AHGH01	87	3693	2011-12-12T00:00:00Z	ftp://ftp.ncbi.nlm.nih.gov/genomes/all/GCF/000/237/605/GCF_000237605.1_ASM23760v2
1261	Vibrio cholerae O1 str. 2011EL-1137	Bacteria;Proteobacteria;Gammaproteobacteria	2011EL-1137	SAMN00765520	PRJNA73589	GCA_000237645.2	Contig	4	48		AHGJ01	72	3704	2011-12-12T00:00:00Z	ftp://ftp.ncbi.nlm.nih.gov/genomes/all/GCF/000/237/645/GCF_000237645.1_ASM23764v2
1262	Vibrio cholerae O1 str. 2011V-1021	Bacteria;Proteobacteria;Gammaproteobacteria	2011V-1021	SAMN00765521	PRJNA73589	GCA_000237665.2	Contig	4	48		AHGK01	95	3689	2011-12-12T00:00:00Z	ftp://ftp.ncbi.nlm.nih.gov/genomes/all/GCF/000/237/665/GCF_000237665.1_ASM23766v2
1263	Vibrio cholerae O1 str. 3500-05	Bacteria;Proteobacteria;Gammaproteobacteria	3500-05	SAMN00765522	PRJNA73589	GCA_000237685.2	Contig	4	48		AHGL01	79	3689	2011-12-12T00:00:00Z	ftp://ftp.ncbi.nlm.nih.gov/genomes/all/GCF/000/237/685/GCF_000237685.1_ASM23768v2
1264	Vibrio cholerae O1 str. 3546-06	Bacteria;Proteobacteria;Gammaproteobacteria	3546-06	SAMN00765523	PRJNA73589	GCA_000237705.2	Contig	4	48		AHGM01	85	3685	2011-12-12T00:00:00Z	ftp://ftp.ncbi.nlm.nih.gov/genomes/all/GCF/000/237/705/GCF_000237705.1_ASM23770v2
1265	Vibrio cholerae O1 str. 3554-08	Bacteria;Proteobacteria;Gammaproteobacteria	3554-08	SAMN00765524	PRJNA73589	GCA_000237725.2	Contig	4	48		AHGN01	80	3706	2011-12-12T00:00:00Z	ftp://ftp.ncbi.nlm.nih.gov/genomes/all/GCF/000/237/725/GCF_000237725.1_ASM23772v2
1266	Vibrio cholerae O1 str. 3582-05	Bacteria;Proteobacteria;Gammaproteobacteria	3582-05	SAMN00765526	PRJNA73589	GCA_000237765.2	Contig	4	48		AHGP01	67	3662	2011-12-12T00:00:00Z	ftp://ftp.ncbi.nlm.nih.gov/genomes/all/GCF/000/237/765/GCF_000237765.1_ASM23776v2
1267	Vibrio cholerae O1 str. 87395	Bacteria;Proteobacteria;Gammaproteobacteria	87395	SAMN00989303	PRJNA76253	GCA_000348085.2	Scaffold	4	47		APFL01	180	3439	2013-03-22T00:00:00Z	ftp://ftp.ncbi.nlm.nih.gov/genomes/all/GCF/000/348/085/GCF_000348085.2_ASM34808v2
1268	Vibrio cholerae O1 str. 95412	Bacteria;Proteobacteria;Gammaproteobacteria	95412	SAMN00989304	PRJNA76255	GCA_000348105.2	Scaffold	4	48		APFM01	103	3707	2013-03-22T00:00:00Z	ftp://ftp.ncbi.nlm.nih.gov/genomes/all/GCF/000/348/105/GCF_000348105.2_ASM34810v2
1269	Vibrio cholerae O1 str. AG-7404	Bacteria;Proteobacteria;Gammaproteobacteria	AG-7404	SAMN00989285	PRJNA76225	GCA_000348125.2	Scaffold	4	48		APFN01	95	3588	2013-03-22T00:00:00Z	ftp://ftp.ncbi.nlm.nih.gov/genomes/all/GCF/000/348/125/GCF_000348125.2_ASM34812v2
1270	Vibrio cholerae O1 str. AG-8040	Bacteria;Proteobacteria;Gammaproteobacteria	AG-8040	SAMN00989299	PRJNA76223	GCA_000348145.2	Scaffold	4	48		APFO01	103	3640	2013-03-22T00:00:00Z	ftp://ftp.ncbi.nlm.nih.gov/genomes/all/GCF/000/348/145/GCF_000348145.2_ASM34814v2
1271	Vibrio cholerae O1 str. Amazonia	Bacteria;Proteobacteria;Gammaproteobacteria	Amazonia	SAMN02470783	PRJNA68553	GCA_000223095.2	Contig	4	48		AFSV01	63	3491	2011-07-25T00:00:00Z	ftp://ftp.ncbi.nlm.nih.gov/genomes/all/GCF/000/223/095/GCF_000223095.1_ASM22309v2
1272	Vibrio cholerae O1 str. C6706	Bacteria;Proteobacteria;Gammaproteobacteria	C6706	SAMN00765528	PRJNA73589	GCA_000237785.2	Contig	4	47		AHGQ01	80	3714	2011-12-12T00:00:00Z	ftp://ftp.ncbi.nlm.nih.gov/genomes/all/GCF/000/237/785/GCF_000237785.1_ASM23778v2
1273	Vibrio cholerae O1 str. EC-0009	Bacteria;Proteobacteria;Gammaproteobacteria	EC-0009	SAMN00989307	PRJNA76237	GCA_000348165.2	Scaffold	4	48		APFP01	87	3697	2013-03-22T00:00:00Z	ftp://ftp.ncbi.nlm.nih.gov/genomes/all/GCF/000/348/165/GCF_000348165.2_ASM34816v2
1274	Vibrio cholerae O1 str. EC-0012	Bacteria;Proteobacteria;Gammaproteobacteria	EC-0012	SAMN00991870	PRJNA76239	GCA_000348185.2	Scaffold	4	48		APFQ01	96	3692	2013-03-22T00:00:00Z	ftp://ftp.ncbi.nlm.nih.gov/genomes/all/GCF/000/348/185/GCF_000348185.2_ASM34818v2
1275	Vibrio cholerae O1 str. EC-0027	Bacteria;Proteobacteria;Gammaproteobacteria	EC-0027	SAMN00989314	PRJNA76241	GCA_000348205.2	Scaffold	4	48		APFR01	94	3688	2013-03-22T00:00:00Z	ftp://ftp.ncbi.nlm.nih.gov/genomes/all/GCF/000/348/205/GCF_000348205.2_ASM34820v2
1276	Vibrio cholerae O1 str. EC-0051	Bacteria;Proteobacteria;Gammaproteobacteria	EC-0051	SAMN00989301	PRJNA76243	GCA_000348225.2	Scaffold	4	47		APFS01	99	3770	2013-03-22T00:00:00Z	ftp://ftp.ncbi.nlm.nih.gov/genomes/all/GCF/000/348/225/GCF_000348225.2_ASM34822v2
1277	Vibrio cholerae O1 str. EDC-020	Bacteria;Proteobacteria;Gammaproteobacteria	EDC-020	SAMN00989315	PRJNA76215	GCA_000348245.2	Scaffold	4	48		APFT01	85	3695	2013-03-22T00:00:00Z	ftp://ftp.ncbi.nlm.nih.gov/genomes/all/GCF/000/348/245/GCF_000348245.2_ASM34824v2
1278	Vibrio cholerae O1 str. EDC-022	Bacteria;Proteobacteria;Gammaproteobacteria	EDC-022	SAMN00989313	PRJNA76217	GCA_000348265.2	Scaffold	4	48		APFU01	106	3718	2013-03-22T00:00:00Z	ftp://ftp.ncbi.nlm.nih.gov/genomes/all/GCF/000/348/265/GCF_000348265.2_ASM34826v2
1279	Vibrio cholerae O1 str. EM-1536	Bacteria;Proteobacteria;Gammaproteobacteria	EM-1536	SAMN00989284	PRJNA76227	GCA_000348285.2	Scaffold	4	48		APFV01	100	3727	2013-03-22T00:00:00Z	ftp://ftp.ncbi.nlm.nih.gov/genomes/all/GCF/000/348/285/GCF_000348285.2_ASM34828v2
1280	Vibrio cholerae O1 str. EM-1546	Bacteria;Proteobacteria;Gammaproteobacteria	EM-1546	SAMN00989302	PRJNA76229	GCA_000348305.2	Scaffold	4	48		APFW01	90	3739	2013-03-22T00:00:00Z	ftp://ftp.ncbi.nlm.nih.gov/genomes/all/GCF/000/348/305/GCF_000348305.2_ASM34830v2
1281	Vibrio cholerae O1 str. EM-1626	Bacteria;Proteobacteria;Gammaproteobacteria	EM-1626	SAMN00989300	PRJNA76231	GCA_000348325.2	Scaffold	4	48		APFX01	93	3727	2013-03-22T00:00:00Z	ftp://ftp.ncbi.nlm.nih.gov/genomes/all/GCF/000/348/325/GCF_000348325.2_ASM34832v2
1282	Vibrio cholerae O1 str. EM-1676A	Bacteria;Proteobacteria;Gammaproteobacteria	EM-1676A	SAMN00991861	PRJNA76233	GCA_000348345.2	Scaffold	4	48		APFY01	85	3641	2013-03-22T00:00:00Z	ftp://ftp.ncbi.nlm.nih.gov/genomes/all/GCF/000/348/345/GCF_000348345.2_ASM34834v2
1283	Vibrio cholerae O1 str. EM-1727	Bacteria;Proteobacteria;Gammaproteobacteria	EM-1727	SAMN00991869	PRJNA76235	GCA_000348365.1	Scaffold	4	47		APFZ01	109	3774	2013-03-22T00:00:00Z	ftp://ftp.ncbi.nlm.nih.gov/genomes/all/GCF/000/348/365/GCF_000348365.1_ASM34836v1
1284	Vibrio cholerae O1 str. Inaba G4222	Bacteria;Proteobacteria;Gammaproteobacteria	Inaba G4222	SAMN02469666	PRJNA172960	GCA_000338075.1	Chromosome	4	47	chromosome I:NZ_CM001785.1/CM001785.1; chromosome II:NZ_CM001786.1/CM001786.1	ANNB01	2	3839	2013-02-06T00:00:00Z	ftp://ftp.ncbi.nlm.nih.gov/genomes/all/GCF/000/338/075/GCF_000338075.1_G4222_chroI_and_II
1285	Vibrio cholerae O1 str. KW3	Bacteria;Proteobacteria;Gammaproteobacteria	KW3	SAMN04191514	PRJNA215281	GCA_001318185.1	Complete	4	48	chromosome I:NZ_CP006947.1/CP006947.1; chromosome II:NZ_CP006948.1/CP006948.1		2	3728	2015-10-16T00:00:00Z	ftp://ftp.ncbi.nlm.nih.gov/genomes/all/GCF/001/318/185/GCF_001318185.1_ASM131818v1
1286	Vibrio cholerae O1 str. NHCC-004A	Bacteria;Proteobacteria;Gammaproteobacteria	NHCC-004A	SAMN00989277	PRJNA76245	GCA_000348385.2	Scaffold	4	48		APGA01	86	3694	2013-03-22T00:00:00Z	ftp://ftp.ncbi.nlm.nih.gov/genomes/all/GCF/000/348/385/GCF_000348385.2_ASM34838v2
1287	Vibrio cholerae O1 str. NHCC-006C	Bacteria;Proteobacteria;Gammaproteobacteria	NHCC-006C	SAMN00989308	PRJNA76247	GCA_000348405.2	Scaffold	4	48		APGB01	86	3698	2013-03-22T00:00:00Z	ftp://ftp.ncbi.nlm.nih.gov/genomes/all/GCF/000/348/405/GCF_000348405.2_ASM34840v2
1288	Vibrio cholerae O1 str. NHCC-008D	Bacteria;Proteobacteria;Gammaproteobacteria	NHCC-008D	SAMN00989276	PRJNA76249	GCA_000348425.2	Scaffold	4	48		APGC01	81	3590	2013-03-22T00:00:00Z	ftp://ftp.ncbi.nlm.nih.gov/genomes/all/GCF/000/348/425/GCF_000348425.2_ASM34842v2
1289	Vibrio cholerae O1 str. NHCC-010F	Bacteria;Proteobacteria;Gammaproteobacteria	NHCC-010F	SAMN00989312	PRJNA76251	GCA_000348445.2	Scaffold	4	48		APGD01	92	3691	2013-03-22T00:00:00Z	ftp://ftp.ncbi.nlm.nih.gov/genomes/all/GCF/000/348/445/GCF_000348445.2_ASM34844v2
1290	Vibrio cholerae O1 str. Nep-21106	Bacteria;Proteobacteria;Gammaproteobacteria	Nep-21106	SAMN00989310	PRJNA76219	GCA_000348465.2	Scaffold	4	48		APGE01	80	3681	2013-03-22T00:00:00Z	ftp://ftp.ncbi.nlm.nih.gov/genomes/all/GCF/000/348/465/GCF_000348465.2_ASM34846v2
1291	Vibrio cholerae O1 str. Nep-21113	Bacteria;Proteobacteria;Gammaproteobacteria	Nep-21113	SAMN00989309	PRJNA76221	GCA_000348485.2	Scaffold	4	48		APGF01	100	3706	2013-03-22T00:00:00Z	ftp://ftp.ncbi.nlm.nih.gov/genomes/all/GCF/000/348/485/GCF_000348485.2_ASM34848v2
1292	Vibrio cholerae O1 str. PCS-022	Bacteria;Proteobacteria;Gammaproteobacteria	PCS-022	SAMN00991860	PRJNA76211	GCA_000569115.2	Scaffold	4	48		JDTE01	105	3729	2014-02-14T00:00:00Z	ftp://ftp.ncbi.nlm.nih.gov/genomes/all/GCF/000/569/115/GCF_000569115.2_ASM56911v2
1293	Vibrio cholerae O1 str. PCS-023	Bacteria;Proteobacteria;Gammaproteobacteria	PCS-023	SAMN00989306	PRJNA76213	GCA_000348505.2	Scaffold	4	48		APGG01	86	3692	2013-03-22T00:00:00Z	ftp://ftp.ncbi.nlm.nih.gov/genomes/all/GCF/000/348/505/GCF_000348505.2_ASM34850v2
1294	Vibrio cholerae O139	Bacteria;Proteobacteria;Gammaproteobacteria	FC1105	SAMN06920121	PRJNA385889	GCA_002194295.1	Contig	4	48		NGQZ01	110	3545	2017-06-14T00:00:00Z	ftp://ftp.ncbi.nlm.nih.gov/genomes/all/GCF/002/194/295/GCF_002194295.1_ASM219429v1
1295	Vibrio cholerae O139	Bacteria;Proteobacteria;Gammaproteobacteria	FC1225	SAMN06920122	PRJNA385889	GCA_002194335.1	Contig	4	48		NGQY01	97	3609	2017-06-14T00:00:00Z	ftp://ftp.ncbi.nlm.nih.gov/genomes/all/GCF/002/194/335/GCF_002194335.1_ASM219433v1
1296	Vibrio cholerae O139	Bacteria;Proteobacteria;Gammaproteobacteria	FC1341	SAMN06920123	PRJNA385889	GCA_002194265.1	Contig	4	48		NGQX01	81	3618	2017-06-14T00:00:00Z	ftp://ftp.ncbi.nlm.nih.gov/genomes/all/GCF/002/194/265/GCF_002194265.1_ASM219426v1
1297	Vibrio cholerae O139	Bacteria;Proteobacteria;Gammaproteobacteria	FC1384	SAMN06920124	PRJNA385889	GCA_002194245.1	Contig	4	48		NGQW01	93	3594	2017-06-14T00:00:00Z	ftp://ftp.ncbi.nlm.nih.gov/genomes/all/GCF/002/194/245/GCF_002194245.1_ASM219424v1
1298	Vibrio cholerae O139	Bacteria;Proteobacteria;Gammaproteobacteria	FC1817	SAMN06920125	PRJNA385889	GCA_002194305.1	Contig	4	48		NGQV01	78	3655	2017-06-14T00:00:00Z	ftp://ftp.ncbi.nlm.nih.gov/genomes/all/GCF/002/194/305/GCF_002194305.1_ASM219430v1
1299	Vibrio cholerae O139	Bacteria;Proteobacteria;Gammaproteobacteria	FC1877	SAMN06920126	PRJNA385889	GCA_002194155.1	Contig	4	48		NGQU01	85	3600	2017-06-14T00:00:00Z	ftp://ftp.ncbi.nlm.nih.gov/genomes/all/GCF/002/194/155/GCF_002194155.1_ASM219415v1
1300	Vibrio cholerae O139	Bacteria;Proteobacteria;Gammaproteobacteria	FC2271	SAMN06920127	PRJNA385889	GCA_002194235.1	Contig	4	48		NGQT01	85	3600	2017-06-14T00:00:00Z	ftp://ftp.ncbi.nlm.nih.gov/genomes/all/GCF/002/194/235/GCF_002194235.1_ASM219423v1
1301	Vibrio cholerae O139	Bacteria;Proteobacteria;Gammaproteobacteria	FC2273	SAMN06920128	PRJNA385889	GCA_002194215.1	Contig	4	48		NGQS01	98	3650	2017-06-14T00:00:00Z	ftp://ftp.ncbi.nlm.nih.gov/genomes/all/GCF/002/194/215/GCF_002194215.1_ASM219421v1
1302	Vibrio cholerae O139	Bacteria;Proteobacteria;Gammaproteobacteria	FC3611a	SAMN06920129	PRJNA385889	GCA_002194165.1	Contig	4	48		NGQR01	103	3620	2017-06-14T00:00:00Z	ftp://ftp.ncbi.nlm.nih.gov/genomes/all/GCF/002/194/165/GCF_002194165.1_ASM219416v1
1303	Vibrio cholerae O139	Bacteria;Proteobacteria;Gammaproteobacteria	FC3611b	SAMN06920130	PRJNA385889	GCA_002194185.1	Contig	4	48		NGQQ01	93	3585	2017-06-14T00:00:00Z	ftp://ftp.ncbi.nlm.nih.gov/genomes/all/GCF/002/194/185/GCF_002194185.1_ASM219418v1
1304	Vibrio cholerae O16 str. 877-163	Bacteria;Proteobacteria;Gammaproteobacteria	877-163	SAMN03580968	PRJNA182343	GCA_001402745.1	Contig	4	47		LBNV01	278	3147	2015-10-22T00:00:00Z	ftp://ftp.ncbi.nlm.nih.gov/genomes/all/GCF/001/402/745/GCF_001402745.1_ASM140274v1
1305	Vibrio cholerae O395	Bacteria;Proteobacteria;Gammaproteobacteria	O395	SAMN02604040	PRJNA15667	GCA_000016245.1	Complete	4	48	chromosome 1:NC_009456.1/CP000626.1; chromosome 2:NC_009457.1/CP000627.1		2	3814	2007-05-08T00:00:00Z	ftp://ftp.ncbi.nlm.nih.gov/genomes/all/GCF/000/016/245/GCF_000016245.1_ASM1624v1
1306	Vibrio cholerae O395	Bacteria;Proteobacteria;Gammaproteobacteria	O395	SAMN02603898	PRJNA32853	GCA_000021625.1	Complete	4	48	chromosome I:NC_012582.1/CP001235.1; chromosome II:NC_012583.1/CP001236.1		2	3818	2009-04-20T00:00:00Z	ftp://ftp.ncbi.nlm.nih.gov/genomes/all/GCF/000/021/625/GCF_000021625.1_ASM2162v1
1307	Vibrio cholerae P-18785	Bacteria;Proteobacteria;Gammaproteobacteria	P-18785	SAMN02469778	PRJNA179340	GCA_000338215.2	Contig	4	48		ANHS01	158	3600	2013-02-06T00:00:00Z	ftp://ftp.ncbi.nlm.nih.gov/genomes/all/GCF/000/338/215/GCF_000338215.2_vcp18785v1
1308	Vibrio cholerae PS15	Bacteria;Proteobacteria;Gammaproteobacteria	PS15	SAMN02470610	PRJNA83121	GCA_000318075.1	Contig	4	48		AIJR01	131	3495	2012-12-10T00:00:00Z	ftp://ftp.ncbi.nlm.nih.gov/genomes/all/GCF/000/318/075/GCF_000318075.1_Vibrio_cholerae_PS15
1309	Vibrio cholerae PhVC-311	Bacteria;Proteobacteria;Gammaproteobacteria	PhVC-311	SAMN02352646	PRJNA218554	GCA_001027505.1	Contig	4	48		AWWD01	70	3578	2015-06-12T00:00:00Z	ftp://ftp.ncbi.nlm.nih.gov/genomes/all/GCF/001/027/505/GCF_001027505.1_ASM102750v1
1310	Vibrio cholerae PhVC-326	Bacteria;Proteobacteria;Gammaproteobacteria	PhVC-326	SAMN02352647	PRJNA218554	GCA_001027485.1	Contig	4	48		AWWE01	71	3593	2015-06-12T00:00:00Z	ftp://ftp.ncbi.nlm.nih.gov/genomes/all/GCF/001/027/485/GCF_001027485.1_ASM102748v1
1311	Vibrio cholerae PhVE-5	Bacteria;Proteobacteria;Gammaproteobacteria	PhVE-5	SAMN02352648	PRJNA218554	GCA_001027495.1	Contig	4	48		AWWF01	76	3591	2015-06-12T00:00:00Z	ftp://ftp.ncbi.nlm.nih.gov/genomes/all/GCF/001/027/495/GCF_001027495.1_ASM102749v1
1312	Vibrio cholerae RC27	Bacteria;Proteobacteria;Gammaproteobacteria	RC27	SAMN02393826	PRJNA40505	GCA_000176395.1	Contig	4	47		ADAI01	45	3614	2009-10-23T00:00:00Z	ftp://ftp.ncbi.nlm.nih.gov/genomes/all/GCF/000/176/395/GCF_000176395.1_ASM17639v1
1313	Vibrio cholerae RC385	Bacteria;Proteobacteria;Gammaproteobacteria	RC385	SAMN02435834	PRJNA15668	GCA_000152445.1	Scaffold	4	47		AAKH03	23	3709	2005-09-13T00:00:00Z	ftp://ftp.ncbi.nlm.nih.gov/genomes/all/GCF/000/152/445/GCF_000152445.1_ASM15244v1
1314	Vibrio cholerae RC9	Bacteria;Proteobacteria;Gammaproteobacteria	RC9	SAMN02393809	PRJNA33553	GCA_000174275.1	Contig	4	48		ACHX01	11	3936	2009-05-01T00:00:00Z	ftp://ftp.ncbi.nlm.nih.gov/genomes/all/GCF/000/174/275/GCF_000174275.1_ASM17427v1
1315	Vibrio cholerae TM 11079-80	Bacteria;Proteobacteria;Gammaproteobacteria	TM 11079-80	SAMN02393813	PRJNA33579	GCA_000174255.1	Contig	4	48		ACHW01	35	3632	2009-05-01T00:00:00Z	ftp://ftp.ncbi.nlm.nih.gov/genomes/all/GCF/000/174/255/GCF_000174255.1_ASM17425v1
1316	Vibrio cholerae TMA 21	Bacteria;Proteobacteria;Gammaproteobacteria	TMA 21	SAMN02393808	PRJNA33551	GCA_000174295.1	Contig	4	48		ACHY01	20	3675	2009-05-01T00:00:00Z	ftp://ftp.ncbi.nlm.nih.gov/genomes/all/GCF/000/174/295/GCF_000174295.1_ASM17429v1
1317	Vibrio cholerae V51	Bacteria;Proteobacteria;Gammaproteobacteria	V51	SAMN02435835	PRJNA15669	GCA_000152465.2	Scaffold	4	48		AAKI03	80	3674	2005-09-13T00:00:00Z	ftp://ftp.ncbi.nlm.nih.gov/genomes/all/GCF/000/152/465/GCF_000152465.2_ASM15246v2
1318	Vibrio cholerae V52	Bacteria;Proteobacteria;Gammaproteobacteria	V52	SAMN02435881	PRJNA15670	GCA_000167935.2	Scaffold	4	48		AAKJ03	59	3677	2005-09-13T00:00:00Z	ftp://ftp.ncbi.nlm.nih.gov/genomes/all/GCF/000/167/935/GCF_000167935.2_Vibrio_cholerae_V52_V1
1319	Vibrio cholerae V52	Bacteria;Proteobacteria;Gammaproteobacteria	V52	SAMN05590436	PRJNA339415	GCA_001857545.1	Contig	4	48		MIPN01	267	3668	2016-10-14T00:00:00Z	ftp://ftp.ncbi.nlm.nih.gov/genomes/all/GCF/001/857/545/GCF_001857545.1_ASM185754v1
1320	Vibrio cholerae VC0101557	Bacteria;Proteobacteria;Gammaproteobacteria	VC0101557	SAMN02215344	PRJNA209926	GCA_002407455.1	Contig	4	47		ATNJ01	54	3503	2017-10-02T00:00:00Z	ftp://ftp.ncbi.nlm.nih.gov/genomes/all/GCF/002/407/455/GCF_002407455.1_ASM240745v1
1321	Vibrio cholerae VC1761	Bacteria;Proteobacteria;Gammaproteobacteria	VC1761	SAMN02469952	PRJNA173394	GCA_000299515.2	Contig	4	48		AMBS01	149	3658	2012-09-27T00:00:00Z	ftp://ftp.ncbi.nlm.nih.gov/genomes/all/GCF/000/299/515/GCF_000299515.2_VC1761.1
1322	Vibrio cholerae VC35	Bacteria;Proteobacteria;Gammaproteobacteria	VC35	SAMN02469953	PRJNA173392	GCA_000299495.2	Contig	4	48		AMBR01	103	3517	2012-09-27T00:00:00Z	ftp://ftp.ncbi.nlm.nih.gov/genomes/all/GCF/000/299/495/GCF_000299495.2_VC35.1
1323	Vibrio cholerae VC4370	Bacteria;Proteobacteria;Gammaproteobacteria	VC4370	SAMN02469954	PRJNA173393	GCA_000299535.2	Contig	4	48		AMBT01	145	3637	2012-09-27T00:00:00Z	ftp://ftp.ncbi.nlm.nih.gov/genomes/all/GCF/000/299/535/GCF_000299535.2_VC4370.1
1324	Vibrio cholerae VCC19	Bacteria;Proteobacteria;Gammaproteobacteria	VCC19	SAMN02802538	PRJNA196311	GCA_000438805.2	Contig	4	47		ATEV02	54	3633	2013-07-19T00:00:00Z	ftp://ftp.ncbi.nlm.nih.gov/genomes/all/GCF/000/438/805/GCF_000438805.2_VCC19
1325	Vibrio cholerae ZWU0020	Bacteria;Proteobacteria;Gammaproteobacteria	ZWU0020	SAMN03021537	PRJNA205585	GCA_000812045.1	Contig	4	48		JRJX01	245	3673	2014-12-30T00:00:00Z	ftp://ftp.ncbi.nlm.nih.gov/genomes/all/GCF/000/812/045/GCF_000812045.1_ZWU0020.1
1326	Vibrio cidicii	Bacteria;Proteobacteria;Gammaproteobacteria	1048-83	SAMN04296642	PRJNA304180	GCA_001597955.1	Contig	5	48		LOBP01	216	4180	2016-03-25T00:00:00Z	ftp://ftp.ncbi.nlm.nih.gov/genomes/all/GCF/001/597/955/GCF_001597955.1_ASM159795v1
1327	Vibrio cidicii	Bacteria;Proteobacteria;Gammaproteobacteria	2423-01	SAMN04296643	PRJNA304180	GCA_001597945.1	Contig	5	48		LOBQ01	113	4148	2016-03-25T00:00:00Z	ftp://ftp.ncbi.nlm.nih.gov/genomes/all/GCF/001/597/945/GCF_001597945.1_ASM159794v1
1328	Vibrio cidicii	Bacteria;Proteobacteria;Gammaproteobacteria	2538-88	SAMN04296647	PRJNA304180	GCA_001597935.1	Scaffold	5	48		LOBR01	137	4086	2016-03-25T00:00:00Z	ftp://ftp.ncbi.nlm.nih.gov/genomes/all/GCF/001/597/935/GCF_001597935.1_ASM159793v1
1329	Vibrio cidicii	Bacteria;Proteobacteria;Gammaproteobacteria	2756-81	SAMN04325238	PRJNA304180	GCA_001597655.1	Contig	5	48		LOMK01	2	3213	2016-03-25T00:00:00Z	ftp://ftp.ncbi.nlm.nih.gov/genomes/all/GCF/001/597/655/GCF_001597655.1_ASM159765v1
1330	Vibrio cincinnatiensis	Bacteria;Proteobacteria;Gammaproteobacteria	NCTC12012	SAMEA3121335	PRJEB6403	GCA_900460255.1	Contig	4	44		UHIE01	3	3355	2018-07-30T00:00:00Z	ftp://ftp.ncbi.nlm.nih.gov/genomes/all/GCF/900/460/255/GCF_900460255.1_34500_B01
1331	Vibrio cincinnatiensis DSM 19608	Bacteria;Proteobacteria;Gammaproteobacteria	DSM 19608	SAMN02745782	PRJEB19569	GCA_900167345.1	Scaffold	4	44		FUXB01	57	3220	2017-03-04T00:00:00Z	ftp://ftp.ncbi.nlm.nih.gov/genomes/all/GCF/900/167/345/GCF_900167345.1_IMG-taxon_2568526007_annotated_assembly
1332	Vibrio coralliilyticus	Bacteria;Proteobacteria;Gammaproteobacteria	080116A	SAMN07522471	PRJNA399049	GCA_002286405.1	Contig	6	46		NRHV01	107	5053	2017-09-05T00:00:00Z	ftp://ftp.ncbi.nlm.nih.gov/genomes/all/GCF/002/286/405/GCF_002286405.1_ASM228640v1
1333	Vibrio coralliilyticus	Bacteria;Proteobacteria;Gammaproteobacteria	58	SAMN05327862	PRJNA327286	GCA_001693615.1	Complete	5	46	chromosome I:NZ_CP016556.1/CP016556.1; chromosome II:NZ_CP016557.1/CP016557.1; plasmid pVs58:NZ_CP016558.1/CP016558.1		3	4753	2016-07-26T00:00:00Z	ftp://ftp.ncbi.nlm.nih.gov/genomes/all/GCF/001/693/615/GCF_001693615.1_ASM169361v1
1334	Vibrio coralliilyticus	Bacteria;Proteobacteria;Gammaproteobacteria	AIC-7	SAMN07540309	PRJNA399049	GCA_002287625.1	Contig	6	45		NRQO01	65	5460	2017-09-07T00:00:00Z	ftp://ftp.ncbi.nlm.nih.gov/genomes/all/GCF/002/287/625/GCF_002287625.1_ASM228762v1
1335	Vibrio coralliilyticus	Bacteria;Proteobacteria;Gammaproteobacteria	OCN014	SAMN03010512	PRJNA258550	GCA_000763535.2	Complete	6	46	chromosome 1:NZ_CP009264.1/CP009264.2; chromosome 2:NZ_CP009265.1/CP009265.2; plasmid pOCN014:NZ_CP009266.1/CP009266.2		3	4993	2014-10-06T00:00:00Z	ftp://ftp.ncbi.nlm.nih.gov/genomes/all/GCF/000/763/535/GCF_000763535.1_ASM76353v2
1336	Vibrio coralliilyticus	Bacteria;Proteobacteria;Gammaproteobacteria	RE22	SAMN03857122	PRJNA290178	GCA_001297935.1	Chromosome	6	46	chromosome 2:NZ_CM004383.1/CM004383.1; plasmid unnamed:NZ_CM004384.1/CM004384.1	LGLS01	5	5039	2015-09-23T00:00:00Z	ftp://ftp.ncbi.nlm.nih.gov/genomes/all/GCF/001/297/935/GCF_001297935.1_ASM129793v1
1337	Vibrio coralliilyticus	Bacteria;Proteobacteria;Gammaproteobacteria	RE87	SAMN07536091	PRJNA399049	GCA_002286655.1	Contig	6	46		NRHY01	49	5020	2017-09-05T00:00:00Z	ftp://ftp.ncbi.nlm.nih.gov/genomes/all/GCF/002/286/655/GCF_002286655.1_ASM228665v1
1338	Vibrio coralliilyticus	Bacteria;Proteobacteria;Gammaproteobacteria	RE98	SAMN02940923	PRJNA256165	GCA_000772065.1	Complete	6	46	chromosome 1:NZ_CP009617.1/CP009617.1; chromosome 2:NZ_CP009618.1/CP009618.1; plasmid p319:NZ_CP009620.1/CP009620.1; plasmid p380:NZ_CP009619.1/CP009619.1		4	5556	2014-11-05T00:00:00Z	ftp://ftp.ncbi.nlm.nih.gov/genomes/all/GCF/000/772/065/GCF_000772065.1_ASM77206v1
1339	Vibrio coralliilyticus	Bacteria;Proteobacteria;Gammaproteobacteria	S2043	SAMN03323919	PRJNA242743	GCA_000967485.1	Contig	5	46		JXXS01	64	4903	2015-04-01T00:00:00Z	ftp://ftp.ncbi.nlm.nih.gov/genomes/all/GCF/000/967/485/GCF_000967485.1_S2043
1340	Vibrio coralliilyticus	Bacteria;Proteobacteria;Gammaproteobacteria	S2052	SAMN03323806	PRJNA242743	GCA_000967465.1	Contig	5	46		JXXR01	60	4904	2015-04-01T00:00:00Z	ftp://ftp.ncbi.nlm.nih.gov/genomes/all/GCF/000/967/465/GCF_000967465.1_S2052
1341	Vibrio coralliilyticus	Bacteria;Proteobacteria;Gammaproteobacteria	SNUTY-1	SAMN06626869	PRJNA380034	GCA_002073995.1	Complete	6	46	chromosome I:NZ_CP020453.1/CP020453.1; chromosome II:NZ_CP020454.1/CP020454.1; plasmid pSNUTY1:NZ_CP020455.1/CP020455.1; plasmid pSNUTY2:NZ_CP020456.1/CP020456.1		4	4316	2017-03-29T00:00:00Z	ftp://ftp.ncbi.nlm.nih.gov/genomes/all/GCF/002/073/995/GCF_002073995.1_ASM207399v1
1342	Vibrio coralliilyticus ATCC BAA-450	Bacteria;Proteobacteria;Gammaproteobacteria	ATCC BAA-450	SAMN02393819	PRJNA40491	GCA_000176135.1	Contig	6	46		ACZN01	20	5035	2009-10-06T00:00:00Z	ftp://ftp.ncbi.nlm.nih.gov/genomes/all/GCF/000/176/135/GCF_000176135.1_ASM17613v1
1343	Vibrio coralliilyticus NA0301	Bacteria;Proteobacteria;Gammaproteobacteria	NA0301	SAMN07961445	PRJNA210342	GCA_002742585.1	Scaffold	6	46		AUTV01	43	5130	2017-11-02T00:00:00Z	ftp://ftp.ncbi.nlm.nih.gov/genomes/all/GCF/002/742/585/GCF_002742585.1_ASM274258v1
1344	Vibrio coralliilyticus OCN008	Bacteria;Proteobacteria;Gammaproteobacteria	OCN008	SAMN02304133	PRJNA214563	GCA_000461895.1	Contig	6	46		AVOO01	210	4408	2013-08-29T00:00:00Z	ftp://ftp.ncbi.nlm.nih.gov/genomes/all/GCF/000/461/895/GCF_000461895.1_OCN008
1345	Vibrio coralliilyticus P1	Bacteria;Proteobacteria;Gammaproteobacteria	P1	SAMN02469785	PRJNA56079	GCA_000195475.2	Contig	6	46		AEQS01	255	4927	2011-04-08T00:00:00Z	ftp://ftp.ncbi.nlm.nih.gov/genomes/all/GCF/000/195/475/GCF_000195475.1_ASM19547v2
1346	Vibrio coralliirubri	Bacteria;Proteobacteria;Gammaproteobacteria	corallo1	SAMN06344317	PRJNA375722	GCA_002156455.1	Contig	5	45		MVJD01	233	4606	2017-05-22T00:00:00Z	ftp://ftp.ncbi.nlm.nih.gov/genomes/all/GCF/002/156/455/GCF_002156455.1_ASM215645v1
1347	Vibrio crassostreae	Bacteria;Proteobacteria;Gammaproteobacteria	Evh12	SAMEA3532819	PRJEB10717	GCA_001486525.1	Contig	5	45		FAUO01	17	4691	2015-11-29T00:00:00Z	ftp://ftp.ncbi.nlm.nih.gov/genomes/all/GCF/001/486/525/GCF_001486525.1_Evh12
1348	Vibrio crassostreae	Bacteria;Proteobacteria;Gammaproteobacteria	J2-9	SAMEA2591285	PRJEB5876	GCA_001368855.1	Scaffold	6	44		CCJY01	173	4971	2015-03-20T00:00:00Z	ftp://ftp.ncbi.nlm.nih.gov/genomes/all/GCF/001/368/855/GCF_001368855.1_VRSK9v1_PRJEB5876
1349	Vibrio crassostreae	Bacteria;Proteobacteria;Gammaproteobacteria	J5-15	SAMEA2591293	PRJEB5879	GCA_001048475.1	Contig	6	44		CCKD01	92	4843	2015-05-20T00:00:00Z	ftp://ftp.ncbi.nlm.nih.gov/genomes/all/GCF/001/048/475/GCF_001048475.1_VRSK37_PRJEB5879
1350	Vibrio crassostreae	Bacteria;Proteobacteria;Gammaproteobacteria	J5-19	SAMEA2591294	PRJEB5880	GCA_001048495.1	Contig	6	44		CCJU01	145	4738	2015-05-20T00:00:00Z	ftp://ftp.ncbi.nlm.nih.gov/genomes/all/GCF/001/048/495/GCF_001048495.1_VRSK38_PRJEB5880
1351	Vibrio crassostreae	Bacteria;Proteobacteria;Gammaproteobacteria	J5-20	SAMEA2591295	PRJEB5882	GCA_001048515.1	Contig	6	44		CCKB01	145	4942	2015-05-20T00:00:00Z	ftp://ftp.ncbi.nlm.nih.gov/genomes/all/GCF/001/048/515/GCF_001048515.1_VRSK39_PRJEB5882
1352	Vibrio crassostreae	Bacteria;Proteobacteria;Gammaproteobacteria	J5-4	SAMEA2591286	PRJEB5877	GCA_001368875.1	Contig	6	44		CCJX01	189	5004	2015-03-20T00:00:00Z	ftp://ftp.ncbi.nlm.nih.gov/genomes/all/GCF/001/368/875/GCF_001368875.1_VRSK34_PRJEB5877
1353	Vibrio crassostreae	Bacteria;Proteobacteria;Gammaproteobacteria	J5-5	SAMEA2591287	PRJEB5878	GCA_001368895.1	Contig	6	44		CCJV01	165	5022	2015-03-20T00:00:00Z	ftp://ftp.ncbi.nlm.nih.gov/genomes/all/GCF/001/368/895/GCF_001368895.1_VRSK35_PRJEB5878
1354	Vibrio crassostreae	Bacteria;Proteobacteria;Gammaproteobacteria	LGP107	SAMEA2591298	PRJEB5885	GCA_001048575.1	Contig	5	44		CCKC01	86	4772	2015-05-20T00:00:00Z	ftp://ftp.ncbi.nlm.nih.gov/genomes/all/GCF/001/048/575/GCF_001048575.1_VLGP107_PRJEB5885
1355	Vibrio crassostreae	Bacteria;Proteobacteria;Gammaproteobacteria	LGP7	SAMEA2591296	PRJEB5883	GCA_001048535.1	Contig	6	44		CCJW01	122	4834	2015-05-20T00:00:00Z	ftp://ftp.ncbi.nlm.nih.gov/genomes/all/GCF/001/048/535/GCF_001048535.1_VLGP7_PRJEB5883
1356	Vibrio crassostreae	Bacteria;Proteobacteria;Gammaproteobacteria	LGP8	SAMEA2591297	PRJEB5884	GCA_001048555.1	Contig	6	44		CCKE01	177	4873	2015-05-20T00:00:00Z	ftp://ftp.ncbi.nlm.nih.gov/genomes/all/GCF/001/048/555/GCF_001048555.1_VLGP8_PRJEB5884
1357	Vibrio crassostreae 9CS106	Bacteria;Proteobacteria;Gammaproteobacteria	9CS106	SAMN02470456	PRJNA167005	GCA_000272185.1	Contig	5	45		AJYY01	189	4338	2012-06-25T00:00:00Z	ftp://ftp.ncbi.nlm.nih.gov/genomes/all/GCF/000/272/185/GCF_000272185.1_VibCrassostreae-9CS106
1358	Vibrio crassostreae 9ZC13	Bacteria;Proteobacteria;Gammaproteobacteria	9ZC13	SAMN02470442	PRJNA167006	GCA_000272045.2	Scaffold	5	45		AJYZ02	43	4186	2012-06-25T00:00:00Z	ftp://ftp.ncbi.nlm.nih.gov/genomes/all/GCF/000/272/045/GCF_000272045.2_ASM27204v2
1359	Vibrio crassostreae 9ZC77	Bacteria;Proteobacteria;Gammaproteobacteria	9ZC77	SAMN02470499	PRJNA167007	GCA_000272065.2	Scaffold	5	45		AJZA02	595	4022	2012-06-25T00:00:00Z	ftp://ftp.ncbi.nlm.nih.gov/genomes/all/GCF/000/272/065/GCF_000272065.2_ASM27206v2
1360	Vibrio crassostreae 9ZC88	Bacteria;Proteobacteria;Gammaproteobacteria	9ZC88	SAMN02470487	PRJNA167008	GCA_000272205.2	Scaffold	5	45		AJZB02	173	4131	2012-06-25T00:00:00Z	ftp://ftp.ncbi.nlm.nih.gov/genomes/all/GCF/000/272/205/GCF_000272205.2_ASM27220v2
1361	Vibrio crassostreae ZF-91	Bacteria;Proteobacteria;Gammaproteobacteria	ZF-91	SAMN02470500	PRJNA167009	GCA_000272085.2	Scaffold	5	45		AJZC02	296	4280	2012-06-25T00:00:00Z	ftp://ftp.ncbi.nlm.nih.gov/genomes/all/GCF/000/272/085/GCF_000272085.2_ASM27208v2
1362	Vibrio cyclitrophicus	Bacteria;Proteobacteria;Gammaproteobacteria	10N.222.45.E8	SAMN05417988	PRJNA328102	GCA_002875015.1	Scaffold	5	44		MDBX01	81	4361	2018-01-11T00:00:00Z	ftp://ftp.ncbi.nlm.nih.gov/genomes/all/GCF/002/875/015/GCF_002875015.1_ASM287501v1
1363	Vibrio cyclitrophicus	Bacteria;Proteobacteria;Gammaproteobacteria	10N.222.54.F11	SAMN05418022	PRJNA328102	GCA_002875465.1	Scaffold	5	44		MDAP01	56	4253	2018-01-11T00:00:00Z	ftp://ftp.ncbi.nlm.nih.gov/genomes/all/GCF/002/875/465/GCF_002875465.1_ASM287546v1
1364	Vibrio cyclitrophicus	Bacteria;Proteobacteria;Gammaproteobacteria	10N.261.45.F7	SAMN05418041	PRJNA328102	GCA_002875755.1	Scaffold	5	44		MCZW01	48	4228	2018-01-11T00:00:00Z	ftp://ftp.ncbi.nlm.nih.gov/genomes/all/GCF/002/875/755/GCF_002875755.1_ASM287575v1
1365	Vibrio cyclitrophicus	Bacteria;Proteobacteria;Gammaproteobacteria	10N.261.52.C4	SAMN05418091	PRJNA328102	GCA_002876425.1	Scaffold	5	44		MCXY01	47	4165	2018-01-11T00:00:00Z	ftp://ftp.ncbi.nlm.nih.gov/genomes/all/GCF/002/876/425/GCF_002876425.1_ASM287642v1
1366	Vibrio cyclitrophicus	Bacteria;Proteobacteria;Gammaproteobacteria	10N.261.52.E1	SAMN05418095	PRJNA328102	GCA_002877625.1	Scaffold	5	44		MCXU01	79	4163	2018-01-11T00:00:00Z	ftp://ftp.ncbi.nlm.nih.gov/genomes/all/GCF/002/877/625/GCF_002877625.1_ASM287762v1
1367	Vibrio cyclitrophicus	Bacteria;Proteobacteria;Gammaproteobacteria	10N.261.54.B5	SAMN05418108	PRJNA328102	GCA_002877705.1	Scaffold	5	44		MCXH01	57	4232	2018-01-11T00:00:00Z	ftp://ftp.ncbi.nlm.nih.gov/genomes/all/GCF/002/877/705/GCF_002877705.1_ASM287770v1
1368	Vibrio cyclitrophicus	Bacteria;Proteobacteria;Gammaproteobacteria	10N.261.54.F1	SAMN05418113	PRJNA328102	GCA_002877375.1	Scaffold	5	44		MCXC01	82	4274	2018-01-11T00:00:00Z	ftp://ftp.ncbi.nlm.nih.gov/genomes/all/GCF/002/877/375/GCF_002877375.1_ASM287737v1
1369	Vibrio cyclitrophicus	Bacteria;Proteobacteria;Gammaproteobacteria	10N.261.55.A11	SAMN05418115	PRJNA328102	GCA_002877405.1	Scaffold	5	44		MCXA01	87	4198	2018-01-11T00:00:00Z	ftp://ftp.ncbi.nlm.nih.gov/genomes/all/GCF/002/877/405/GCF_002877405.1_ASM287740v1
1370	Vibrio cyclitrophicus	Bacteria;Proteobacteria;Gammaproteobacteria	10N.261.55.B9	SAMN05418119	PRJNA328102	GCA_002877465.1	Scaffold	5	44		MCWW01	75	4176	2018-01-11T00:00:00Z	ftp://ftp.ncbi.nlm.nih.gov/genomes/all/GCF/002/877/465/GCF_002877465.1_ASM287746v1
1371	Vibrio cyclitrophicus	Bacteria;Proteobacteria;Gammaproteobacteria	10N.261.55.E6	SAMN05418123	PRJNA328102	GCA_002877505.1	Scaffold	5	44		MCWS01	68	4274	2018-01-11T00:00:00Z	ftp://ftp.ncbi.nlm.nih.gov/genomes/all/GCF/002/877/505/GCF_002877505.1_ASM287750v1
1372	Vibrio cyclitrophicus	Bacteria;Proteobacteria;Gammaproteobacteria	10N.261.55.F9	SAMN05418126	PRJNA328102	GCA_002877745.1	Scaffold	5	44		MCWP01	215	4319	2018-01-11T00:00:00Z	ftp://ftp.ncbi.nlm.nih.gov/genomes/all/GCF/002/877/745/GCF_002877745.1_ASM287774v1
1373	Vibrio cyclitrophicus	Bacteria;Proteobacteria;Gammaproteobacteria	10N.286.45.A5	SAMN05418128	PRJNA328102	GCA_002877585.1	Scaffold	5	44		MCWN01	102	4636	2018-01-11T00:00:00Z	ftp://ftp.ncbi.nlm.nih.gov/genomes/all/GCF/002/877/585/GCF_002877585.1_ASM287758v1
1374	Vibrio cyclitrophicus	Bacteria;Proteobacteria;Gammaproteobacteria	10N.286.45.B12	SAMN05418129	PRJNA328102	GCA_002872735.1	Scaffold	5	44		MCWM01	115	4223	2018-01-11T00:00:00Z	ftp://ftp.ncbi.nlm.nih.gov/genomes/all/GCF/002/872/735/GCF_002872735.1_ASM287273v1
1375	Vibrio cyclitrophicus	Bacteria;Proteobacteria;Gammaproteobacteria	10N.286.45.B7	SAMN05418132	PRJNA328102	GCA_002872815.1	Scaffold	5	44		MCWJ01	94	4364	2018-01-11T00:00:00Z	ftp://ftp.ncbi.nlm.nih.gov/genomes/all/GCF/002/872/815/GCF_002872815.1_ASM287281v1
1376	Vibrio cyclitrophicus	Bacteria;Proteobacteria;Gammaproteobacteria	10N.286.45.F8	SAMN05418143	PRJNA328102	GCA_002874205.1	Scaffold	5	44		MCVY01	201	4268	2018-01-11T00:00:00Z	ftp://ftp.ncbi.nlm.nih.gov/genomes/all/GCF/002/874/205/GCF_002874205.1_ASM287420v1
1377	Vibrio cyclitrophicus	Bacteria;Proteobacteria;Gammaproteobacteria	10N.286.46.B3	SAMN05418148	PRJNA328102	GCA_002873015.1	Scaffold	5	44		MCVT01	173	4365	2018-01-11T00:00:00Z	ftp://ftp.ncbi.nlm.nih.gov/genomes/all/GCF/002/873/015/GCF_002873015.1_ASM287301v1
1378	Vibrio cyclitrophicus	Bacteria;Proteobacteria;Gammaproteobacteria	10N.286.46.F8	SAMN05418156	PRJNA328102	GCA_002873095.1	Scaffold	5	44		MCVL01	65	4201	2018-01-11T00:00:00Z	ftp://ftp.ncbi.nlm.nih.gov/genomes/all/GCF/002/873/095/GCF_002873095.1_ASM287309v1
1379	Vibrio cyclitrophicus	Bacteria;Proteobacteria;Gammaproteobacteria	10N.286.48.E2	SAMN05418163	PRJNA328102	GCA_002873235.1	Scaffold	5	44		MCVE01	73	4368	2018-01-11T00:00:00Z	ftp://ftp.ncbi.nlm.nih.gov/genomes/all/GCF/002/873/235/GCF_002873235.1_ASM287323v1
1380	Vibrio cyclitrophicus	Bacteria;Proteobacteria;Gammaproteobacteria	10N.286.48.E9	SAMN05418164	PRJNA328102	GCA_002873225.1	Scaffold	5	44		MCVD01	1220	4245	2018-01-11T00:00:00Z	ftp://ftp.ncbi.nlm.nih.gov/genomes/all/GCF/002/873/225/GCF_002873225.1_ASM287322v1
1381	Vibrio cyclitrophicus	Bacteria;Proteobacteria;Gammaproteobacteria	10N.286.49.A5	SAMN05418169	PRJNA328102	GCA_002873345.1	Scaffold	5	44		MCUY01	64	4213	2018-01-11T00:00:00Z	ftp://ftp.ncbi.nlm.nih.gov/genomes/all/GCF/002/873/345/GCF_002873345.1_ASM287334v1
1382	Vibrio cyclitrophicus	Bacteria;Proteobacteria;Gammaproteobacteria	10N.286.49.B11	SAMN05418171	PRJNA328102	GCA_002873285.1	Scaffold	5	44		MCUX01	62	4235	2018-01-11T00:00:00Z	ftp://ftp.ncbi.nlm.nih.gov/genomes/all/GCF/002/873/285/GCF_002873285.1_ASM287328v1
1383	Vibrio cyclitrophicus	Bacteria;Proteobacteria;Gammaproteobacteria	10N.286.49.B9	SAMN05418173	PRJNA328102	GCA_002874385.1	Scaffold	5	43		MCUU01	57	4361	2018-01-11T00:00:00Z	ftp://ftp.ncbi.nlm.nih.gov/genomes/all/GCF/002/874/385/GCF_002874385.1_ASM287438v1
1384	Vibrio cyclitrophicus	Bacteria;Proteobacteria;Gammaproteobacteria	10N.286.49.E10	SAMN05418176	PRJNA328102	GCA_002873375.1	Scaffold	5	44		MCUR01	87	4347	2018-01-11T00:00:00Z	ftp://ftp.ncbi.nlm.nih.gov/genomes/all/GCF/002/873/375/GCF_002873375.1_ASM287337v1
1385	Vibrio cyclitrophicus	Bacteria;Proteobacteria;Gammaproteobacteria	10N.286.49.E3	SAMN05418177	PRJNA328102	GCA_002873405.1	Scaffold	5	44		MCUQ01	57	4212	2018-01-11T00:00:00Z	ftp://ftp.ncbi.nlm.nih.gov/genomes/all/GCF/002/873/405/GCF_002873405.1_ASM287340v1
1386	Vibrio cyclitrophicus	Bacteria;Proteobacteria;Gammaproteobacteria	10N.286.51.B1	SAMN05418186	PRJNA328102	GCA_002873515.1	Scaffold	5	44		MCUH01	61	4256	2018-01-11T00:00:00Z	ftp://ftp.ncbi.nlm.nih.gov/genomes/all/GCF/002/873/515/GCF_002873515.1_ASM287351v1
1387	Vibrio cyclitrophicus	Bacteria;Proteobacteria;Gammaproteobacteria	10N.286.52.C10	SAMN05418196	PRJNA328102	GCA_002874615.1	Scaffold	5	44		MCTX01	660	4163	2018-01-11T00:00:00Z	ftp://ftp.ncbi.nlm.nih.gov/genomes/all/GCF/002/874/615/GCF_002874615.1_ASM287461v1
1388	Vibrio cyclitrophicus	Bacteria;Proteobacteria;Gammaproteobacteria	10N.286.52.F6	SAMN05418203	PRJNA328102	GCA_002873745.1	Scaffold	5	44		MCTQ01	65	4223	2018-01-11T00:00:00Z	ftp://ftp.ncbi.nlm.nih.gov/genomes/all/GCF/002/873/745/GCF_002873745.1_ASM287374v1
1389	Vibrio cyclitrophicus	Bacteria;Proteobacteria;Gammaproteobacteria	10N.286.54.C7	SAMN05418213	PRJNA328102	GCA_002873825.1	Scaffold	5	44		MCTG01	88	4294	2018-01-11T00:00:00Z	ftp://ftp.ncbi.nlm.nih.gov/genomes/all/GCF/002/873/825/GCF_002873825.1_ASM287382v1
1390	Vibrio cyclitrophicus	Bacteria;Proteobacteria;Gammaproteobacteria	10N.286.54.E11	SAMN05418216	PRJNA328102	GCA_002873815.1	Scaffold	5	44		MCTE01	170	4260	2018-01-11T00:00:00Z	ftp://ftp.ncbi.nlm.nih.gov/genomes/all/GCF/002/873/815/GCF_002873815.1_ASM287381v1
1391	Vibrio cyclitrophicus	Bacteria;Proteobacteria;Gammaproteobacteria	10N.286.54.E4	SAMN05418218	PRJNA328102	GCA_002873935.1	Scaffold	5	44		MCTB01	46	4212	2018-01-11T00:00:00Z	ftp://ftp.ncbi.nlm.nih.gov/genomes/all/GCF/002/873/935/GCF_002873935.1_ASM287393v1
1392	Vibrio cyclitrophicus	Bacteria;Proteobacteria;Gammaproteobacteria	10N.286.54.E5	SAMN05418219	PRJNA328102	GCA_002874765.1	Scaffold	5	44		MCTA01	56	4251	2018-01-11T00:00:00Z	ftp://ftp.ncbi.nlm.nih.gov/genomes/all/GCF/002/874/765/GCF_002874765.1_ASM287476v1
1393	Vibrio cyclitrophicus	Bacteria;Proteobacteria;Gammaproteobacteria	10N.286.54.E8	SAMN05418221	PRJNA328102	GCA_002873905.1	Scaffold	5	44		MCSY01	71	4207	2018-01-11T00:00:00Z	ftp://ftp.ncbi.nlm.nih.gov/genomes/all/GCF/002/873/905/GCF_002873905.1_ASM287390v1
1394	Vibrio cyclitrophicus	Bacteria;Proteobacteria;Gammaproteobacteria	10N.286.54.F2	SAMN05418222	PRJNA328102	GCA_002874845.1	Scaffold	5	44		MCSX01	75	4181	2018-01-11T00:00:00Z	ftp://ftp.ncbi.nlm.nih.gov/genomes/all/GCF/002/874/845/GCF_002874845.1_ASM287484v1
1395	Vibrio cyclitrophicus	Bacteria;Proteobacteria;Gammaproteobacteria	10N.286.54.F4	SAMN05418224	PRJNA328102	GCA_002874905.1	Scaffold	5	44		MCSV01	146	4264	2018-01-11T00:00:00Z	ftp://ftp.ncbi.nlm.nih.gov/genomes/all/GCF/002/874/905/GCF_002874905.1_ASM287490v1
1396	Vibrio cyclitrophicus	Bacteria;Proteobacteria;Gammaproteobacteria	10N.286.54.F9	SAMN05418228	PRJNA328102	GCA_002874945.1	Scaffold	5	44		MCSR01	639	4182	2018-01-11T00:00:00Z	ftp://ftp.ncbi.nlm.nih.gov/genomes/all/GCF/002/874/945/GCF_002874945.1_ASM287494v1
1397	Vibrio cyclitrophicus	Bacteria;Proteobacteria;Gammaproteobacteria	10N.286.55.A12	SAMN05418230	PRJNA328102	GCA_002873965.1	Scaffold	5	44		MCSQ01	96	4205	2018-01-11T00:00:00Z	ftp://ftp.ncbi.nlm.nih.gov/genomes/all/GCF/002/873/965/GCF_002873965.1_ASM287396v1
1398	Vibrio cyclitrophicus	Bacteria;Proteobacteria;Gammaproteobacteria	10N.286.55.A5	SAMN05418232	PRJNA328102	GCA_002874975.1	Scaffold	5	44		MCSN01	57	4255	2018-01-11T00:00:00Z	ftp://ftp.ncbi.nlm.nih.gov/genomes/all/GCF/002/874/975/GCF_002874975.1_ASM287497v1
1399	Vibrio cyclitrophicus	Bacteria;Proteobacteria;Gammaproteobacteria	10N.286.55.B4	SAMN05418233	PRJNA328102	GCA_002874015.1	Scaffold	5	44		MCSM01	68	4191	2018-01-11T00:00:00Z	ftp://ftp.ncbi.nlm.nih.gov/genomes/all/GCF/002/874/015/GCF_002874015.1_ASM287401v1
1400	Vibrio cyclitrophicus	Bacteria;Proteobacteria;Gammaproteobacteria	10N.286.55.C10	SAMN05418235	PRJNA328102	GCA_002874035.1	Scaffold	5	44		MCSL01	54	4131	2018-01-11T00:00:00Z	ftp://ftp.ncbi.nlm.nih.gov/genomes/all/GCF/002/874/035/GCF_002874035.1_ASM287403v1
1401	Vibrio cyclitrophicus	Bacteria;Proteobacteria;Gammaproteobacteria	10N.286.55.C3	SAMN05418239	PRJNA328102	GCA_002872625.1	Scaffold	5	44		MCSG01	181	4189	2018-01-11T00:00:00Z	ftp://ftp.ncbi.nlm.nih.gov/genomes/all/GCF/002/872/625/GCF_002872625.1_ASM287262v1
1402	Vibrio cyclitrophicus	Bacteria;Proteobacteria;Gammaproteobacteria	10N.286.55.C4	SAMN05418240	PRJNA328102	GCA_002872705.1	Scaffold	5	44		MCSF01	73	4231	2018-01-11T00:00:00Z	ftp://ftp.ncbi.nlm.nih.gov/genomes/all/GCF/002/872/705/GCF_002872705.1_ASM287270v1
1403	Vibrio cyclitrophicus	Bacteria;Proteobacteria;Gammaproteobacteria	10N.286.55.C7	SAMN05418241	PRJNA328102	GCA_002872695.1	Scaffold	5	44		MCSE01	458	4522	2018-01-11T00:00:00Z	ftp://ftp.ncbi.nlm.nih.gov/genomes/all/GCF/002/872/695/GCF_002872695.1_ASM287269v1
1404	Vibrio cyclitrophicus	Bacteria;Proteobacteria;Gammaproteobacteria	10N.286.55.E6	SAMN05418245	PRJNA328102	GCA_002872565.1	Scaffold	5	44		MCSA01	53	4242	2018-01-11T00:00:00Z	ftp://ftp.ncbi.nlm.nih.gov/genomes/all/GCF/002/872/565/GCF_002872565.1_ASM287256v1
1405	Vibrio cyclitrophicus	Bacteria;Proteobacteria;Gammaproteobacteria	10N.286.55.E8	SAMN05418246	PRJNA328102	GCA_002872645.1	Scaffold	5	44		MCRZ01	52	4254	2018-01-11T00:00:00Z	ftp://ftp.ncbi.nlm.nih.gov/genomes/all/GCF/002/872/645/GCF_002872645.1_ASM287264v1
1406	Vibrio cyclitrophicus	Bacteria;Proteobacteria;Gammaproteobacteria	10N.286.55.F1	SAMN05418247	PRJNA328102	GCA_002872635.1	Scaffold	5	44		MCRX01	103	4217	2018-01-11T00:00:00Z	ftp://ftp.ncbi.nlm.nih.gov/genomes/all/GCF/002/872/635/GCF_002872635.1_ASM287263v1
1407	Vibrio cyclitrophicus	Bacteria;Proteobacteria;Gammaproteobacteria	10N.286.55.F10	SAMN05418248	PRJNA328102	GCA_002872755.1	Scaffold	5	44		MCRY01	81	4285	2018-01-11T00:00:00Z	ftp://ftp.ncbi.nlm.nih.gov/genomes/all/GCF/002/872/755/GCF_002872755.1_ASM287275v1
1408	Vibrio cyclitrophicus	Bacteria;Proteobacteria;Gammaproteobacteria	5F59	SAMN04867934	PRJNA318805	GCA_001691175.1	Scaffold	5	44		MAKB01	88	4237	2016-07-21T00:00:00Z	ftp://ftp.ncbi.nlm.nih.gov/genomes/all/GCF/001/691/175/GCF_001691175.1_ASM169117v1
1409	Vibrio cyclitrophicus	Bacteria;Proteobacteria;Gammaproteobacteria	FRS31	SAMN05172610	PRJNA322700	GCA_001675875.1	Contig	5	44		LZFU01	93	4230	2016-06-23T00:00:00Z	ftp://ftp.ncbi.nlm.nih.gov/genomes/all/GCF/001/675/875/GCF_001675875.1_ASM167587v1
1410	Vibrio cyclitrophicus	Bacteria;Proteobacteria;Gammaproteobacteria	UCD-FRSP16_1	SAMN05172611	PRJNA322701	GCA_001675885.1	Contig	5	44		LZFR01	65	4258	2016-06-23T00:00:00Z	ftp://ftp.ncbi.nlm.nih.gov/genomes/all/GCF/001/675/885/GCF_001675885.1_ASM167588v1
1411	Vibrio cyclitrophicus	Bacteria;Proteobacteria;Gammaproteobacteria	UCD-FRSP16_18	SAMN05172613	PRJNA322702	GCA_001675855.1	Contig	5	44		LZFT01	49	4285	2016-06-23T00:00:00Z	ftp://ftp.ncbi.nlm.nih.gov/genomes/all/GCF/001/675/855/GCF_001675855.1_ASM167585v1
1412	Vibrio cyclitrophicus	Bacteria;Proteobacteria;Gammaproteobacteria	UCD-FRSP16_8	SAMN05172619	PRJNA322709	GCA_001675965.1	Contig	5	44		LZFZ01	63	4244	2016-06-23T00:00:00Z	ftp://ftp.ncbi.nlm.nih.gov/genomes/all/GCF/001/675/965/GCF_001675965.1_ASM167596v1
1413	Vibrio cyclitrophicus 1F111	Bacteria;Proteobacteria;Gammaproteobacteria	1F111	SAMN02470464	PRJNA81859	GCA_000247005.2	Scaffold	5	43		AHTI02	159	4312	2012-02-07T00:00:00Z	ftp://ftp.ncbi.nlm.nih.gov/genomes/all/GCF/000/247/005/GCF_000247005.2_ASM24700v2
1414	Vibrio cyclitrophicus 1F175	Bacteria;Proteobacteria;Gammaproteobacteria	1F175	SAMN02470505	PRJNA81865	GCA_000256135.2	Scaffold	5	43		AIDB02	109	4534	2012-03-26T00:00:00Z	ftp://ftp.ncbi.nlm.nih.gov/genomes/all/GCF/000/256/135/GCF_000256135.2_ASM25613v2
1415	Vibrio cyclitrophicus 1F273	Bacteria;Proteobacteria;Gammaproteobacteria	1F273	SAMN02470294	PRJNA81867	GCA_000256165.2	Scaffold	5	44		AIDC02	237	4422	2012-03-26T00:00:00Z	ftp://ftp.ncbi.nlm.nih.gov/genomes/all/GCF/000/256/165/GCF_000256165.2_ASM25616v2
1416	Vibrio cyclitrophicus 1F289	Bacteria;Proteobacteria;Gammaproteobacteria	1F289	SAMN02470508	PRJNA81869	GCA_000256185.2	Scaffold	5	44		AIDD02	35	4289	2012-03-26T00:00:00Z	ftp://ftp.ncbi.nlm.nih.gov/genomes/all/GCF/000/256/185/GCF_000256185.2_ASM25618v2
1417	Vibrio cyclitrophicus 1F53	Bacteria;Proteobacteria;Gammaproteobacteria	1F53	SAMN02470480	PRJNA81861	GCA_000256095.2	Scaffold	5	44		AICZ02	50	4317	2012-03-26T00:00:00Z	ftp://ftp.ncbi.nlm.nih.gov/genomes/all/GCF/000/256/095/GCF_000256095.2_ASM25609v2
1418	Vibrio cyclitrophicus 1F97	Bacteria;Proteobacteria;Gammaproteobacteria	1F97	SAMN02470293	PRJNA81863	GCA_000256115.2	Scaffold	5	44		AIDA02	132	4540	2012-03-26T00:00:00Z	ftp://ftp.ncbi.nlm.nih.gov/genomes/all/GCF/000/256/115/GCF_000256115.2_ASM25611v2
1419	Vibrio cyclitrophicus FF160	Bacteria;Proteobacteria;Gammaproteobacteria	FF160	SAMN02470462	PRJNA81873	GCA_000256605.2	Scaffold	5	44		AIDF02	109	4396	2012-03-26T00:00:00Z	ftp://ftp.ncbi.nlm.nih.gov/genomes/all/GCF/000/256/605/GCF_000256605.2_ASM25660v2
1420	Vibrio cyclitrophicus FF274	Bacteria;Proteobacteria;Gammaproteobacteria	FF274	SAMN02470481	PRJNA81875	GCA_000256245.1	Scaffold	5	44		AIDG01	138	4409	2012-03-26T00:00:00Z	ftp://ftp.ncbi.nlm.nih.gov/genomes/all/GCF/000/256/245/GCF_000256245.1_Vibcyclo-FF-274_1.0
1421	Vibrio cyclitrophicus FF75	Bacteria;Proteobacteria;Gammaproteobacteria	FF75	SAMN02472128	PRJNA208628	GCA_000473545.1	Contig	5	44		ATLT01	5	4284	2013-09-30T00:00:00Z	ftp://ftp.ncbi.nlm.nih.gov/genomes/all/GCF/000/473/545/GCF_000473545.1_HGAP
1422	Vibrio cyclitrophicus FF75	Bacteria;Proteobacteria;Gammaproteobacteria	FF75	SAMN02470295	PRJNA81871	GCA_000256205.2	Scaffold	5	44		AIDE02	73	4281	2012-03-26T00:00:00Z	ftp://ftp.ncbi.nlm.nih.gov/genomes/all/GCF/000/256/205/GCF_000256205.2_ASM25620v2
1423	Vibrio cyclitrophicus ZF14	Bacteria;Proteobacteria;Gammaproteobacteria	ZF14	SAMN02470506	PRJNA81877	GCA_000256265.2	Scaffold	5	44		AIDH02	45	4357	2012-03-26T00:00:00Z	ftp://ftp.ncbi.nlm.nih.gov/genomes/all/GCF/000/256/265/GCF_000256265.2_ASM25626v2
1424	Vibrio cyclitrophicus ZF170	Bacteria;Proteobacteria;Gammaproteobacteria	ZF170	SAMN02470436	PRJNA81887	GCA_000256365.2	Scaffold	5	44		AIDM02	47	4173	2012-03-26T00:00:00Z	ftp://ftp.ncbi.nlm.nih.gov/genomes/all/GCF/000/256/365/GCF_000256365.2_ASM25636v2
1425	Vibrio cyclitrophicus ZF205	Bacteria;Proteobacteria;Gammaproteobacteria	ZF205	SAMN02470461	PRJNA81889	GCA_000256405.2	Scaffold	5	44		AIDO02	58	4146	2012-03-26T00:00:00Z	ftp://ftp.ncbi.nlm.nih.gov/genomes/all/GCF/000/256/405/GCF_000256405.2_ASM25640v2
1426	Vibrio cyclitrophicus ZF207	Bacteria;Proteobacteria;Gammaproteobacteria	ZF207	SAMN02470507	PRJNA81891	GCA_000256385.2	Scaffold	5	44		AIDN02	93	4317	2012-03-26T00:00:00Z	ftp://ftp.ncbi.nlm.nih.gov/genomes/all/GCF/000/256/385/GCF_000256385.2_ASM25638v2
1427	Vibrio cyclitrophicus ZF255	Bacteria;Proteobacteria;Gammaproteobacteria	ZF255	SAMN02470483	PRJNA81893	GCA_000256425.1	Scaffold	5	44		AIDP01	126	4276	2012-03-26T00:00:00Z	ftp://ftp.ncbi.nlm.nih.gov/genomes/all/GCF/000/256/425/GCF_000256425.1_Vibcyclo-ZF-255_1.0
1428	Vibrio cyclitrophicus ZF264	Bacteria;Proteobacteria;Gammaproteobacteria	ZF264	SAMN02470509	PRJNA81895	GCA_000256445.2	Scaffold	5	44		AIDQ02	56	4189	2012-03-26T00:00:00Z	ftp://ftp.ncbi.nlm.nih.gov/genomes/all/GCF/000/256/445/GCF_000256445.2_ASM25644v2
1429	Vibrio cyclitrophicus ZF270	Bacteria;Proteobacteria;Gammaproteobacteria	ZF270	SAMN02470504	PRJNA81897	GCA_000256465.2	Scaffold	5	44		AIDR02	45	4313	2012-03-26T00:00:00Z	ftp://ftp.ncbi.nlm.nih.gov/genomes/all/GCF/000/256/465/GCF_000256465.2_ASM25646v2
1430	Vibrio cyclitrophicus ZF28	Bacteria;Proteobacteria;Gammaproteobacteria	ZF28	SAMN02470484	PRJNA81879	GCA_000256285.2	Scaffold	5	44		AIDI02	73	4176	2012-03-26T00:00:00Z	ftp://ftp.ncbi.nlm.nih.gov/genomes/all/GCF/000/256/285/GCF_000256285.2_ASM25628v2
1431	Vibrio cyclitrophicus ZF30	Bacteria;Proteobacteria;Gammaproteobacteria	ZF30	SAMN02470482	PRJNA81881	GCA_000256305.2	Scaffold	5	44		AIDJ02	84	4320	2012-03-26T00:00:00Z	ftp://ftp.ncbi.nlm.nih.gov/genomes/all/GCF/000/256/305/GCF_000256305.2_ASM25630v2
1432	Vibrio cyclitrophicus ZF65	Bacteria;Proteobacteria;Gammaproteobacteria	ZF65	SAMN02470463	PRJNA81883	GCA_000256325.2	Scaffold	5	44		AIDK02	92	4196	2012-03-26T00:00:00Z	ftp://ftp.ncbi.nlm.nih.gov/genomes/all/GCF/000/256/325/GCF_000256325.2_ASM25632v2
1433	Vibrio cyclitrophicus ZF99	Bacteria;Proteobacteria;Gammaproteobacteria	ZF99	SAMN02470460	PRJNA81885	GCA_000256345.2	Scaffold	5	44		AIDL02	80	4171	2012-03-26T00:00:00Z	ftp://ftp.ncbi.nlm.nih.gov/genomes/all/GCF/000/256/345/GCF_000256345.2_ASM25634v2
1434	Vibrio diabolicus	Bacteria;Proteobacteria;Gammaproteobacteria	CNCM I-1629	SAMEA2591299	PRJEB5898	GCA_001048675.1	Contig	5	45		CCKK01	29	4396	2015-05-20T00:00:00Z	ftp://ftp.ncbi.nlm.nih.gov/genomes/all/GCF/001/048/675/GCF_001048675.1_VDIABv1_PRJEB5898
1435	Vibrio diabolicus	Bacteria;Proteobacteria;Gammaproteobacteria	FDAARGOS_105	SAMN03996322	PRJNA231221	GCA_002953395.1	Complete	5	45	chromosome 1:NZ_CP014036.1/CP014036.1; chromosome 2:NZ_CP014037.1/CP014037.1		2	4883	2018-02-20T00:00:00Z	ftp://ftp.ncbi.nlm.nih.gov/genomes/all/GCF/002/953/395/GCF_002953395.1_ASM295339v1
1436	Vibrio diabolicus	Bacteria;Proteobacteria;Gammaproteobacteria	FDAARGOS_96	SAMN03996337	PRJNA231221	GCA_002953335.1	Complete	5	45	chromosome 1:NZ_CP014094.1/CP014094.1; chromosome 2:NZ_CP014095.1/CP014095.1; plasmid unnamed:NZ_CP014093.1/CP014093.1		3	4608	2018-02-20T00:00:00Z	ftp://ftp.ncbi.nlm.nih.gov/genomes/all/GCF/002/953/335/GCF_002953335.1_ASM295333v1
1437	Vibrio diabolicus	Bacteria;Proteobacteria;Gammaproteobacteria	LMG 3418	SAMN03996254	PRJNA231221	GCA_002953355.1	Complete	5	45	chromosome 1:NZ_CP014134.1/CP014134.1; chromosome 2:NZ_CP014133.1/CP014133.1		2	4670	2018-02-22T00:00:00Z	ftp://ftp.ncbi.nlm.nih.gov/genomes/all/GCF/002/953/355/GCF_002953355.1_ASM295335v1
1438	Vibrio diazotrophicus	Bacteria;Proteobacteria;Gammaproteobacteria	60.18M	SAMN08330123	PRJNA429138	GCA_002892905.1	Scaffold	5	43		POSJ01	40	4025	2018-01-19T00:00:00Z	ftp://ftp.ncbi.nlm.nih.gov/genomes/all/GCF/002/892/905/GCF_002892905.1_ASM289290v1
1439	Vibrio diazotrophicus	Bacteria;Proteobacteria;Gammaproteobacteria	60.27F	SAMN08330124	PRJNA429143	GCA_002892945.1	Scaffold	5	44		POSK01	42	4202	2018-01-19T00:00:00Z	ftp://ftp.ncbi.nlm.nih.gov/genomes/all/GCF/002/892/945/GCF_002892945.1_ASM289294v1
1440	Vibrio diazotrophicus	Bacteria;Proteobacteria;Gammaproteobacteria	60.6B	SAMN08329936	PRJNA429122	GCA_002892785.1	Contig	5	44		POSH01	37	4039	2018-01-19T00:00:00Z	ftp://ftp.ncbi.nlm.nih.gov/genomes/all/GCF/002/892/785/GCF_002892785.1_ASM289278v1
1441	Vibrio diazotrophicus	Bacteria;Proteobacteria;Gammaproteobacteria	60.6F	SAMN08330083	PRJNA429131	GCA_002892885.1	Contig	5	44		POSI01	49	4220	2018-01-19T00:00:00Z	ftp://ftp.ncbi.nlm.nih.gov/genomes/all/GCF/002/892/885/GCF_002892885.1_ASM289288v1
1442	Vibrio diazotrophicus	Bacteria;Proteobacteria;Gammaproteobacteria	65.10M	SAMN08331724	PRJNA429233	GCA_002892965.1	Scaffold	5	44		POSM01	77	4337	2018-01-19T00:00:00Z	ftp://ftp.ncbi.nlm.nih.gov/genomes/all/GCF/002/892/965/GCF_002892965.1_ASM289296v1
1443	Vibrio diazotrophicus	Bacteria;Proteobacteria;Gammaproteobacteria	65.7M	SAMN08331699	PRJNA429221	GCA_002892925.1	Scaffold	5	43		POSL01	54	4096	2018-01-19T00:00:00Z	ftp://ftp.ncbi.nlm.nih.gov/genomes/all/GCF/002/892/925/GCF_002892925.1_ASM289292v1
1444	Vibrio diazotrophicus	Bacteria;Proteobacteria;Gammaproteobacteria	99A	SAMN09062733	PRJNA456207	GCA_003269215.1	Scaffold	5	44		QLTR01	96	4455	2018-06-27T00:00:00Z	ftp://ftp.ncbi.nlm.nih.gov/genomes/all/GCF/003/269/215/GCF_003269215.1_ASM326921v1
1445	Vibrio diazotrophicus NBRC 103148	Bacteria;Proteobacteria;Gammaproteobacteria	NBRC 103148	SAMD00018681	PRJDB1326	GCA_000740015.1	Contig	5	43		BBJY01	57	4155	2014-08-02T00:00:00Z	ftp://ftp.ncbi.nlm.nih.gov/genomes/all/GCF/000/740/015/GCF_000740015.1_ASM74001v1
1446	Vibrio europaeus	Bacteria;Proteobacteria;Gammaproteobacteria	PP-638	SAMN04508217	PRJNA312891	GCA_001695575.1	Scaffold	5	45	plasmid p57_like:NZ_CM004621.1/CM004621.1	LUAX01	10	4912	2016-05-23T00:00:00Z	ftp://ftp.ncbi.nlm.nih.gov/genomes/all/GCF/001/695/575/GCF_001695575.1_ASM169557v1
1447	Vibrio ezurae NBRC 102218	Bacteria;Proteobacteria;Gammaproteobacteria	NBRC 102218	SAMD00041795	PRJDB359	GCA_000467185.1	Contig	4	43		BATM01	67	3140	2013-09-12T00:00:00Z	ftp://ftp.ncbi.nlm.nih.gov/genomes/all/GCF/000/467/185/GCF_000467185.1_ASM46718v1
1448	Vibrio fluvialis	Bacteria;Proteobacteria;Gammaproteobacteria	12605	SAMN06209376	PRJNA360363	GCA_001952955.1	Complete	5	50	chromosome 1:NZ_CP019118.1/CP019118.1; chromosome 2:NZ_CP019119.1/CP019119.1		2	4322	2017-01-17T00:00:00Z	ftp://ftp.ncbi.nlm.nih.gov/genomes/all/GCF/001/952/955/GCF_001952955.1_ASM195295v1
1449	Vibrio fluvialis	Bacteria;Proteobacteria;Gammaproteobacteria	3663	SAMN03290994	PRJNA273365	GCA_000931495.1	Contig	5	50		JXXQ01	207	4363	2015-02-23T00:00:00Z	ftp://ftp.ncbi.nlm.nih.gov/genomes/all/GCF/000/931/495/GCF_000931495.1_ASM93149v1
1450	Vibrio fluvialis	Bacteria;Proteobacteria;Gammaproteobacteria	AK 1296-A2-1	SAMN03996261	PRJNA231221	GCA_002953375.1	Complete	5	50	chromosome 1:NZ_CP014033.1/CP014033.1; chromosome 2:NZ_CP014032.1/CP014032.1		2	4397	2018-02-22T00:00:00Z	ftp://ftp.ncbi.nlm.nih.gov/genomes/all/GCF/002/953/375/GCF_002953375.1_ASM295337v1
1451	Vibrio fluvialis	Bacteria;Proteobacteria;Gammaproteobacteria	ATCC 33809	SAMN03996321	PRJNA231221	GCA_001558415.2	Complete	5	50	chromosome 1:NZ_CP014034.2/CP014034.2; chromosome 2:NZ_CP014035.2/CP014035.2		2	4363	2016-02-11T00:00:00Z	ftp://ftp.ncbi.nlm.nih.gov/genomes/all/GCF/001/558/415/GCF_001558415.2_ASM155841v2
1452	Vibrio fluvialis	Bacteria;Proteobacteria;Gammaproteobacteria	NCTC 11327	SAMN04221178	PRJNA300397	GCA_001890655.1	Scaffold	5	47		LMTE01	49	4443	2016-12-07T00:00:00Z	ftp://ftp.ncbi.nlm.nih.gov/genomes/all/GCF/001/890/655/GCF_001890655.1_ASM189065v1
1453	Vibrio fluvialis	Bacteria;Proteobacteria;Gammaproteobacteria	QY27	SAMN08049309	PRJNA419315	GCA_002796765.1	Scaffold	5	50		PHIF01	76	4216	2017-11-27T00:00:00Z	ftp://ftp.ncbi.nlm.nih.gov/genomes/all/GCF/002/796/765/GCF_002796765.1_ASM279676v1
1454	Vibrio fluvialis	Bacteria;Proteobacteria;Gammaproteobacteria	S1110	SAMN04009994	PRJNA293803	GCA_001418705.1	Contig	5	50		LKHR01	252	4040	2015-10-28T00:00:00Z	ftp://ftp.ncbi.nlm.nih.gov/genomes/all/GCF/001/418/705/GCF_001418705.1_ASM141870v1
1455	Vibrio fluvialis 539	Bacteria;Proteobacteria;Gammaproteobacteria	539	SAMN03002133	PRJNA196308	GCA_000760625.1	Contig	5	50		JQHX01	84	0	2014-09-30T00:00:00Z	ftp://ftp.ncbi.nlm.nih.gov/genomes/all/GCF/000/760/625/GCF_000760625.1_VF539_1.0
1456	Vibrio fluvialis 560	Bacteria;Proteobacteria;Gammaproteobacteria	560	SAMN03002114	PRJNA196252	GCA_000754645.1	Contig	5	50		JQHW01	152	4041	2014-09-15T00:00:00Z	ftp://ftp.ncbi.nlm.nih.gov/genomes/all/GCF/000/754/645/GCF_000754645.1_VF560_1
1457	Vibrio fluvialis I21563	Bacteria;Proteobacteria;Gammaproteobacteria	I21563	SAMN02469992	PRJNA205119	GCA_000418995.1	Contig	4	50		ASXT01	84	3951	2013-07-02T00:00:00Z	ftp://ftp.ncbi.nlm.nih.gov/genomes/all/GCF/000/418/995/GCF_000418995.1_ASM41899v1
1458	Vibrio fluvialis NBRC 103150	Bacteria;Proteobacteria;Gammaproteobacteria	NBRC 103150	SAMD00046905	PRJDB353	GCA_001598835.1	Contig	5	50		BCZR01	42	4313	2016-03-11T00:00:00Z	ftp://ftp.ncbi.nlm.nih.gov/genomes/all/GCF/001/598/835/GCF_001598835.1_ASM159883v1
1459	Vibrio fluvialis PG41	Bacteria;Proteobacteria;Gammaproteobacteria	PG41	SAMN02469998	PRJNA205118	GCA_000417625.1	Contig	5	48		ASXS01	49	5024	2013-07-02T00:00:00Z	ftp://ftp.ncbi.nlm.nih.gov/genomes/all/GCF/000/417/625/GCF_000417625.1_Vibrio_fluvalis_PG41
1460	Vibrio fortis	Bacteria;Proteobacteria;Gammaproteobacteria	Dalian14	SAMN02666092	PRJNA238974	GCA_000695685.1	Scaffold	5	45		JFFR01	33	4619	2014-05-23T00:00:00Z	ftp://ftp.ncbi.nlm.nih.gov/genomes/all/GCF/000/695/685/GCF_000695685.1_Soap_denovo_2.01
1461	Vibrio fujianensis	Bacteria;Proteobacteria;Gammaproteobacteria	FJ201301	SAMN06673307	PRJNA381276	GCA_002749895.1	Scaffold	4	43		NBUS01	54	2844	2017-11-03T00:00:00Z	ftp://ftp.ncbi.nlm.nih.gov/genomes/all/GCF/002/749/895/GCF_002749895.1_ASM274989v1
1462	Vibrio furnissii	Bacteria;Proteobacteria;Gammaproteobacteria	S0821	SAMN04009995	PRJNA293803	GCA_001418695.1	Contig	5	50		LKHS01	91	4470	2015-10-28T00:00:00Z	ftp://ftp.ncbi.nlm.nih.gov/genomes/all/GCF/001/418/695/GCF_001418695.1_ASM141869v1
1463	Vibrio furnissii CIP 102972	Bacteria;Proteobacteria;Gammaproteobacteria	CIP 102972	SAMN02393822	PRJNA40497	GCA_000176175.1	Contig	5	51		ACZP01	24	4492	2009-10-06T00:00:00Z	ftp://ftp.ncbi.nlm.nih.gov/genomes/all/GCF/000/176/175/GCF_000176175.1_ASM17617v1
1464	Vibrio furnissii NCTC 11218	Bacteria;Proteobacteria;Gammaproteobacteria	NCTC 11218	SAMN02603955	PRJNA53247	GCA_000184325.1	Complete	5	51	chromosome 1:NC_016602.1/CP002377.1; chromosome 2:NC_016628.1/CP002378.1		2	4412	2010-12-17T00:00:00Z	ftp://ftp.ncbi.nlm.nih.gov/genomes/all/GCF/000/184/325/GCF_000184325.1_ASM18432v1
1465	Vibrio furnissii ZOR0035	Bacteria;Proteobacteria;Gammaproteobacteria	ZOR0035	SAMN03021533	PRJNA205593	GCA_000799015.1	Scaffold	5	50		JTLJ01	104	4177	2014-12-08T00:00:00Z	ftp://ftp.ncbi.nlm.nih.gov/genomes/all/GCF/000/799/015/GCF_000799015.1_ZOR0035.1
1466	Vibrio galatheae	Bacteria;Proteobacteria;Gammaproteobacteria	S2757	SAMN03323928	PRJNA242743	GCA_000967545.1	Contig	4	45		JXXV01	71	3649	2015-04-01T00:00:00Z	ftp://ftp.ncbi.nlm.nih.gov/genomes/all/GCF/000/967/545/GCF_000967545.1_S2757
1467	Vibrio gangliei	Bacteria;Proteobacteria;Gammaproteobacteria	SZDIS-1	SAMN08378960	PRJNA430964	GCA_002934045.1	Scaffold	4	43		PPSN01	50	3226	2018-02-21T00:00:00Z	ftp://ftp.ncbi.nlm.nih.gov/genomes/all/GCF/002/934/045/GCF_002934045.1_ASM293404v1
1468	Vibrio gazogenes	Bacteria;Proteobacteria;Gammaproteobacteria	ATCC 43942	SAMN06053751	PRJNA354876	GCA_002196515.1	Complete	5	45	chromosome 1:NZ_CP018835.1/CP018835.1; chromosome 2:NZ_CP018836.1/CP018836.1; plasmid unnamed1:NZ_CP018837.1/CP018837.1		3	4112	2017-06-15T00:00:00Z	ftp://ftp.ncbi.nlm.nih.gov/genomes/all/GCF/002/196/515/GCF_002196515.1_ASM219651v1
1469	Vibrio gazogenes	Bacteria;Proteobacteria;Gammaproteobacteria	type strain: CECT 5068	SAMEA78796918	PRJEB17713	GCA_900163915.1	Contig	4	45		FULF01	216	3381	2017-02-11T00:00:00Z	ftp://ftp.ncbi.nlm.nih.gov/genomes/all/GCF/900/163/915/GCF_900163915.1_V_gazogenes_CECT5068T_Velvet_Prokka_EMBL
1470	Vibrio gazogenes ATCC 43941	Bacteria;Proteobacteria;Gammaproteobacteria	ATCC 43941	SAMN02470996	PRJNA183874	GCA_000390165.1	Contig	6	46		ASAJ01	50	5294	2013-05-10T00:00:00Z	ftp://ftp.ncbi.nlm.nih.gov/genomes/all/GCF/000/390/165/GCF_000390165.1_Whole_genome_shotgun_assembly
1471	Vibrio gazogenes DSM 21264 = NBRC 103151	Bacteria;Proteobacteria;Gammaproteobacteria	DSM 21264	SAMN02745781	PRJEB18157	GCA_900129185.1	Scaffold	5	45		FQUH01	45	3992	2016-12-02T00:00:00Z	ftp://ftp.ncbi.nlm.nih.gov/genomes/all/GCF/900/129/185/GCF_900129185.1_IMG-taxon_2582581274_annotated_assembly
1472	Vibrio genomosp. F10	Bacteria;Proteobacteria;Gammaproteobacteria	9CSC122	SAMN04867941	PRJNA318805	GCA_001691155.1	Scaffold	4	44		MAJZ01	1041	3193	2016-07-21T00:00:00Z	ftp://ftp.ncbi.nlm.nih.gov/genomes/all/GCF/001/691/155/GCF_001691155.1_ASM169115v1
1473	Vibrio genomosp. F10 str. 9ZB36	Bacteria;Proteobacteria;Gammaproteobacteria	9ZB36	SAMN02470498	PRJNA164821	GCA_000287195.2	Scaffold	4	43		AJYN02	174	3672	2012-08-13T00:00:00Z	ftp://ftp.ncbi.nlm.nih.gov/genomes/all/GCF/000/287/195/GCF_000287195.2_ASM28719v2
1474	Vibrio genomosp. F10 str. 9ZC157	Bacteria;Proteobacteria;Gammaproteobacteria	9ZC157	SAMN02470486	PRJNA164825	GCA_000287035.2	Scaffold	4	44		AJYP02	285	3556	2012-08-13T00:00:00Z	ftp://ftp.ncbi.nlm.nih.gov/genomes/all/GCF/000/287/035/GCF_000287035.2_ASM28703v2
1475	Vibrio genomosp. F10 str. 9ZD137	Bacteria;Proteobacteria;Gammaproteobacteria	9ZD137	SAMN02470439	PRJNA164823	GCA_000287015.2	Scaffold	4	44		AJYO02	1077	3413	2012-08-13T00:00:00Z	ftp://ftp.ncbi.nlm.nih.gov/genomes/all/GCF/000/287/015/GCF_000287015.2_ASM28701v2
1476	Vibrio genomosp. F10 str. ZF-129	Bacteria;Proteobacteria;Gammaproteobacteria	ZF-129	SAMN02470475	PRJNA164829	GCA_000287055.2	Scaffold	4	43		AJYQ02	137	3925	2012-08-13T00:00:00Z	ftp://ftp.ncbi.nlm.nih.gov/genomes/all/GCF/000/287/055/GCF_000287055.2_ASM28705v2
1477	Vibrio genomosp. F6 str. FF-238	Bacteria;Proteobacteria;Gammaproteobacteria	FF-238	SAMN02470455	PRJNA167003	GCA_000272145.2	Scaffold	4	42		AJYW02	313	3678	2012-06-25T00:00:00Z	ftp://ftp.ncbi.nlm.nih.gov/genomes/all/GCF/000/272/145/GCF_000272145.2_ASM27214v2
1478	Vibrio gigantis	Bacteria;Proteobacteria;Gammaproteobacteria	LGP 13	SAMN06344326	PRJNA375723	GCA_002156475.1	Contig	6	44		MVJE01	96	4922	2017-05-22T00:00:00Z	ftp://ftp.ncbi.nlm.nih.gov/genomes/all/GCF/002/156/475/GCF_002156475.1_ASM215647v1
1479	Vibrio halioticoli NBRC 102217	Bacteria;Proteobacteria;Gammaproteobacteria	NBRC 102217	SAMD00041794	PRJDB351	GCA_000496695.1	Contig	4	43		BAUJ01	109	3434	2013-11-01T00:00:00Z	ftp://ftp.ncbi.nlm.nih.gov/genomes/all/GCF/000/496/695/GCF_000496695.1_ASM49669v1
1480	Vibrio hangzhouensis	Bacteria;Proteobacteria;Gammaproteobacteria	CGMCC 1.7062	SAMN04488244	PRJEB16707	GCA_900107935.1	Contig	5	47		FNVG01	60	4544	2016-10-24T00:00:00Z	ftp://ftp.ncbi.nlm.nih.gov/genomes/all/GCF/900/107/935/GCF_900107935.1_IMG-taxon_2617270906_annotated_assembly
1481	Vibrio harveyi	Bacteria;Proteobacteria;Gammaproteobacteria	2415-05	SAMN02948019	PRJNA257174	GCA_001185545.1	Contig	5	45		JPTK01	1626	4629	2015-07-22T00:00:00Z	ftp://ftp.ncbi.nlm.nih.gov/genomes/all/GCF/001/185/545/GCF_001185545.1_ASM118554v1
1482	Vibrio harveyi	Bacteria;Proteobacteria;Gammaproteobacteria	345	SAMN08013468	PRJNA418027	GCA_002850295.1	Complete	6	45	chromosome 1:NZ_CP025537.1/CP025537.1; chromosome 2:NZ_CP025538.1/CP025538.1; plasmid p345-185:NZ_CP025539.1/CP025539.1; plasmid p345-67:NZ_CP025540.1/CP025540.1		4	5388	2018-01-03T00:00:00Z	ftp://ftp.ncbi.nlm.nih.gov/genomes/all/GCF/002/850/295/GCF_002850295.1_ASM285029v1
1483	Vibrio harveyi	Bacteria;Proteobacteria;Gammaproteobacteria	74F	SAMN02948021	PRJNA257174	GCA_001185565.1	Contig	6	45		JPTL01	2036	0	2015-07-22T00:00:00Z	ftp://ftp.ncbi.nlm.nih.gov/genomes/all/GCF/001/185/565/GCF_001185565.1_ASM118556v1
1484	Vibrio harveyi	Bacteria;Proteobacteria;Gammaproteobacteria	823TEZ1	SAMD00019140	PRJDB3039	GCA_000818375.1	Scaffold	6	45		BBKY01	337	5134	2015-01-07T00:00:00Z	ftp://ftp.ncbi.nlm.nih.gov/genomes/all/GCF/000/818/375/GCF_000818375.1_ASM81837v1
1485	Vibrio harveyi	Bacteria;Proteobacteria;Gammaproteobacteria	ATCC 33843 (392 [MAV])	SAMN03075601	PRJNA260398	GCA_000770115.2	Complete	6	45	chromosome 1:NZ_CP009467.1/CP009467.2; chromosome 2:NZ_CP009468.1/CP009468.1		2	5234	2014-10-31T00:00:00Z	ftp://ftp.ncbi.nlm.nih.gov/genomes/all/GCF/000/770/115/GCF_000770115.1_ASM77011v2
1486	Vibrio harveyi	Bacteria;Proteobacteria;Gammaproteobacteria	ATCC 35804	SAMN02948020	PRJNA257174	GCA_001185495.1	Contig	6	45		JPTT01	877	4944	2015-07-22T00:00:00Z	ftp://ftp.ncbi.nlm.nih.gov/genomes/all/GCF/001/185/495/GCF_001185495.1_ASM118549v1
1487	Vibrio harveyi	Bacteria;Proteobacteria;Gammaproteobacteria	ATCC 43516	SAMN03996323	PRJNA231221	GCA_001558435.2	Complete	6	45	chromosome 1:NZ_CP014038.2/CP014038.2; chromosome 2:NZ_CP014039.2/CP014039.2		2	5440	2016-02-11T00:00:00Z	ftp://ftp.ncbi.nlm.nih.gov/genomes/all/GCF/001/558/435/GCF_001558435.2_ASM155843v2
1488	Vibrio harveyi	Bacteria;Proteobacteria;Gammaproteobacteria	BSW5	SAMN03280971	PRJNA272350	GCA_000834075.1	Contig	6	45		JXIL01	112	5167	2015-02-09T00:00:00Z	ftp://ftp.ncbi.nlm.nih.gov/genomes/all/GCF/000/834/075/GCF_000834075.1_ASM83407v1
1489	Vibrio harveyi	Bacteria;Proteobacteria;Gammaproteobacteria	BSW7	SAMN03280972	PRJNA272351	GCA_000834095.1	Contig	6	45		JXIM01	132	5168	2015-02-09T00:00:00Z	ftp://ftp.ncbi.nlm.nih.gov/genomes/all/GCF/000/834/095/GCF_000834095.1_ASM83409v1
1490	Vibrio harveyi	Bacteria;Proteobacteria;Gammaproteobacteria	CAIM 1508	SAMN09634795	PRJNA480314	GCA_003326605.1	Scaffold	6	45		QOUW01	386	5939	2018-07-18T00:00:00Z	ftp://ftp.ncbi.nlm.nih.gov/genomes/all/GCF/003/326/605/GCF_003326605.1_ASM332660v1
1491	Vibrio harveyi	Bacteria;Proteobacteria;Gammaproteobacteria	CAIM 1754	SAMN09634893	PRJNA480314	GCA_003334845.1	Scaffold	6	45		QOWF01	299	5592	2018-07-21T00:00:00Z	ftp://ftp.ncbi.nlm.nih.gov/genomes/all/GCF/003/334/845/GCF_003334845.1_ASM333484v1
1492	Vibrio harveyi	Bacteria;Proteobacteria;Gammaproteobacteria	CAIM1075	SAMN02948023	PRJNA257174	GCA_001185575.1	Contig	6	45		JPTM01	563	5055	2015-07-22T00:00:00Z	ftp://ftp.ncbi.nlm.nih.gov/genomes/all/GCF/001/185/575/GCF_001185575.1_ASM118557v1
1493	Vibrio harveyi	Bacteria;Proteobacteria;Gammaproteobacteria	CAIM148	SAMN02948024	PRJNA257174	GCA_001185585.1	Contig	6	45		JPTN01	921	4984	2015-07-22T00:00:00Z	ftp://ftp.ncbi.nlm.nih.gov/genomes/all/GCF/001/185/585/GCF_001185585.1_ASM118558v1
1494	Vibrio harveyi	Bacteria;Proteobacteria;Gammaproteobacteria	CAIM463	SAMN02948026	PRJNA257174	GCA_001185405.1	Contig	6	45		JPTP01	341	5408	2015-07-22T00:00:00Z	ftp://ftp.ncbi.nlm.nih.gov/genomes/all/GCF/001/185/405/GCF_001185405.1_ASM118540v1
1495	Vibrio harveyi	Bacteria;Proteobacteria;Gammaproteobacteria	CAIM464	SAMN02948027	PRJNA257174	GCA_001185645.1	Contig	6	45		JPTQ01	765	5211	2015-07-22T00:00:00Z	ftp://ftp.ncbi.nlm.nih.gov/genomes/all/GCF/001/185/645/GCF_001185645.1_ASM118564v1
1496	Vibrio harveyi	Bacteria;Proteobacteria;Gammaproteobacteria	CAIM606	SAMN02948028	PRJNA257174	GCA_001185455.1	Contig	6	45		JPTR01	1338	5231	2015-07-22T00:00:00Z	ftp://ftp.ncbi.nlm.nih.gov/genomes/all/GCF/001/185/455/GCF_001185455.1_ASM118545v1
1497	Vibrio harveyi	Bacteria;Proteobacteria;Gammaproteobacteria	CUB2	SAMN04279316	PRJNA302718	GCA_001557945.1	Contig	6	46		LNRB01	106	5420	2016-02-10T00:00:00Z	ftp://ftp.ncbi.nlm.nih.gov/genomes/all/GCF/001/557/945/GCF_001557945.1_ASM155794v1
1498	Vibrio harveyi	Bacteria;Proteobacteria;Gammaproteobacteria	FDAARGOS_106	SAMN03996255	PRJNA231221	GCA_001525585.2	Contig	6	45		LRIF02	2	5346	2016-01-22T00:00:00Z	ftp://ftp.ncbi.nlm.nih.gov/genomes/all/GCF/001/525/585/GCF_001525585.2_ASM152558v2
1499	Vibrio harveyi	Bacteria;Proteobacteria;Gammaproteobacteria	FDAARGOS_109	SAMN03996325	PRJNA231221	GCA_001471575.2	Contig	6	45		LOSK02	2	5169	2015-12-21T00:00:00Z	ftp://ftp.ncbi.nlm.nih.gov/genomes/all/GCF/001/471/575/GCF_001471575.2_ASM147157v2
1500	Vibrio harveyi	Bacteria;Proteobacteria;Gammaproteobacteria	GAN1709	SAMD00115416	PRJDB6879	GCA_003203495.1	Scaffold	6	45		BGNF01	256	5641	2018-05-30T21:29:00Z	ftp://ftp.ncbi.nlm.nih.gov/genomes/all/GCF/003/203/495/GCF_003203495.1_ASM320349v1
1501	Vibrio harveyi	Bacteria;Proteobacteria;Gammaproteobacteria	H6	SAMN02948029	PRJNA257174	GCA_001185465.1	Contig	6	45		JPTS01	1757	4645	2015-07-22T00:00:00Z	ftp://ftp.ncbi.nlm.nih.gov/genomes/all/GCF/001/185/465/GCF_001185465.1_ASM118546v1
1502	Vibrio harveyi	Bacteria;Proteobacteria;Gammaproteobacteria	HENC-01	SAMN00752546	PRJNA64027	GCA_000305715.2	Scaffold	6	45		AJSQ01	138	5173	2012-10-15T00:00:00Z	ftp://ftp.ncbi.nlm.nih.gov/genomes/all/GCF/000/305/715/GCF_000305715.2_ASM30571v2
1503	Vibrio harveyi	Bacteria;Proteobacteria;Gammaproteobacteria	HENC-02	SAMN00752548	PRJNA64029	GCA_000305735.2	Scaffold	5	46		AJSR01	1716	6622	2012-10-15T00:00:00Z	ftp://ftp.ncbi.nlm.nih.gov/genomes/all/GCF/000/305/735/GCF_000305735.2_ASM30573v2
1504	Vibrio harveyi	Bacteria;Proteobacteria;Gammaproteobacteria	Hep-2a-10	SAMN05195136	PRJNA324107	GCA_001718025.1	Contig	6	45		MBTP01	66	5362	2016-09-01T00:00:00Z	ftp://ftp.ncbi.nlm.nih.gov/genomes/all/GCF/001/718/025/GCF_001718025.1_ASM171802v1
1505	Vibrio harveyi	Bacteria;Proteobacteria;Gammaproteobacteria	KC13.17.5	SAMD00032033	PRJDB3995	GCA_001192695.1	Scaffold	6	45		BBXN01	42	5125	2015-07-25T00:00:00Z	ftp://ftp.ncbi.nlm.nih.gov/genomes/all/GCF/001/192/695/GCF_001192695.1_ASM119269v1
1506	Vibrio harveyi	Bacteria;Proteobacteria;Gammaproteobacteria	LG353	SAMN06169720	PRJNA340970	GCA_002105235.1	Contig	6	45		MSFV01	68	5214	2017-04-21T00:00:00Z	ftp://ftp.ncbi.nlm.nih.gov/genomes/all/GCF/002/105/235/GCF_002105235.1_ASM210523v1
1507	Vibrio harveyi	Bacteria;Proteobacteria;Gammaproteobacteria	MOR3	SAMN04279314	PRJNA302718	GCA_001557775.1	Contig	6	45		LNRD01	74	5285	2016-02-10T00:00:00Z	ftp://ftp.ncbi.nlm.nih.gov/genomes/all/GCF/001/557/775/GCF_001557775.1_ASM155777v1
1508	Vibrio harveyi	Bacteria;Proteobacteria;Gammaproteobacteria	NCTC11318	SAMEA104167199	PRJEB6403	GCA_900460395.1	Contig	6	46		UHIN01	7	5135	2018-07-30T00:00:00Z	ftp://ftp.ncbi.nlm.nih.gov/genomes/all/GCF/900/460/395/GCF_900460395.1_56931_C02
1509	Vibrio harveyi	Bacteria;Proteobacteria;Gammaproteobacteria	NCTC12970	SAMEA4504066	PRJEB6403	GCA_900460165.1	Contig	6	45		UAVF01	36	5096	2018-06-16T00:00:00Z	ftp://ftp.ncbi.nlm.nih.gov/genomes/all/GCF/900/460/165/GCF_900460165.1_51765_C01
1510	Vibrio harveyi	Bacteria;Proteobacteria;Gammaproteobacteria	QT520	SAMN06041746	PRJNA340970	GCA_001908435.2	Complete	6	45	chromosome 1:NZ_CP018680.2/CP018680.2; chromosome 2:NZ_CP018681.2/CP018681.2; plasmid p1:NZ_CP018682.2/CP018682.2; plasmid p2:NZ_CP018683.2/CP018683.2; plasmid p3:NZ_CP018684.2/CP018684.2		5	5415	2016-12-19T00:00:00Z	ftp://ftp.ncbi.nlm.nih.gov/genomes/all/GCF/001/908/435/GCF_001908435.2_ASM190843v2
1511	Vibrio harveyi	Bacteria;Proteobacteria;Gammaproteobacteria	VH2	SAMN03890867	PRJNA290379	GCA_001262735.1	Contig	6	45		LGYS01	107	5047	2015-08-07T00:00:00Z	ftp://ftp.ncbi.nlm.nih.gov/genomes/all/GCF/001/262/735/GCF_001262735.1_ASM126273v1
1512	Vibrio harveyi	Bacteria;Proteobacteria;Gammaproteobacteria	VH5	SAMN03890868	PRJNA290384	GCA_001262745.1	Contig	6	45		LGYT01	121	5304	2015-08-07T00:00:00Z	ftp://ftp.ncbi.nlm.nih.gov/genomes/all/GCF/001/262/745/GCF_001262745.1_ASM126274v1
1513	Vibrio harveyi	Bacteria;Proteobacteria;Gammaproteobacteria	Y6	SAMN07211388	PRJNA389962	GCA_002864745.1	Contig	6	45		NISD01	99	5447	2018-01-05T00:00:00Z	ftp://ftp.ncbi.nlm.nih.gov/genomes/all/GCF/002/864/745/GCF_002864745.1_ASM286474v1
1514	Vibrio harveyi 1DA3	Bacteria;Proteobacteria;Gammaproteobacteria	1DA3	SAMN02470250	PRJNA40361	GCA_000182685.1	Contig	6	46		ACZC01	140	5063	2009-11-23T00:00:00Z	ftp://ftp.ncbi.nlm.nih.gov/genomes/all/GCF/000/182/685/GCF_000182685.1_ASM18268v1
1515	Vibrio harveyi AOD131	Bacteria;Proteobacteria;Gammaproteobacteria	AOD131	SAMN02470649	PRJNA187546	GCA_000347555.1	Scaffold	6	45		AOMR01	61	5492	2013-03-19T00:00:00Z	ftp://ftp.ncbi.nlm.nih.gov/genomes/all/GCF/000/347/555/GCF_000347555.1_VHAOD131.1
1516	Vibrio harveyi CAIM 1792	Bacteria;Proteobacteria;Gammaproteobacteria	CAIM 1792	SAMN02469604	PRJNA78833	GCA_000259935.1	Contig	6	45		AHHQ01	86	5240	2012-02-03T00:00:00Z	ftp://ftp.ncbi.nlm.nih.gov/genomes/all/GCF/000/259/935/GCF_000259935.1_ASM25993v1
1517	Vibrio harveyi E385	Bacteria;Proteobacteria;Gammaproteobacteria	E385	SAMN02221893	PRJNA210120	GCA_000493315.1	Scaffold	6	45		AYKI01	84	5636	2013-10-31T00:00:00Z	ftp://ftp.ncbi.nlm.nih.gov/genomes/all/GCF/000/493/315/GCF_000493315.1_Vibrio_harveyi_E385_Genome_sequencing
1518	Vibrio harveyi NBRC 15634 = ATCC 14126	Bacteria;Proteobacteria;Gammaproteobacteria	ATCC 14126	SAMN03968604	PRJNA173085	GCA_001263135.1	Contig	6	45		AMCT01	253	4952	2015-08-07T00:00:00Z	ftp://ftp.ncbi.nlm.nih.gov/genomes/all/GCF/001/263/135/GCF_001263135.1_Vh-14126.1
1519	Vibrio harveyi NBRC 15634 = ATCC 14126	Bacteria;Proteobacteria;Gammaproteobacteria	NBRC 15634	SAMD00046755	PRJDB350	GCA_001591145.1	Contig	6	45		BCUF01	189	4975	2016-02-23T00:00:00Z	ftp://ftp.ncbi.nlm.nih.gov/genomes/all/GCF/001/591/145/GCF_001591145.1_ASM159114v1
1520	Vibrio harveyi NBRC 15634 = ATCC 14126	Bacteria;Proteobacteria;Gammaproteobacteria	NBRC 15634 = ATCC 14126	SAMD00036657	PRJDB726	GCA_000400305.1	Scaffold	6	45		BAOD01	245	5109	2013-05-14T00:00:00Z	ftp://ftp.ncbi.nlm.nih.gov/genomes/all/GCF/000/400/305/GCF_000400305.1_ASM40030v1
1521	Vibrio harveyi VHJR4	Bacteria;Proteobacteria;Gammaproteobacteria	VHJR4	SAMEA3146286	PRJEB1546	GCA_001050875.1	Contig	6	45		CAUN01	95	5211	2013-05-03T00:00:00Z	ftp://ftp.ncbi.nlm.nih.gov/genomes/all/GCF/001/050/875/GCF_001050875.1_ASM105087v1
1522	Vibrio harveyi VHJR7	Bacteria;Proteobacteria;Gammaproteobacteria	VHJR7	SAMEA2272100	PRJEB1547	GCA_000442925.1	Contig	6	45		CAUO01	70	5390	2013-05-03T00:00:00Z	ftp://ftp.ncbi.nlm.nih.gov/genomes/all/GCF/000/442/925/GCF_000442925.1_VHJR7_1
1523	Vibrio harveyi ZJ0603	Bacteria;Proteobacteria;Gammaproteobacteria	ZJ0603	SAMN02469854	PRJNA165825	GCA_000275705.1	Scaffold	7	45		AKIH01	65	6081	2012-07-02T00:00:00Z	ftp://ftp.ncbi.nlm.nih.gov/genomes/all/GCF/000/275/705/GCF_000275705.1_VibHar1.0
1524	Vibrio hepatarius	Bacteria;Proteobacteria;Gammaproteobacteria	DSM 19134	SAMN03951930	PRJNA290060	GCA_001274785.1	Contig	5	46		LHPI01	88	4363	2015-08-26T00:00:00Z	ftp://ftp.ncbi.nlm.nih.gov/genomes/all/GCF/001/274/785/GCF_001274785.1_ASM127478v1
1525	Vibrio hyugaensis	Bacteria;Proteobacteria;Gammaproteobacteria	090810a	SAMD00019133	PRJDB3039	GCA_000818435.1	Scaffold	5	45		BBLD01	71	4855	2015-01-07T00:00:00Z	ftp://ftp.ncbi.nlm.nih.gov/genomes/all/GCF/000/818/435/GCF_000818435.1_ASM81843v1
1526	Vibrio hyugaensis	Bacteria;Proteobacteria;Gammaproteobacteria	090810a	SAMD00019133	PRJNA429390	GCA_002906655.1	Complete	6	45	chromosome 1:NZ_CP025794.1/CP025794.1; chromosome 2:NZ_CP025795.1/CP025795.1		2	4909	2018-01-17T00:00:00Z	ftp://ftp.ncbi.nlm.nih.gov/genomes/all/GCF/002/906/655/GCF_002906655.1_ASM290665v1
1527	Vibrio hyugaensis	Bacteria;Proteobacteria;Gammaproteobacteria	100512A	SAMD00019134	PRJDB3039	GCA_000818455.1	Scaffold	6	45		BBLE01	81	4904	2015-01-07T00:00:00Z	ftp://ftp.ncbi.nlm.nih.gov/genomes/all/GCF/000/818/455/GCF_000818455.1_ASM81845v1
[truncated: 1,467 more rows]
