# Supplementary material for: The Antibacterial and Anti-Eukaryotic Type VI Secretion System MIX-Effector Repertoire in Vibrionaceae
Source: Mar Drugs. 2018 Nov 4;16(11):433. doi: 10.3390/md16110433 (PMC6267618; doi:10.3390/md16110433)
Supplement: Supplementary file 1 [file marinedrugs-16-00433-s001.zip › Dataset_S2.xlsx]

## Sheet: Summary_with_Clusters
MIX-effector Cluster	MIX-effector CD	MIX-effector Phobius	Downstream CD	Downstream Phobius	Within_Distance?	#	Organism_Name	SN	Protein_Accession	Genomic_Accession	Strand	Start_Position	End_Position	Length	O_Down_Protein	O_Down_Distance	Mix	Mix_Start	Mix_End	Mix_Count
Cluster 3	-	3 0 o808-826i846-866o886-908i	-	3 0 o36-54i66-84o118-151i	+	1073	Vibrio cholerae E306	107301677	WP_000070352.1	NZ_AWWA01000058.1	1	358756	362013	1085	+	0	MIX4	29	155	1
Cluster 3	-	4 0 o714-733i809-827o847-865i886-909o	-	3 0 i37-58o64-82i116-149o	+	986	Vibrio cholerae TP	98601003	WP_071179995.1	NZ_MIPK01000086.1	1	282435	285695	1086	+	0	MIX4	29	155	1
Cluster 3	-	3 0 o808-826i846-866o886-908i	-	3 0 o36-54i66-84o118-151i	+	980	Vibrio cholerae TEM/04/01-001	98002717	WP_000070352.1	NZ_MSGL01000010.1	-1	193205	196462	1085	+	0	MIX4	29	155	1
Cluster 3	-	3 0 o810-828i849-869o875-902i	-	3 0 o36-54i66-84o118-151i	+	979	Vibrio cholerae Sa5Y	97902667	WP_094391932.1	NZ_CP028893.1	1	25812	29075	1087	+	0	MIX4	29	155	1
Cluster 3	-	4 0 o714-733i809-827o847-865i886-909o	-	3 0 i37-58o64-82i116-149o	+	978	Vibrio cholerae SIO	97803225	WP_071179468.1	NZ_MIPJ01000130.1	-1	195695	198955	1086	+	0	MIX4	29	155	1
Cluster 3	-	4 0 o714-733i809-827o847-869i881-906o	-	3 0 o36-54i66-84o118-151i	+	977	Vibrio cholerae S12	97702656	WP_069648430.1	NZ_MDST01000021.1	1	2942	6205	1087	+	0	MIX4	29	155	1
Cluster 3	-	3 0 o808-826i846-866o886-908i	-	3 0 o36-54i66-84o118-151i	+	956	Vibrio cholerae P-18778	95601128	WP_000070352.1	NZ_NIFI01000004.1	-1	161208	164465	1085	+	0	MIX4	29	155	1
Cluster 3	-	3 0 o808-826i846-866o886-908i	-	3 0 o36-54i66-84o118-151i	+	955	Vibrio cholerae P-18748	95503229	WP_000070351.1	NZ_NIFH01000027.1	1	2361	5618	1085	+	0	MIX4	29	155	1
Cluster 3	-	4 0 o714-733i808-826o846-868i880-905o	-	3 0 i39-60o66-84i118-151o	+	998	Vibrio cholerae V. cholerae 116-17b	99800741	WP_000070350.1	NZ_CGHE01000054.1	1	2715	5975	1086	+	0	MIX4	29	155	1
Cluster 3	-	4 0 o714-733i808-826o846-864i885-908o	-	3 0 i37-58o64-82i116-149o	+	2721	Vibrio sp. V09_P4A23P171	272101993	WP_094128489.1	NZ_NDIE01000045.1	1	28744	32001	1085	+	0	MIX4	29	155	1
Cluster 3	-	4 0 o714-733i808-826o846-868i880-904o	-	3 0 o39-59i66-84o118-151i	+	952	Vibrio cholerae OYP8E03	95203636	WP_114774825.1	NZ_QEAU01000115.1	-1	11944	15201	1085	+	0	MIX4	29	155	1
Cluster 3	-	3 0 o808-826i846-866o886-908i	-	3 0 o36-54i66-84o118-151i	+	1000	Vibrio cholerae V109	100001765	WP_000070352.1	NZ_CWOJ01000007.1	1	3954	7211	1085	+	0	MIX4	29	155	1
Cluster 3	-	3 0 o810-828i849-869o875-902i	-	3 0 o36-54i66-84o118-151i	+	950	Vibrio cholerae OYP8B04	95002552	WP_057554008.1	NZ_QEAV01000136.1	1	1207	4470	1087	+	0	MIX4	29	155	1
Cluster 3	-	3 0 o810-828i849-869o875-902i	-	3 0 o36-54i66-84o118-151i	+	937	Vibrio cholerae OYP6F10	93702417	WP_057554008.1	NZ_NMSZ01000027.1	-1	24151	27414	1087	+	0	MIX4	29	155	1
Cluster 3	-	3 0 o808-826i846-866o886-908i	-	3 0 o36-54i66-84o118-151i	+	1003	Vibrio cholerae VC22	100302651	WP_069504029.1	NZ_MIKK01000078.1	1	2047	5304	1085	+	0	MIX4	29	155	1
Cluster 3	-	3 0 o808-826i846-866o886-908i	-	3 0 o36-54i66-84o118-151i	+	924	Vibrio cholerae OYP6D03	92401052	WP_095490644.1	NZ_QEBO01000017.1	-1	62555	65812	1085	+	0	MIX4	29	155	1
Cluster 3	-	4 0 o714-733i809-827o847-865i886-909o	-	3 0 i37-58o64-82i116-149o	+	922	Vibrio cholerae OYP5H09	92202385	WP_114813040.1	NZ_QEBQ01000015.1	1	2291	5551	1086	+	0	MIX4	29	155	1
Cluster 3	-	3 0 o809-829i849-868o874-901i	-	3 0 i39-60o66-84i118-151o	+	921	Vibrio cholerae OYP5F10	92100848	WP_088132621.1	NZ_NMTD01000004.1	-1	276949	280209	1086	+	0	MIX4	29	155	1
Cluster 3	-	3 0 o808-826i846-866o886-908i	-	3 0 o36-54i66-84o118-151i	+	1005	Vibrio cholerae VC53	100501003	WP_071186598.1	NZ_MIOU01000099.1	1	2683	5940	1085	+	0	MIX4	29	155	1
Cluster 3	-	3 0 o810-828i849-869o875-902i	-	3 0 o36-54i66-84o118-151i	+	910	Vibrio cholerae OYP4G08	91001046	WP_094391932.1	NZ_NMTH01000011.1	1	2918	6181	1087	+	0	MIX4	29	155	1
Cluster 3	-	3 0 o810-828i849-869o875-902i	-	3 0 o36-54i66-84o118-151i	+	302	Vibrio albensis FDAARGOS_103	30202666	WP_000070358.1	NZ_LOSL02000002.1	-1	90109	93372	1087	+	0	MIX4	29	155	1
Cluster 3	-	3 0 o808-826i846-866o886-908i	-	3 0 o36-54i66-84o118-151i	+	1006	Vibrio cholerae VC56	100601010	WP_071186598.1	NZ_MIOV01000095.1	1	2272	5529	1085	+	0	MIX4	29	155	1
Cluster 3	-	4 0 o714-733i808-826o846-868i880-905o	-	3 0 i39-60o66-84i118-151o	+	2660	Vibrio sp. 2017V-1176	266001818	WP_113612294.1	NZ_QKKW01000023.1	-1	21199	24459	1086	+	0	MIX4	29	155	1
Cluster 3	-	3 0 o809-829i849-868o874-901i	-	3 0 i39-60o66-84i118-151o	+	907	Vibrio cholerae OYP4E08	90703043	WP_088132621.1	NZ_QECB01000104.1	1	1370	4630	1086	+	0	MIX4	29	155	1
Cluster 3	-	3 0 o808-826i846-866o886-908i	-	3 0 o36-54i66-84o118-151i	+	903	Vibrio cholerae OYP4B08	90302719	WP_114763056.1	NZ_QECF01000172.1	-1	4275	7532	1085	+	0	MIX4	29	155	1
Cluster 3	-	3 0 o714-733i860-882o888-908i	-	3 0 o36-54i66-84o118-151i	+	2657	Vibrio sp. 2017V-1110	265703140	WP_113611225.1	NZ_QKKU01000106.1	-1	5303	8560	1085	+	0	MIX4	29	155	1
Cluster 3	-	3 0 o714-733i860-882o888-908i	-	3 0 o36-54i66-84o118-151i	+	899	Vibrio cholerae OYP3F10	89903020	WP_095465232.1	NZ_NMTJ01000044.1	-1	19808	23065	1085	+	0	MIX4	29	155	1
Cluster 3	-	3 0 o810-828i849-869o875-902i	-	3 0 o36-54i66-84o118-151i	+	896	Vibrio cholerae OYP2H11	89600669	WP_057554008.1	NZ_QECK01000003.1	-1	109380	112643	1087	+	0	MIX4	29	155	1
Cluster 3	-	3 0 o808-826i846-866o886-908i	-	3 0 o36-54i66-84o118-151i	+	893	Vibrio cholerae OYP2D07	89303792	WP_095490644.1	NZ_NMTL01000112.1	-1	3076	6333	1085	+	0	MIX4	29	155	1
Cluster 3	-	3 0 o809-829i849-868o874-901i	-	3 0 i39-60o66-84i118-151o	+	2650	Vibrio sp. 2016V-1091	265001110	WP_113600688.1	NZ_QKKQ01000017.1	-1	181257	184517	1086	+	0	MIX4	29	155	1
Cluster 3	-	4 0 o714-733i808-826o846-864i885-908o	-	3 0 o34-55i62-82o116-149i	+	2582	Vibrio qinghaiensis Q67	258200354	WP_094499626.1	NZ_CP022741.1	1	407164	410421	1085	+	0	MIX4	29	155	1
Cluster 3	-	3 0 o714-733i860-882o888-908i	-	3 0 o36-54i66-84o118-151i	+	890	Vibrio cholerae OYP2B04	89000361	WP_095465232.1	NZ_QECN01000012.1	-1	4822	8079	1085	+	0	MIX4	29	155	1
Cluster 3	-	3 0 o810-828i849-869o875-902i	-	3 0 o36-54i66-84o118-151i	+	1009	Vibrio cholerae YB1A01	100902772	WP_057554008.1	NZ_LBCL01000013.1	1	1448	4711	1087	+	0	MIX4	29	155	1
Cluster 3	-	4 0 o714-733i808-826o846-864i885-908o	-	3 0 o34-55i64-82o116-149i	+	1016	Vibrio cholerae YB3B05	101600003	WP_057568058.1	NZ_LBGB01000001.1	1	1379	4636	1085	+	0	MIX4	29	155	1
Cluster 3	-	3 0 o809-829i849-868o874-901i	-	3 0 i39-60o66-84i118-151o	+	886	Vibrio cholerae OYP1G01	88602672	WP_095466195.1	NZ_NMTO01000037.1	-1	6401	9661	1086	+	0	MIX4	29	155	1
Cluster 3	-	3 0 o809-829i849-868o874-901i	-	3 0 i39-60o66-84i118-151o	+	884	Vibrio cholerae OYP1E07	88402175	WP_095466195.1	NZ_NMTP01000061.1	-1	5607	8867	1086	+	0	MIX4	29	155	1
Cluster 3	-	3 0 o808-826i846-866o886-908i	-	3 0 o36-54i66-84o118-151i	+	873	Vibrio cholerae O1S	87302346	WP_000070352.1	NZ_MSGF01000009.1	-1	193205	196462	1085	+	0	MIX4	29	155	1
Cluster 3	-	3 0 o810-828i849-869o875-902i	-	3 0 o36-54i66-84o118-151i	+	872	Vibrio cholerae NMH2016	87200399	WP_094391932.1	NZ_NPOK01000002.1	1	2477	5740	1087	+	0	MIX4	29	155	1
Cluster 3	-	3 0 o808-826i846-866o886-908i	-	3 0 o36-54i66-84o118-151i	+	871	Vibrio cholerae NIH41	87102674	WP_000070352.1	NZ_JIDH01000044.1	-1	193691	196948	1085	+	0	MIX4	29	155	1
Cluster 3	-	3 0 o808-826i846-866o886-908i	-	3 0 o36-54i66-84o118-151i	+	869	Vibrio cholerae NCTC5395	86902693	WP_000070352.1	NZ_CP013318.1	1	23395	26652	1085	+	0	MIX4	29	155	1
Cluster 3	-	4 0 o714-733i808-826o846-868i880-905o	-	3 0 i39-60o66-84i118-151o	+	867	Vibrio cholerae MZO-2	86702286	WP_000070355.1	NZ_MIKJ01000102.1	1	1432	4692	1086	+	0	MIX4	29	155	1
Cluster 3	-	3 0 o808-826i846-866o886-908i	-	3 0 o36-54i66-84o118-151i	+	864	Vibrio cholerae MG116025	86400169	WP_000070352.1	NZ_CWNS01000001.1	-1	193371	196628	1085	+	0	MIX4	29	155	1
Cluster 3	-	3 0 o809-827i848-869o889-911i	-	3 0 o36-54i66-84o118-151i	+	863	Vibrio cholerae ME-7	86300319	WP_000070353.1	NZ_LQBW01000001.1	1	358748	362014	1088	+	0	MIX4	29	155	1
Cluster 3	-	3 0 o808-826i846-866o886-908i	-	3 0 o36-54i66-84o118-151i	+	855	Vibrio cholerae M2140	85503550	WP_000070352.1	NZ_CP013316.1	1	881966	885223	1085	+	0	MIX4	29	155	1
Cluster 3	-	3 0 o808-826i846-866o886-908i	-	3 0 o36-54i66-84o118-151i	+	853	Vibrio cholerae M1518	85303196	WP_063607209.1	NZ_LQZR01000025.1	1	2878	6135	1085	+	0	MIX4	29	155	1
Cluster 3	-	3 0 o808-826i846-866o886-908i	-	3 0 o36-54i66-84o118-151i	+	852	Vibrio cholerae M1501	85200116	WP_000070352.1	NZ_LRAE01000001.1	1	133662	136919	1085	+	0	MIX4	29	155	1
Cluster 3	-	4 0 o714-733i808-826o846-864i885-908o	-	3 0 o34-55i64-82o116-149i	+	1019	Vibrio cholerae YB4C07	101901337	WP_057568058.1	NZ_LBGE01000011.1	1	1379	4636	1085	+	0	MIX4	29	155	1
Cluster 3	-	3 0 o808-826i846-866o886-908i	-	3 0 o36-54i66-84o118-151i	+	851	Vibrio cholerae M1425	85101537	WP_000070352.1	NZ_PYBZ01000003.1	1	358772	362029	1085	+	0	MIX4	29	155	1
Cluster 3	-	4 0 o714-733i808-826o846-868i880-905o	-	3 0 i39-60o66-84i118-151o	+	848	Vibrio cholerae M1337	84801052	WP_088127955.1	NZ_NEEB01000005.1	-1	197090	200350	1086	+	0	MIX4	29	155	1
Cluster 3	-	3 0 o809-829i849-868o874-901i	-	3 0 i39-60o66-84i118-151o	+	847	Vibrio cholerae M1332	84703284	WP_088132621.1	NZ_PYCE01000019.1	1	3961	7221	1086	+	0	MIX4	29	155	1
Cluster 3	-	3 0 o808-826i846-866o886-908i	-	3 0 o36-54i66-84o118-151i	+	846	Vibrio cholerae M1030	84601540	WP_000070352.1	NZ_NEDX01000008.1	-1	161175	164432	1085	+	0	MIX4	29	155	1
Cluster 3	-	3 0 o808-826i846-866o886-908i	-	3 0 o36-54i66-84o118-151i	+	844	Vibrio cholerae L11	84402588	WP_069216996.1	NZ_MDYI01000013.1	1	2688	5945	1085	+	0	MIX4	29	155	1
Cluster 3	-	3 0 o808-826i846-866o886-908i	-	3 0 o36-54i66-84o118-151i	+	839	Vibrio cholerae I-1300	83902657	WP_000070352.1	NZ_CM003193.1	1	23393	26650	1085	+	0	MIX4	29	155	1
Cluster 3	-	3 0 o808-826i846-866o886-908i	-	3 0 o36-54i66-84o118-151i	+	835	Vibrio cholerae GP60	83500667	WP_000070352.1	NZ_CWQU01000004.1	1	1453	4710	1085	+	0	MIX4	29	155	1
Cluster 3	-	3 0 o808-826i846-866o886-908i	-	3 0 o36-54i66-84o118-151i	+	834	Vibrio cholerae GP160	83400519	WP_000070354.1	NZ_CWSB01000001.1	1	579322	582579	1085	+	0	MIX4	29	155	1
Cluster 3	-	3 0 o808-826i846-866o886-908i	-	3 0 o36-54i66-84o118-151i	+	832	Vibrio cholerae GP152	83200171	WP_000070352.1	NZ_CWQK01000001.1	-1	193258	196515	1085	+	0	MIX4	29	155	1
Cluster 3	-	3 0 o808-826i846-866o886-908i	-	3 0 o36-54i66-84o118-151i	+	831	Vibrio cholerae GP145	83101826	WP_000070354.1	NZ_CWQL01000007.1	1	3744	7001	1085	+	0	MIX4	29	155	1
Cluster 3	-	3 0 o808-826i846-866o886-908i	-	3 0 o36-54i66-84o118-151i	+	827	Vibrio cholerae FDAARGOS_102	82700813	WP_000070352.1	NZ_LRIK02000001.1	-1	738504	741761	1085	+	0	MIX4	29	155	1
Cluster 3	-	4 0 o714-733i808-826o846-868i880-905o	-	3 0 i39-60o66-84i118-151o	+	826	Vibrio cholerae Env-390	82600111	WP_000070360.1	NZ_CP013013.1	-1	127347	130607	1086	+	0	MIX4	29	155	1
Cluster 3	-	3 0 o808-826i846-866o886-908i	-	3 0 o36-54i66-84o118-151i	+	825	Vibrio cholerae EC-051	82500600	WP_000070354.1	NZ_LFZZ01000020.1	-1	193177	196434	1085	+	0	MIX4	29	155	1
Cluster 3	-	3 0 o808-826i846-866o886-908i	-	3 0 o36-54i66-84o118-151i	+	820	Vibrio cholerae E1162	82002851	WP_000070352.1	NZ_CP013310.1	1	154259	157516	1085	+	0	MIX4	29	155	1
Cluster 3	-	3 0 o810-828i849-869o875-902i	-	3 0 o36-54i66-84o118-151i	+	1024	Vibrio cholerae YB5A06	102400437	WP_057554008.1	NZ_LBGJ01000002.1	-1	281854	285117	1087	+	0	MIX4	29	155	1
Cluster 3	-	3 0 o808-826i846-866o886-908i	-	3 0 o36-54i66-84o118-151i	+	786	Vibrio cholerae CISM_300208	78603435	WP_000070352.1	NZ_MWGO01000094.1	-1	78702	81959	1085	+	0	MIX4	29	155	1
Cluster 3	-	4 0 o714-733i808-826o846-864i885-908o	-	3 0 o34-55i64-82o116-149i	+	1028	Vibrio cholerae YB8E08	102802258	WP_057568058.1	NZ_LBGN01000010.1	1	1379	4636	1085	+	0	MIX4	29	155	1
Cluster 3	-	3 0 o809-828i848-867o887-909i	-	3 0 o39-59i66-84o118-151i	+	784	Vibrio cholerae CISM_300055	78400702	WP_084980940.1	NZ_MWFN01000053.1	1	3046	6306	1086	+	0	MIX4	29	155	1
Cluster 3	-	3 0 o808-826i846-866o886-908i	-	3 0 o36-54i66-84o118-151i	+	741	Vibrio cholerae C5	74102706	WP_000070352.1	NZ_CP013302.1	1	23394	26651	1085	+	0	MIX4	29	155	1
Cluster 3	-	3 0 o808-826i846-866o886-908i	-	3 0 o36-54i66-84o118-151i	+	1029	Vibrio cholerae YN2011004	102902915	WP_000070352.1	NZ_KQ087410.1	1	169378	172635	1085	+	0	MIX4	29	155	1
Cluster 3	-	3 0 o809-829i849-868o874-901i	-	3 0 i39-60o66-84i118-151o	+	737	Vibrio cholerae BD57	73703149	WP_114732850.1	NZ_QECZ01000029.1	1	2945	6205	1086	+	0	MIX4	29	155	1
Cluster 3	-	3 0 o809-829i849-868o874-901i	-	3 0 i39-60o66-84i118-151o	+	736	Vibrio cholerae BD56	73600277	WP_088132621.1	NZ_QEDA01000003.1	-1	229616	232876	1086	+	0	MIX4	29	155	1
Cluster 3	-	4 0 o714-733i809-827o847-865i886-909o	-	3 0 i37-58o64-82i116-149o	+	729	Vibrio cholerae BD47	72900976	WP_114708141.1	NZ_QEDI01000011.1	1	2945	6205	1086	+	0	MIX4	29	155	1
Cluster 3	-	4 0 o714-733i808-826o846-868i880-905o	-	3 0 i39-60o66-84i118-151o	+	344	Vibrio anguillarum 425	34403586	WP_013857788.1	NZ_CP020534.1	-1	2741492	2744752	1086	+	0	MIX4	29	155	1
Cluster 3	-	3 0 o809-829i849-868o874-901i	-	3 0 i39-60o66-84i118-151o	+	727	Vibrio cholerae BD43	72701131	WP_114732850.1	NZ_QEDL01000013.1	-1	109809	113069	1086	+	0	MIX4	29	155	1
Cluster 3	-	3 0 o808-826i846-866o886-908i	-	3 0 o36-54i66-84o118-151i	+	726	Vibrio cholerae BD40	72603257	WP_114730394.1	NZ_QEDM01000020.1	-1	107436	110693	1085	+	0	MIX4	29	155	1
Cluster 3	-	4 0 o714-733i808-826o846-864i885-908o	-	3 0 o34-55i64-82o116-149i	+	724	Vibrio cholerae BD38	72403103	WP_114719830.1	NZ_QEDO01000036.1	-1	111133	114390	1085	+	0	MIX4	29	155	1
Cluster 3	-	3 0 o808-826i846-866o886-908i	-	3 0 o36-54i66-84o118-151i	+	723	Vibrio cholerae BD37	72302212	WP_114730394.1	NZ_QEDP01000008.1	-1	281099	284356	1085	+	0	MIX4	29	155	1
Cluster 3	-	4 0 o714-733i808-826o846-868i880-905o	-	3 0 i39-60o66-84i118-151o	+	345	Vibrio anguillarum 87-9-116	34500388	WP_013857788.1	NZ_CP021980.1	1	446964	450224	1086	+	0	MIX4	29	155	1
Cluster 3	-	3 0 o808-826i846-866o886-908i	-	3 0 o36-54i66-84o118-151i	+	722	Vibrio cholerae BD35	72202154	WP_114730394.1	NZ_QEDQ01000012.1	-1	163992	167249	1085	+	0	MIX4	29	155	1
Cluster 3	-	3 0 o808-826i846-866o886-908i	-	3 0 o36-54i66-84o118-151i	+	1033	Vibrio cholerae 12129(1)	103301125	WP_000070351.1	NZ_ACFQ01000009.1	-1	431712	434969	1085	+	0	MIX4	29	155	1
Cluster 3	-	3 0 o808-826i846-866o886-908i	-	3 0 o36-54i66-84o118-151i	+	1035	Vibrio cholerae 2011EL-301	103502535	WP_000070352.1	NZ_AJFN02000027.1	1	2049	5306	1085	+	0	MIX4	29	155	1
Cluster 3	-	3 0 o809-829i849-868o874-901i	-	3 0 i39-60o66-84i118-151o	+	719	Vibrio cholerae BD32	71902763	WP_088132621.1	NZ_QEDT01000019.1	-1	190923	194183	1086	+	0	MIX4	29	155	1
Cluster 3	-	3 0 o808-826i846-866o886-908i	-	3 0 o36-54i66-84o118-151i	+	1048	Vibrio cholerae C6706	104803298	WP_000070354.1	NZ_MIPI01000121.1	1	2866	6123	1085	+	0	MIX4	29	155	1
Cluster 3	-	4 0 o714-733i808-826o846-868i880-905o	-	3 0 i39-60o66-84i118-151o	+	348	Vibrio anguillarum ATCC-68554	34802338	WP_013857788.1	NZ_CP023208.1	-1	2614819	2618079	1086	+	0	MIX4	29	155	1
Cluster 3	-	3 0 o809-826i846-867o879-904i	-	3 0 o36-54i66-84o118-151i	+	718	Vibrio cholerae BD31	71802229	WP_114793991.1	NZ_QEDU01000014.1	-1	109482	112739	1085	+	0	MIX4	29	155	1
Cluster 3	-	3 0 o809-829i849-868o874-901i	-	3 0 i39-60o66-84i118-151o	+	717	Vibrio cholerae BD30	71702421	WP_088132621.1	NZ_QEDV01000016.1	-1	274529	277789	1086	+	0	MIX4	29	155	1
Cluster 3	-	4 0 o715-734i810-827o847-869i881-906o	-	3 0 i39-60o66-84i118-151o	+	351	Vibrio anguillarum JLL237	35100404	WP_088720838.1	NZ_CP022101.1	1	474539	477802	1087	+	0	MIX4	29	155	1
Cluster 3	-	3 0 o809-829i849-868o874-901i	-	3 0 i39-60o66-84i118-151o	+	716	Vibrio cholerae BD29	71601415	WP_114732850.1	NZ_QEDW01000010.1	-1	193174	196434	1086	+	0	MIX4	29	155	1
Cluster 3	-	3 0 o808-826i846-866o886-908i	-	3 0 o36-54i66-84o118-151i	+	1049	Vibrio cholerae CIRS101 CIRS 101	104902685	WP_000070352.1	NZ_ACVW01000014.1	-1	342458	345715	1085	+	0	MIX4	29	155	1
Cluster 3	-	3 0 o808-826i846-866o886-908i	-	3 0 o36-54i66-84o118-151i	+	711	Vibrio cholerae BD24	71102152	WP_114763056.1	NZ_QEEB01000014.1	-1	109848	113105	1085	+	0	MIX4	29	155	1
Cluster 3	-	3 0 o809-829i849-868o874-901i	-	3 0 i39-60o66-84i118-151o	+	708	Vibrio cholerae BD21	70800384	WP_088132621.1	NZ_QEEE01000003.1	1	113087	116347	1086	+	0	MIX4	29	155	1
Cluster 3	-	4 0 o714-733i808-826o846-868i880-905o	-	3 0 i39-60o66-84i118-151o	+	353	Vibrio anguillarum MVAV6203	35300379	WP_013857788.1	NZ_CP016095.1	1	425085	428345	1086	+	0	MIX4	29	155	1
Cluster 3	-	3 0 o810-828i849-869o875-902i	-	3 0 o36-54i66-84o118-151i	+	702	Vibrio cholerae BD14	70201434	WP_114772452.1	NZ_QEEK01000012.1	1	2846	6109	1087	+	0	MIX4	29	155	1
Cluster 3	-	4 0 o714-733i808-826o846-868i880-905o	-	3 0 i39-60o66-84i118-151o	+	354	Vibrio anguillarum NB10	35401519	WP_013857788.1	NZ_LK021130.1	1	441187	444447	1086	+	0	MIX4	29	155	1
Cluster 3	-	3 0 o808-826i846-866o886-908i	-	3 0 o36-54i66-84o118-151i	+	1050	Vibrio cholerae CP1030(3)	105002704	WP_000070354.1	NZ_JH724680.1	1	2935	6192	1085	+	0	MIX4	29	155	1
Cluster 3	-	3 0 o809-826i846-867o879-904i	-	3 0 o36-54i66-84o118-151i	+	699	Vibrio cholerae BD11	69901367	WP_114974568.1	NZ_QEEN01000096.1	-1	2835	6092	1085	+	0	MIX4	29	155	1
Cluster 3	-	4 0 o715-734i810-827o847-869i881-906o	-	3 0 i39-60o66-84i118-151o	+	355	Vibrio anguillarum S3 4/9	35500375	WP_088728602.1	NZ_CP022099.1	1	426326	429589	1087	+	0	MIX4	29	155	1
Cluster 3	-	3 0 o809-829i849-868o874-901i	-	3 0 i39-60o66-84i118-151o	+	698	Vibrio cholerae BD10	69801871	WP_114732850.1	NZ_QECS01000016.1	1	2945	6205	1086	+	0	MIX4	29	155	1
Cluster 3	-	3 0 o808-826i846-866o886-908i	-	3 0 o36-54i66-84o118-151i	+	1051	Vibrio cholerae CP1032(5)	105101896	WP_000070352.1	NZ_ALDA01000013.1	-1	297574	300831	1085	+	0	MIX4	29	155	1
Cluster 3	-	4 0 o714-733i808-826o846-868i880-905o	-	3 0 i39-60o66-84i118-151o	+	1054	Vibrio cholerae CP1037(10)	105402154	WP_000070360.1	NZ_JH942316.1	1	54109	57369	1086	+	0	MIX4	29	155	1
Cluster 3	-	4 0 o714-733i808-826o846-868i880-905o	-	3 0 i39-60o66-84i118-151o	+	358	Vibrio anguillarum 775	35802535	WP_013857788.1	NC_015633.1	-1	2841667	2844927	1086	+	0	MIX4	29	155	1
Cluster 3	-	3 0 o808-826i846-866o886-908i	-	3 0 o36-54i66-84o118-151i	+	1323	Vibrio cholerae VC4370	132302459	WP_000070352.1	NZ_AMBT01000024.1	-1	130865	134122	1085	+	0	MIX4	29	155	1
Cluster 3	-	4 0 o714-733i808-826o846-868i880-905o	-	3 0 i39-60o66-84i118-151o	+	359	Vibrio anguillarum 96F	35900022	WP_013857788.1	NZ_AEZA01000002.1	1	7596	10856	1086	+	0	MIX4	29	155	1
Cluster 3	-	3 0 o808-826i846-866o886-908i	-	3 0 o36-54i66-84o118-151i	+	1322	Vibrio cholerae VC35	132201302	WP_000070351.1	NZ_AMBR01000011.1	1	2164	5421	1085	+	0	MIX4	29	155	1
Cluster 3	-	3 0 o808-826i846-866o886-908i	-	3 0 o36-54i66-84o118-151i	+	1318	Vibrio cholerae V52	131800314	WP_000070352.1	NZ_KQ410497.1	-1	316035	319292	1085	+	0	MIX4	29	155	1
Cluster 3	-	4 0 o714-733i808-826o846-864i885-908o	-	3 0 o34-55i64-82o116-149i	+	695	Vibrio cholerae BD06	69500589	WP_114719830.1	NZ_QECV01000004.1	1	2975	6232	1085	+	0	MIX4	29	155	1
Cluster 3	-	4 0 o714-733i808-826o846-868i880-905o	-	3 0 i39-60o66-84i118-151o	+	360	Vibrio anguillarum M3	36002549	WP_013857788.1	NC_022223.1	-1	2841456	2844716	1086	+	0	MIX4	29	155	1
Cluster 3	-	3 0 o808-826i846-866o886-908i	-	3 0 o36-54i66-84o118-151i	+	694	Vibrio cholerae BD05	69401178	WP_114730394.1	NZ_QEEO01000005.1	-1	290014	293271	1085	+	0	MIX4	29	155	1
Cluster 3	-	3 0 o808-826i846-866o886-908i	-	3 0 o36-54i66-84o118-151i	+	691	Vibrio cholerae BD01	69102591	WP_114709715.1	NZ_QEER01000019.1	-1	252722	255979	1085	+	0	MIX4	29	155	1
Cluster 3	-	3 0 o808-826i846-866o886-908i	-	3 0 o36-54i66-84o118-151i	+	687	Vibrio cholerae A68	68701829	WP_000070352.1	NZ_CWNV01000007.1	-1	193543	196800	1085	+	0	MIX4	29	155	1
Cluster 3	-	3 0 o808-826i846-866o886-908i	-	3 0 o36-54i66-84o118-151i	+	686	Vibrio cholerae A66	68600180	WP_000070352.1	NZ_CWOU01000001.1	-1	197653	200910	1085	+	0	MIX4	29	155	1
Cluster 3	-	3 0 o808-826i846-866o886-908i	-	3 0 o36-54i66-84o118-151i	+	1314	Vibrio cholerae RC9	131401641	WP_000070352.1	NZ_ACHX01000009.1	-1	316384	319641	1085	+	0	MIX4	29	155	1
Cluster 3	-	3 0 o808-826i846-866o886-908i	-	3 0 o36-54i66-84o118-151i	+	682	Vibrio cholerae A59	68201489	WP_000070352.1	NZ_CWOG01000007.1	1	3343	6600	1085	+	0	MIX4	29	155	1
Cluster 3	-	3 0 o808-826i846-866o886-908i	-	3 0 o36-54i66-84o118-151i	+	1309	Vibrio cholerae PhVC-311	130902002	WP_000070352.1	NZ_AWWD01000007.1	-1	193073	196330	1085	+	0	MIX4	29	155	1
Cluster 3	-	3 0 o808-826i846-866o886-908i	-	3 0 o36-54i66-84o118-151i	+	681	Vibrio cholerae A5	68100921	WP_000070354.1	NZ_CWSE01000002.1	-1	248093	251350	1085	+	0	MIX4	29	155	1
Cluster 3	-	3 0 o808-826i846-866o886-908i	-	3 0 o36-54i66-84o118-151i	+	677	Vibrio cholerae A46	67701212	WP_000070352.1	NZ_CWOH01000004.1	-1	237781	241038	1085	+	0	MIX4	29	155	1
Cluster 3	-	3 0 o808-826i846-866o886-908i	-	3 0 o36-54i66-84o118-151i	+	676	Vibrio cholerae A4	67602589	WP_053026512.1	NZ_CWSC01000008.1	1	5704	8961	1085	+	0	MIX4	29	155	1
Cluster 3	-	4 0 o714-733i808-826o846-867i879-904o	-	3 0 o34-55i64-82o116-149i	+	1308	Vibrio cholerae PS15	130802561	WP_001961269.1	NZ_AIJR01000091.1	-1	1243	4500	1085	+	0	MIX4	29	155	1
Cluster 3	-	4 0 o714-733i809-827o847-868i880-906o	-	3 0 o39-59i66-84o118-151i	+	675	Vibrio cholerae A3_296	67501589	WP_108315182.1	NZ_QBJE01000006.1	-1	184453	187716	1087	+	0	MIX4	29	155	1
Cluster 3	-	3 0 o808-826i846-866o886-908i	-	3 0 o36-54i66-84o118-151i	+	1284	Vibrio cholerae O1 str. Inaba G4222	128403190	WP_000070352.1	NZ_CM001786.1	-1	284718	287975	1085	+	0	MIX4	29	155	1
Cluster 3	-	3 0 o808-826i846-866o886-908i	-	3 0 o36-54i66-84o118-151i	+	1283	Vibrio cholerae O1 str. EM-1727	128303427	WP_000070354.1	NZ_KB662479.1	-1	193236	196493	1085	+	0	MIX4	29	155	1
Cluster 3	-	4 0 o757-777i809-827o847-870i882-906o	-	3 0 o36-54i66-84o118-151i	+	1282	Vibrio cholerae O1 str. EM-1676A	128200166	WP_002043195.1	NZ_KB662755.1	1	2918	6181	1087	+	0	MIX4	29	155	1
Cluster 3	-	3 0 o808-826i846-866o886-908i	-	3 0 o36-54i66-84o118-151i	+	672	Vibrio cholerae A330	67200831	WP_000070352.1	NZ_CWNU01000002.1	1	359336	362593	1085	+	0	MIX4	29	155	1
Cluster 3	-	3 0 o808-826i846-866o886-908i	-	3 0 o36-54i66-84o118-151i	+	1277	Vibrio cholerae O1 str. EDC-020	127703339	WP_000070352.1	NZ_KB663385.1	1	2979	6236	1085	+	0	MIX4	29	155	1
Cluster 3	-	3 0 o808-826i846-866o886-908i	-	3 0 o36-54i66-84o118-151i	+	667	Vibrio cholerae A27	66702025	WP_000070354.1	NZ_CWSD01000005.1	-1	265040	268297	1085	+	0	MIX4	29	155	1
Cluster 3	-	3 0 o808-826i846-866o886-908i	-	3 0 o36-54i66-84o118-151i	+	1276	Vibrio cholerae O1 str. EC-0051	127600003	WP_000070354.1	NZ_KB661621.1	1	2983	6240	1085	+	0	MIX4	29	155	1
Cluster 3	-	3 0 o808-826i846-866o886-908i	-	3 0 o36-54i66-84o118-151i	+	664	Vibrio cholerae A19	66402669	WP_000070352.1	NZ_LT907990.1	1	23394	26651	1085	+	0	MIX4	29	155	1
Cluster 3	-	3 0 o808-826i846-866o886-908i	-	3 0 o36-54i66-84o118-151i	+	1273	Vibrio cholerae O1 str. EC-0009	127300003	WP_000070352.1	NZ_KB663515.1	1	2977	6234	1085	+	0	MIX4	29	155	1
Cluster 3	-	3 0 o808-826i846-866o886-908i	-	3 0 o36-54i66-84o118-151i	+	663	Vibrio cholerae A185	66301906	WP_000070354.1	NZ_CWOK01000007.1	1	2868	6125	1085	+	0	MIX4	29	155	1
Cluster 3	-	3 0 o808-826i846-866o886-908i	-	3 0 o36-54i66-84o118-151i	+	1272	Vibrio cholerae O1 str. C6706	127201592	WP_000070354.1	NZ_AHGQ01000034.1	-1	6423	9680	1085	+	0	MIX4	29	155	1
Cluster 3	-	3 0 o808-826i846-866o886-908i	-	3 0 o36-54i66-84o118-151i	+	662	Vibrio cholerae A18	66202549	WP_000070352.1	NZ_CWSJ01000008.1	-1	193040	196297	1085	+	0	MIX4	29	155	1
Cluster 3	-	3 0 o808-826i846-866o886-908i	-	3 0 o36-54i66-84o118-151i	+	1252	Vibrio cholerae O1 str. 2010EL-1749	125203092	WP_000070352.1	NZ_AHGC01000116.1	1	73139	76396	1085	+	0	MIX4	29	155	1
Cluster 3	-	3 0 o808-826i846-866o886-908i	-	3 0 o36-54i66-84o118-151i	+	656	Vibrio cholerae A152	65602234	WP_000070354.1	NZ_CWOB01000007.1	-1	193598	196855	1085	+	0	MIX4	29	155	1
Cluster 3	-	3 0 o808-826i846-866o886-908i	-	3 0 o36-54i66-84o118-151i	+	653	Vibrio cholerae 9Mo	65302440	WP_000070352.1	NZ_MSET01000009.1	-1	193205	196462	1085	+	0	MIX4	29	155	1
Cluster 3	-	3 0 o808-826i846-866o886-908i	-	3 0 o36-54i66-84o118-151i	+	1247	Vibrio cholerae O1 str. 2009V-1046	124702404	WP_000070352.1	NZ_AHFX01000050.1	-1	193146	196403	1085	+	0	MIX4	29	155	1
Cluster 3	-	3 0 o808-826i846-866o886-908i	-	3 0 o36-54i66-84o118-151i	+	646	Vibrio cholerae 85	64601381	WP_000070352.1	NZ_NEDU01000006.1	-1	192997	196254	1085	+	0	MIX4	29	155	1
Cluster 3	-	3 0 o810-828i849-869o875-902i	-	3 0 o36-54i66-84o118-151i	+	645	Vibrio cholerae 8-76	64500556	WP_032474527.1	NZ_JIDN01000002.1	-1	156672	159935	1087	+	0	MIX4	29	155	1
Cluster 3	-	3 0 o808-826i846-866o886-908i	-	3 0 o36-54i66-84o118-151i	+	1245	Vibrio cholerae O1 str. 116059	124503014	WP_000070354.1	NZ_KB661198.1	-1	193223	196480	1085	+	0	MIX4	29	155	1
Cluster 3	-	3 0 o808-826i846-866o886-908i	-	3 0 o36-54i66-84o118-151i	+	1243	Vibrio cholerae O1 biovar El Tor str. Ogawa RND19187	124300492	WP_000070352.1	NZ_AYNM01000044.1	-1	1330	4587	1085	+	0	MIX4	29	155	1
Cluster 3	-	3 0 o714-733i860-882o888-908i	-	3 0 o36-54i66-84o118-151i	+	644	Vibrio cholerae 8	64402023	WP_108335844.1	NZ_PYCF01000008.1	1	1335	4592	1085	+	0	MIX4	29	155	1
Cluster 3	-	3 0 o808-826i846-866o886-908i	-	3 0 o36-54i66-84o118-151i	+	633	Vibrio cholerae 6214	63301834	WP_000070352.1	NZ_CWQT01000015.1	-1	1152	4409	1085	+	0	MIX4	29	155	1
Cluster 3	-	3 0 o808-826i846-866o886-908i	-	3 0 o36-54i66-84o118-151i	+	1242	Vibrio cholerae O1 biovar El Tor str. N16961	124202550	NP_232421.1	NC_002506.1	1	23395	26652	1085	+	0	MIX4	29	155	1
Cluster 3	-	3 0 o808-826i846-866o886-908i	-	3 0 o36-54i66-84o118-151i	+	1234	Vibrio cholerae O1 biovar El Tor Ogawa RND19188	123400277	WP_000070352.1	NZ_JNGU01000028.1	1	2921	6178	1085	+	0	MIX4	29	155	1
Cluster 3	-	3 0 o808-826i846-866o886-908i	-	3 0 o36-54i66-84o118-151i	+	630	Vibrio cholerae 6201	63002450	WP_053031938.1	NZ_CWQP01000008.1	-1	193078	196335	1085	+	0	MIX4	29	155	1
Cluster 3	-	3 0 o808-826i846-866o886-908i	-	3 0 o36-54i66-84o118-151i	+	626	Vibrio cholerae 6191	62601172	WP_000070352.1	NZ_CWQQ01000005.1	-1	194302	197559	1085	+	0	MIX4	29	155	1
Cluster 3	-	4 0 o714-733i808-826o846-867i879-904o	-	3 0 o34-55i64-82o116-149i	+	625	Vibrio cholerae 617	62500943	WP_085602842.1	NZ_NCTY01000003.1	-1	319864	323121	1085	+	0	MIX4	29	155	1
Cluster 3	-	3 0 o808-826i846-866o886-908i	-	3 0 o36-54i66-84o118-151i	+	1175	Vibrio cholerae O1 CMR021	117500799	WP_000070352.1	NZ_MBSG01000032.1	1	1101	4358	1085	+	0	MIX4	29	155	1
Cluster 3	-	3 0 o714-733i860-882o888-908i	-	3 0 o36-54i66-84o118-151i	+	624	Vibrio cholerae 60555434	62403652	WP_111674363.1	NZ_QKWT01000093.1	-1	109368	112625	1085	+	0	MIX4	29	155	1
Cluster 3	-	3 0 o808-826i846-866o886-908i	-	3 0 o36-54i66-84o118-151i	+	1174	Vibrio cholerae O1 CMR020	117401057	WP_000070352.1	NZ_MBSF01000138.1	1	2030	5287	1085	+	0	MIX4	29	155	1
Cluster 3	-	3 0 o808-826i846-866o886-908i	-	3 0 o36-54i66-84o118-151i	+	619	Vibrio cholerae 56	61902667	WP_000070352.1	NZ_MWRD01000225.1	1	22822	26079	1085	+	0	MIX4	29	155	1
Cluster 3	-	4 0 o714-733i809-826o846-867i879-905o	-	3 0 i39-60o66-84i118-151o	+	1649	Vibrio metoecus OYP5D09	164900155	WP_055029267.1	NZ_NMSS01000005.1	1	72441	75701	1086	+	0	MIX4	29	155	1
Cluster 3	-	3 0 o808-826i846-866o886-908i	-	3 0 o36-54i66-84o118-151i	+	1158	Vibrio cholerae NCTC 8457	115800370	WP_000070352.1	NZ_DS177950.1	-1	39053	42310	1085	+	0	MIX4	29	155	1
Cluster 3	-	4 0 o714-733i809-826o846-867i879-905o	-	3 0 o39-59i66-84o118-151i	+	1652	Vibrio metoecus OYP8G09	165200279	WP_055029267.1	NZ_NMSP01000005.1	1	3270	6530	1086	+	0	MIX4	29	155	1
Cluster 3	-	4 0 o714-733i808-826o846-868i880-905o	-	3 0 i39-60o66-84i118-151o	+	1156	Vibrio cholerae MZO-2	115600650	WP_000070355.1	NZ_KQ257215.1	1	693199	696459	1086	+	0	MIX4	29	155	1
Cluster 3	-	3 0 o808-826i846-866o886-908i	-	3 0 o36-54i66-84o118-151i	+	1153	Vibrio cholerae MJ-1236	115300218	WP_000070352.1	NC_012667.1	-1	246869	250126	1085	+	0	MIX4	29	155	1
Cluster 3	-	3 0 o809-827i848-869o889-911i	-	3 0 o36-54i66-84o118-151i	+	1151	Vibrio cholerae M66-2	115102593	WP_000070353.1	NC_012580.1	1	23380	26646	1088	+	0	MIX4	29	155	1
Cluster 3	-	4 0 o714-733i808-826o846-868i880-905o	-	3 0 i39-60o66-84i118-151o	+	616	Vibrio cholerae 5	61603268	WP_088132266.1	NZ_NDXM01000021.1	-1	49078	52338	1086	+	0	MIX4	29	155	1
Cluster 3	-	3 0 o808-826i846-866o886-908i	-	3 0 o36-54i66-84o118-151i	+	1148	Vibrio cholerae IEC224	114802720	WP_000070354.1	NC_016945.1	1	23394	26651	1085	+	0	MIX4	29	155	1
Cluster 3	-	3 0 o808-826i846-866o886-908i	-	3 0 o36-54i66-84o118-151i	+	609	Vibrio cholerae 4675	60900389	WP_000070352.1	NZ_CWPC01000002.1	-1	168428	171685	1085	+	0	MIX4	29	155	1
Cluster 3	-	3 0 o808-826i846-866o886-908i	-	3 0 o36-54i66-84o118-151i	+	1147	Vibrio cholerae HFU-02	114703588	WP_000070352.1	NZ_GL988955.1	1	358902	362159	1085	+	0	MIX4	29	155	1
Cluster 3	-	3 0 o808-826i846-866o886-908i	-	3 0 o36-54i66-84o118-151i	+	603	Vibrio cholerae 4646	60302468	WP_000070352.1	NZ_CWRX01000008.1	-1	193625	196882	1085	+	0	MIX4	29	155	1
Cluster 3	-	3 0 o809-827i848-868o874-901i	-	3 0 o36-54i66-84o118-151i	+	1146	Vibrio cholerae HE48	114600777	WP_000070357.1	NZ_AFOR01000005.1	-1	416127	419387	1086	+	0	MIX4	29	155	1
Cluster 3	-	3 0 o808-826i846-866o886-908i	-	3 0 o36-54i66-84o118-151i	+	589	Vibrio cholerae 4339	58900565	WP_000070352.1	NZ_CWRN01000001.1	1	631281	634538	1085	+	0	MIX4	29	155	1
Cluster 3	-	3 0 o809-829i849-868o874-901i	-	3 0 i39-60o66-84i118-151o	+	588	Vibrio cholerae 433	58803400	WP_088132621.1	NZ_NEDW01000028.1	-1	19491	22751	1086	+	0	MIX4	29	155	1
Cluster 3	-	3 0 o808-826i846-866o886-908i	-	3 0 o36-54i66-84o118-151i	+	1134	Vibrio cholerae HC-7A1	113401145	WP_000070352.1	NZ_AGVA02000008.1	1	713968	717225	1085	+	0	MIX4	29	155	1
Cluster 3	-	3 0 o808-826i846-866o886-908i	-	3 0 o36-54i66-84o118-151i	+	576	Vibrio cholerae 36KI	57601935	WP_000070352.1	NZ_MRVM01000008.1	-1	193163	196420	1085	+	0	MIX4	29	155	1
Cluster 3	-	4 0 o714-733i808-826o846-868i880-905o	-	3 0 i39-60o66-84i118-151o	+	1133	Vibrio cholerae HC-78A1	113300004	WP_000070356.1	NZ_KB453753.1	1	3399	6659	1086	+	0	MIX4	29	155	1
Cluster 3	-	3 0 o808-826i846-864o884-908i	-	3 0 i37-58o64-82i116-149o	+	1653	Vibrio metoecus OYP8G12	165300279	WP_095475579.1	NZ_NMSO01000001.1	-1	337465	340722	1085	+	0	MIX4	29	155	1
Cluster 3	-	3 0 o808-826i846-866o886-908i	-	3 0 o36-54i66-84o118-151i	+	1122	Vibrio cholerae HC-62A1	112203017	WP_000070352.1	NZ_JH967595.1	1	2168	5425	1085	+	0	MIX4	29	155	1
Cluster 3	-	3 0 o808-826i846-866o886-908i	-	3 0 o36-54i66-84o118-151i	+	562	Vibrio cholerae 330013_C1	56203137	WP_000070352.1	NZ_NTCQ01000020.1	-1	64520	67777	1085	+	0	MIX4	29	155	1
Cluster 3	-	4 0 o714-733i808-826o846-868i880-905o	-	3 0 i39-60o66-84i118-151o	+	1121	Vibrio cholerae HC-61A2	112101942	WP_000070356.1	NZ_AJRU01000015.1	-1	278385	281645	1086	+	0	MIX4	29	155	1
Cluster 3	-	4 0 o714-733i809-826o846-868i880-905o	-	3 0 i39-60o66-84i118-151o	+	559	Vibrio cholerae 3223-74	55902841	WP_069731143.1	NZ_MIZG01000129.1	1	1777	5037	1086	+	0	MIX4	29	155	1
Cluster 3	-	3 0 o808-826i846-866o886-908i	-	3 0 o36-54i66-84o118-151i	+	1120	Vibrio cholerae HC-61A1	112000856	WP_000070352.1	NZ_AGUS01000004.1	1	661233	664490	1085	+	0	MIX4	29	155	1
Cluster 3	-	3 0 o808-826i846-866o886-908i	-	3 0 o36-54i66-84o118-151i	+	556	Vibrio cholerae 2Mo	55602440	WP_000070352.1	NZ_MSEW01000009.1	-1	193205	196462	1085	+	0	MIX4	29	155	1
Cluster 3	-	4 0 o714-733i808-826o846-868i880-905o	-	3 0 i39-60o66-84i118-151o	+	1117	Vibrio cholerae HC-59A1	111700103	WP_000070356.1	NZ_JH967331.1	1	3436	6696	1086	+	0	MIX4	29	155	1
Cluster 3	-	3 0 o808-826i846-866o886-908i	-	3 0 o36-54i66-84o118-151i	+	555	Vibrio cholerae 2843	55500830	WP_000070351.1	NZ_PYCG01000003.1	-1	283367	286624	1085	+	0	MIX4	29	155	1
Cluster 3	-	3 0 o808-826i846-866o886-908i	-	3 0 o36-54i66-84o118-151i	+	1116	Vibrio cholerae HC-57A2	111600004	WP_000070352.1	NZ_JH724536.1	1	2923	6180	1085	+	0	MIX4	29	155	1
Cluster 3	-	3 0 o808-826i846-866o886-908i	-	3 0 o36-54i66-84o118-151i	+	552	Vibrio cholerae 2687	55201428	WP_000070352.1	NZ_PYCB01000005.1	1	2978	6235	1085	+	0	MIX4	29	155	1
Cluster 3	-	4 0 o714-733i808-826o846-868i880-905o	-	3 0 i39-60o66-84i118-151o	+	1115	Vibrio cholerae HC-57A1	111500004	WP_000070356.1	NZ_JH941765.1	1	3417	6677	1086	+	0	MIX4	29	155	1
Cluster 3	-	4 0 o714-733i808-826o846-868i880-904o	-	3 0 o39-59i66-84o118-151i	+	1661	Vibrio metoecus RC341	166103574	WP_000070361.1	NZ_ACZT01000026.1	1	675739	678996	1085	+	0	MIX4	29	155	1
Cluster 3	-	3 0 o808-826i846-866o886-908i	-	3 0 o36-54i66-84o118-151i	+	1114	Vibrio cholerae HC-56A2	111400605	WP_000070352.1	NZ_JH724488.1	1	358899	362156	1085	+	0	MIX4	29	155	1
Cluster 3	-	3 0 o808-826i846-866o886-908i	-	3 0 o36-54i66-84o118-151i	+	548	Vibrio cholerae 2559-78	54800015	WP_000070352.1	NZ_MIOW01000009.1	1	2956	6213	1085	+	0	MIX4	29	155	1
Cluster 3	-	4 0 o714-733i808-826o846-868i880-905o	-	3 0 i39-60o66-84i118-151o	+	1108	Vibrio cholerae HC-51A1	110800004	WP_000070356.1	NZ_JH941275.1	1	3393	6653	1086	+	0	MIX4	29	155	1
Cluster 3	-	3 0 o808-826i846-866o886-908i	-	3 0 o36-54i66-84o118-151i	+	1107	Vibrio cholerae HC-50A2	110700826	WP_000070352.1	NZ_JH966935.1	1	1502	4759	1085	+	0	MIX4	29	155	1
Cluster 3	-	4 0 o714-733i809-826o846-868i880-905o	-	3 0 i39-60o66-84i118-151o	+	546	Vibrio cholerae 2523-87	54602407	WP_069731143.1	NZ_MIPE01000117.1	1	1465	4725	1086	+	0	MIX4	29	155	1
Cluster 3	-	4 0 o714-733i808-826o846-868i880-905o	-	3 0 i39-60o66-84i118-151o	+	1106	Vibrio cholerae HC-50A1	110602852	WP_000070356.1	NZ_JH941931.1	1	3395	6655	1086	+	0	MIX4	29	155	1
Cluster 3	-	3 0 o808-826i846-866o886-908i	-	3 0 o36-54i66-84o118-151i	+	544	Vibrio cholerae 2497-86	54403582	WP_000070352.1	NZ_MIPD01000133.1	1	2956	6213	1085	+	0	MIX4	29	155	1
Cluster 3	-	3 0 o808-826i846-866o886-908i	-	3 0 o36-54i66-84o118-151i	+	1102	Vibrio cholerae HC-47A1	110201452	WP_000070352.1	NZ_JH724954.1	1	2971	6228	1085	+	0	MIX4	29	155	1
Cluster 3	-	4 0 o714-733i809-826o846-868i880-905o	-	3 0 i39-60o66-84i118-151o	+	543	Vibrio cholerae 2479-86	54301871	WP_069731143.1	NZ_MIPB01000087.1	1	356138	359398	1086	+	0	MIX4	29	155	1
Cluster 3	-	4 0 o714-733i808-826o846-868i880-905o	-	3 0 i39-60o66-84i118-151o	+	1101	Vibrio cholerae HC-46B1	110101922	WP_000070350.1	NZ_AJSL01000011.1	1	578010	581270	1086	+	0	MIX4	29	155	1
Cluster 3	-	3 0 o808-826i846-866o886-908i	-	3 0 o36-54i66-84o118-151i	+	1100	Vibrio cholerae HC-46A1	110001232	WP_000070352.1	NZ_ALDQ01000014.1	1	545791	549048	1085	+	0	MIX4	29	155	1
Cluster 3	-	3 0 o808-826i846-866o886-908i	-	3 0 o36-54i66-84o118-151i	+	522	Vibrio cholerae 2012HC-31	52203477	WP_000070352.1	NZ_JSTZ01000063.1	1	2160	5417	1085	+	0	MIX4	29	155	1
Cluster 3	-	4 0 o714-733i808-826o846-868i880-905o	-	3 0 i39-60o66-84i118-151o	+	1098	Vibrio cholerae HC-43B1	109802111	WP_000070350.1	NZ_ALDP01000015.1	1	652881	656141	1086	+	0	MIX4	29	155	1
Cluster 3	-	3 0 o808-826i846-866o886-908i	-	3 0 o36-54i66-84o118-151i	+	521	Vibrio cholerae 2012HC-25	52100122	WP_033930266.1	NZ_JSTY01000003.1	-1	75592	78849	1085	+	0	MIX4	29	155	1
Cluster 3	-	3 0 o808-826i846-866o886-908i	-	3 0 o36-54i66-84o118-151i	+	1096	Vibrio cholerae HC-42A1	109601386	WP_000070352.1	NZ_JH724349.1	1	3175	6432	1085	+	0	MIX4	29	155	1
Cluster 3	-	4 0 o714-733i808-826o846-868i880-905o	-	3 0 i39-60o66-84i118-151o	+	1095	Vibrio cholerae HC-41B1	109501017	WP_000070350.1	NZ_JH966734.1	1	1602	4862	1086	+	0	MIX4	29	155	1
Cluster 3	-	3 0 o808-826i846-866o886-908i	-	3 0 o36-54i66-84o118-151i	+	507	Vibrio cholerae 2012Env-94	50703491	WP_000070352.1	NZ_JSTK01000071.1	1	2162	5419	1085	+	0	MIX4	29	155	1
Cluster 3	-	3 0 o808-826i846-866o886-908i	-	3 0 o36-54i66-84o118-151i	+	1090	Vibrio cholerae HC-37A1	109000821	WP_000070352.1	NZ_JH973687.1	1	2963	6220	1085	+	0	MIX4	29	155	1
Cluster 3	-	4 0 o714-733i809-826o846-867i879-905o	-	3 0 i39-60o66-84i118-151o	+	1662	Vibrio metoecus YB4D01	166202590	WP_055029267.1	NZ_LBGO01000023.1	-1	484120	487380	1086	+	0	MIX4	29	155	1
Cluster 3	-	4 0 o714-733i808-826o846-868i880-905o	-	3 0 i39-60o66-84i118-151o	+	1089	Vibrio cholerae HC-36A1	108902178	WP_000070356.1	NZ_AXDR01000009.1	-1	301578	304838	1086	+	0	MIX4	29	155	1
Cluster 3	-	3 0 o808-826i846-866o886-908i	-	3 0 o36-54i66-84o118-151i	+	505	Vibrio cholerae 2012Env-90	50503458	WP_000070352.1	NZ_JSTI01000058.1	1	2160	5417	1085	+	0	MIX4	29	155	1
Cluster 3	-	3 0 o808-826i846-866o886-908i	-	3 0 o36-54i66-84o118-151i	+	1082	Vibrio cholerae HC-20A2	108203198	WP_000070352.1	NZ_ALDL01000017.1	1	3795	7052	1085	+	0	MIX4	29	155	1
Cluster 3	-	4 0 o714-733i808-826o846-868i880-905o	-	3 0 i39-60o66-84i118-151o	+	504	Vibrio cholerae 2012Env-9	50400111	WP_000070360.1	NZ_CP012997.1	-1	127346	130606	1086	+	0	MIX4	29	155	1
Cluster 3	-	4 0 o714-733i808-826o846-868i880-905o	-	3 0 i39-60o66-84i118-151o	+	1081	Vibrio cholerae HC-1A2	108100604	WP_000070356.1	NZ_AJRO01000005.1	-1	280379	283639	1086	+	0	MIX4	29	155	1
Cluster 3	-	3 0 o808-826i846-866o886-908i	-	3 0 o36-54i66-84o118-151i	+	503	Vibrio cholerae 2012Env-326	50303825	WP_000070352.1	NZ_JSTG01000482.1	1	1065	4322	1085	+	0	MIX4	29	155	1
Cluster 3	-	3 0 o808-826i846-866o886-908i	-	3 0 o36-54i66-84o118-151i	+	1077	Vibrio cholerae HC-06A1	107700003	WP_000070352.1	NZ_AGUI01000001.1	1	2977	6234	1085	+	0	MIX4	29	155	1
Cluster 3	-	4 0 o714-733i809-827o847-870i882-906o	-	3 0 o36-54i66-84o118-151i	+	502	Vibrio cholerae 2012Env-32	50200096	WP_033931842.1	NZ_JSTF01000001.1	-1	109667	112930	1087	+	0	MIX4	29	155	1
Cluster 3	-	4 0 o714-733i808-826o846-868i880-905o	-	3 0 i39-60o66-84i118-151o	+	1075	Vibrio cholerae HC-02A1	107502954	WP_000070356.1	NZ_GL989098.1	1	3049	6309	1086	+	0	MIX4	29	155	1
Cluster 3	-	3 0 o808-826i846-866o886-908i	-	3 0 o36-54i66-84o118-151i	+	501	Vibrio cholerae 2012Env-25	50100122	WP_033930266.1	NZ_JSTE01000003.1	-1	75592	78849	1085	+	0	MIX4	29	155	1
Cluster 3	-	3 0 o808-826i846-866o886-908i	-	3 0 o36-54i66-84o118-151i	+	987	Vibrio cholerae TSY216	98702735	WP_000070352.1	NZ_CP007654.1	1	22982	26239	1085	+	0	MIX4	29	155	1
Cluster 3	-	4 0 o714-733i809-826o846-867i879-905o	-	3 0 o39-59i66-84o118-151i	+	1664	Vibrio metoecus YB5B06	166401372	WP_055029267.1	NZ_LBGQ01000013.1	1	3270	6530	1086	+	0	MIX4	29	155	1
Cluster 3	-	3 0 o808-826i846-866o886-908i	-	3 0 o36-54i66-84o118-151i	+	1062	Vibrio cholerae CP1048(21)	106201686	WP_000070352.1	NZ_ALDJ01000012.1	-1	295873	299130	1085	+	0	MIX4	29	155	1
Cluster 3	-	3 0 o808-826i846-866o886-908i	-	3 0 o36-54i66-84o118-151i	+	477	Vibrio cholerae 146N	47700844	WP_000070352.1	NZ_PQCW01000020.1	-1	193299	196556	1085	+	0	MIX4	29	155	1
Cluster 3	-	4 0 o714-733i808-826o846-868i880-905o	-	3 0 i39-60o66-84i118-151o	+	1716	Vibrio ordalii FS-144	171603569	WP_013857788.1	NZ_AJYU02000274.1	-1	10616	13876	1086	+	0	MIX4	29	155	1
Cluster 3	-	4 0 o714-733i808-826o846-864i885-908o	-	3 0 o34-55i64-82o116-149i	+	1671	Vibrio mimicus SCCF01	167103736	WP_070383081.1	NZ_CP016384.1	-1	842819	846076	1085	+	0	MIX4	29	155	1
Cluster 3	-	3 0 o809-827i848-868o874-901i	-	3 0 o36-54i66-84o118-151i	+	1715	Vibrio ordalii FF-93	171502385	WP_017047519.1	NZ_AJYT02000196.1	-1	32829	36089	1086	+	0	MIX4	29	155	1
Cluster 3	-	3 0 o808-826i846-866o886-908i	-	3 0 o36-54i66-84o118-151i	+	1059	Vibrio cholerae CP1044(17)	105900004	WP_000070354.1	NZ_JH942562.1	1	3013	6270	1085	+	0	MIX4	29	155	1
Cluster 3	-	3 0 o808-826i846-866o886-908i	-	3 0 o36-54i66-84o118-151i	+	474	Vibrio cholerae 1346	47400517	WP_000070352.1	NZ_CWRJ01000001.1	1	577440	580697	1085	+	0	MIX4	29	155	1
Cluster 3	-	4 0 o715-734i809-827o847-870i882-906o	-	3 0 i39-60o66-84i118-151o	+	1714	Vibrio ordalii FF-167	171401210	WP_017043425.1	NZ_AJYR02000081.1	-1	3810	7073	1087	+	0	MIX4	29	155	1
Cluster 3	-	3 0 o810-828i849-869o875-902i	-	3 0 o36-54i66-84o118-151i	+	1673	Vibrio mimicus CAIM 602	167302517	WP_005525342.1	NZ_AOMO01000038.1	-1	43465	46728	1087	+	0	MIX4	29	155	1
Cluster 3	-	4 0 o714-733i808-826o846-868i880-905o	-	3 0 i39-60o66-84i118-151o	+	1712	Vibrio ordalii 12B09	171203425	WP_013857788.1	NZ_AJYV02000053.1	1	123983	127243	1086	+	0	MIX4	29	155	1
Cluster 3	-	3 0 o808-826i846-866o886-908i	-	3 0 o36-54i66-84o118-151i	+	1055	Vibrio cholerae CP1038(11)	105501108	WP_000070352.1	NZ_ALDC01000007.1	-1	315869	319126	1085	+	0	MIX4	29	155	1
Cluster 3	-	3 0 o808-826i846-866o886-908i	-	3 0 o36-54i66-84o118-151i	+	470	Vibrio cholerae 11S	47002439	WP_000070352.1	NZ_MSGG01000009.1	-1	193205	196462	1085	+	0	MIX4	29	155	1
Cluster 3	-	3 0 o810-828i849-869o875-902i	-	3 0 o36-54i66-84o118-151i	+	1676	Vibrio mimicus VM223	167601570	WP_000070349.1	NZ_ADAJ01000007.1	1	668544	671807	1087	+	0	MIX4	29	155	1
Cluster 3	-	3 0 o809-827i848-868o874-901i	-	3 0 o36-54i66-84o118-151i	+	468	Vibrio cholerae 1154-74	46801904	WP_046121817.1	NZ_CP010811.1	-1	2073516	2076776	1086	+	0	MIX4	29	155	1
Cluster 3	-	3 0 o808-826i846-866o886-908i	-	3 0 o36-54i66-84o118-151i	+	463	Vibrio cholerae 102	46302800	WP_000070351.1	NZ_NDXO01000029.1	-1	39965	43222	1085	+	0	MIX4	29	155	1
Cluster 3	-	3 0 o808-826i846-866o886-908i	-	3 0 o36-54i66-84o118-151i	+	467	Vibrio cholerae 114	46702200	WP_000070351.1	NZ_NDXP01000010.1	1	2903	6160	1085	+	0	MIX4	29	155	1
Cluster 3	-	3 0 o809-829i849-868o874-901i	-	3 0 i39-60o66-84i118-151o	+	466	Vibrio cholerae 11116	46602710	WP_102787106.1	NZ_MDYK01000021.1	1	56376	59636	1086	+	0	MIX4	29	155	1
Cluster 3	-	1 0 o886-908i	-	-	+	350	Vibrio anguillarum HI618	35003269	WP_081245483.1	NZ_MNLD01000114.1	-1	311	3568	1085	-	0	MIX4	29	155	1
Cluster 3	-	3 0 o809-829i849-868o874-901i	-	-	+	1150	Vibrio cholerae LMA3984-4	115000017	WP_000070359.1	NC_017269.1	1	21049	24309	1086	-	0	MIX4	29	155	1
Cluster 3	-	3 0 o808-826i846-866o886-908i	-	-	+	1250	Vibrio cholerae O1 str. 2009V-1116	125000202	WP_000070352.1	NZ_AHGA01000005.1	-1	193087	196344	1085	-	0	MIX4	29	155	1
Cluster 3	-	3 0 o808-826i846-866o886-908i	-	-	+	623	Vibrio cholerae 6/67	62301201	WP_000070352.1	NZ_LRFF01000005.1	1	2903	6160	1085	-	0	MIX4	29	155	1
Cluster 3	-	3 0 o808-826i846-866o886-908i	-	-	+	608	Vibrio cholerae 4672	60802806	WP_000070352.1	NZ_CWPF01000044.1	1	1696	4953	1085	-	0	MIX4	29	155	1
Cluster 3	-	3 0 o808-826i846-866o886-908i	-	-	+	655	Vibrio cholerae A131	65501672	WP_053031676.1	NZ_CWOL01000007.1	1	2876	6133	1085	-	0	MIX4	29	155	1
Cluster 3	-	3 0 o808-826i846-866o886-908i	-	-	+	602	Vibrio cholerae 4642	60201544	WP_000070352.1	NZ_CWPE01000013.1	1	9028	12285	1085	-	0	MIX4	29	155	1
Cluster 3	-	3 0 o808-826i846-866o886-908i	-	-	+	1138	Vibrio cholerae HCUF01	113801820	WP_000070352.1	NZ_AFOO01000017.1	-1	297613	300870	1085	-	0	MIX4	29	155	1
Cluster 3	-	3 0 o808-826i846-866o886-908i	-	-	+	1232	Vibrio cholerae O1 biovar El Tor M1429	123200320	WP_000070352.1	NZ_LAEM01000001.1	1	358656	361913	1085	-	0	MIX4	29	155	1
Cluster 3	-	3 0 o808-826i846-866o886-908i	-	-	+	830	Vibrio cholerae GP140	83002279	WP_000070352.1	NZ_CWRA01000031.1	-1	21949	25206	1085	-	0	MIX4	29	155	1
Cluster 5	-	0 0 i	-	0 Y n4-15c19/20o	+	1722	Vibrio owensii 051011B	172202905	WP_045414773.1	NZ_BBLB01000048.1	1	1089	2783	564	+	3	MIX1	236	415	1
Cluster 5	-	0 0 i	-	0 Y n4-14c32/33o	+	2029	Vibrio parahaemolyticus CFSAN018773	202903879	WP_031809430.1	NZ_LHRN01000024.1	-1	301865	303559	564	+	3	MIX1	236	415	1
Cluster 5	-	0 0 i	-	0 Y n4-14c32/33o	+	2028	Vibrio parahaemolyticus CFSAN018772	202800004	WP_031809430.1	NZ_LHRM01000001.1	1	13113	14807	564	+	3	MIX1	236	415	1
Cluster 5	-	0 0 i	-	0 Y n4-14c32/33o	+	2027	Vibrio parahaemolyticus CFSAN018771	202701686	WP_031809430.1	NZ_LHRL01000005.1	-1	415130	416824	564	+	3	MIX1	236	415	1
Cluster 5	-	0 0 i	-	0 Y n4-14c32/33o	+	2026	Vibrio parahaemolyticus CFSAN018770	202600021	WP_031809430.1	NZ_LHRK01000001.1	-1	31549	33243	564	+	3	MIX1	236	415	1
Cluster 5	-	0 0 i	-	0 Y n4-15c19/20o	+	1727	Vibrio owensii SH14	172702077	WP_054823192.1	NZ_LKMC01000004.1	1	1156	2850	564	+	3	MIX1	236	415	1
Cluster 5	-	0 0 i	-	0 Y n4-14c32/33o	+	2025	Vibrio parahaemolyticus CFSAN018769	202504399	WP_031809430.1	NZ_LHRJ01000021.1	-1	391875	393569	564	+	3	MIX1	236	415	1
Cluster 5	-	0 0 i	-	0 Y n4-14c32/33o	+	2024	Vibrio parahaemolyticus CFSAN018768	202400388	WP_031809430.1	NZ_LHRI01000001.1	-1	415130	416824	564	+	3	MIX1	236	415	1
Cluster 5	-	0 0 i	-	0 Y n4-14c32/33o	+	2009	Vibrio parahaemolyticus CFSAN018752	200900319	WP_024699427.1	NZ_LHAU01000002.1	-1	178142	179836	564	+	3	MIX1	236	415	1
Cluster 5	-	0 0 i	-	0 Y n4-14c32/33o	+	2004	Vibrio parahaemolyticus CFSAN007462	200401580	WP_031809430.1	NZ_JNTU02000004.1	-1	415092	416786	564	+	3	MIX1	236	415	1
Cluster 5	-	0 0 i	-	0 Y n4-14c32/33o	+	2003	Vibrio parahaemolyticus CFSAN007461	200301791	WP_031809430.1	NZ_JNTT02000005.1	1	1905	3599	564	+	3	MIX1	236	415	1
Cluster 5	-	0 0 i	-	0 Y n4-14c32/33o	+	2002	Vibrio parahaemolyticus CFSAN007460	200204006	WP_031809430.1	NZ_JNTS02000026.1	-1	394370	396064	564	+	3	MIX1	236	415	1
Cluster 5	-	0 0 i	-	0 Y n4-14c32/33o	+	1999	Vibrio parahaemolyticus CFSAN007457	199902597	WP_024699427.1	NZ_JNUL02000015.1	-1	150641	152335	564	+	3	MIX1	236	415	1
Cluster 5	-	0 0 i	-	0 Y n4-14c32/33o	+	1970	Vibrio parahaemolyticus CFSAN006135	197002362	WP_031809430.1	NZ_JNTR02000010.1	1	48691	50385	564	+	3	MIX1	236	415	1
Cluster 5	-	0 0 i	-	0 Y n4-14c32/33o	+	1969	Vibrio parahaemolyticus CFSAN006134	196900403	WP_031809430.1	NZ_JNTQ02000002.1	-1	415130	416824	564	+	3	MIX1	236	415	1
Cluster 5	-	0 0 i	-	0 Y n4-14c32/33o	+	1968	Vibrio parahaemolyticus CFSAN006133	196802490	WP_031809430.1	NZ_JNTP02000009.1	1	1597	3291	564	+	3	MIX1	236	415	1
Cluster 5	-	0 0 i	-	0 Y n4-14c32/33o	+	1967	Vibrio parahaemolyticus CFSAN006132	196701486	WP_031809430.1	NZ_JNTO02000008.1	1	2381	4075	564	+	3	MIX1	236	415	1
Cluster 5	-	0 0 i	-	0 Y n4-14c32/33o	+	1966	Vibrio parahaemolyticus CFSAN006131	196600399	WP_031809430.1	NZ_JNTN02000003.1	-1	412119	413813	564	+	3	MIX1	236	415	1
Cluster 5	-	0 0 i	-	0 Y n4-14c32/33o	+	1965	Vibrio parahaemolyticus CFSAN006130	196501909	WP_031809430.1	NZ_JNTV02000004.1	-1	415131	416825	564	+	3	MIX1	236	415	1
Cluster 5	-	0 0 i	-	0 Y n4-14c32/33o	+	1964	Vibrio parahaemolyticus CFSAN006129	196402013	WP_031809430.1	NZ_JNTM02000009.1	-1	266097	267791	564	+	3	MIX1	236	415	1
Cluster 5	-	0 0 i	-	0 Y n4-14c32/33o	+	1963	Vibrio parahaemolyticus CFSAN001620	196303605	WP_031809430.1	NZ_JNUC02000018.1	1	48687	50381	564	+	3	MIX1	236	415	1
Cluster 5	-	0 0 i	-	0 Y n4-14c32/33o	+	1962	Vibrio parahaemolyticus CFSAN001619	196203705	WP_031809430.1	NZ_JNUB02000012.1	1	1623	3317	564	+	3	MIX1	236	415	1
Cluster 5	-	0 0 i	-	0 Y n4-14c32/33o	+	1961	Vibrio parahaemolyticus CFSAN001618	196101172	WP_031809430.1	NZ_JNUA02000002.1	1	530802	532496	564	+	3	MIX1	236	415	1
Cluster 5	-	0 0 i	-	0 Y n4-14c32/33o	+	1960	Vibrio parahaemolyticus CFSAN001617	196000607	WP_024699427.1	NZ_JNTZ02000004.1	-1	227720	229414	564	+	3	MIX1	236	415	1
Cluster 5	-	0 0 i	-	0 Y n4-14c32/33o	+	2193	Vibrio parahaemolyticus MAVP-26	219304004	WP_031809430.1	NZ_LBHD01000006.1	-1	247919	249613	564	+	3	MIX1	236	415	1
Cluster 5	-	0 0 i	-	0 Y n4-14c32/33o	+	1959	Vibrio parahaemolyticus CFSAN001616	195903528	WP_031809430.1	NZ_LHPE01000031.1	-1	11261	12955	564	+	3	MIX1	236	415	1
Cluster 5	-	0 0 i	-	0 Y n4-14c32/33o	+	1739	Vibrio parahaemolyticus 04-1290	173900600	WP_031809430.1	NZ_JXVK01000018.1	1	1985	3679	564	+	3	MIX1	236	415	1
Cluster 5	-	0 0 i	-	0 Y n4-14c32/33o	+	2030	Vibrio parahaemolyticus CFSAN018774	203004619	WP_031809430.1	NZ_LHRO01000049.1	1	2057	3751	564	+	3	MIX1	236	415	1
Cluster 5	-	0 0 i	-	0 Y n4-14c32/33o	+	2031	Vibrio parahaemolyticus CFSAN018775	203102469	WP_031809430.1	NZ_LHRP01000024.1	-1	85224	86918	564	+	3	MIX1	236	415	1
Cluster 5	-	0 0 i	-	0 Y n4-14c32/33o	+	2039	Vibrio parahaemolyticus CFSAN025052	203903713	WP_024699427.1	NZ_LKQB01000026.1	1	1314	3008	564	+	3	MIX1	236	415	1
Cluster 5	-	0 0 i	-	0 Y n4-14c32/33o	+	2032	Vibrio parahaemolyticus CFSAN018777	203201787	WP_031809430.1	NZ_LHRQ01000005.1	-1	415130	416824	564	+	3	MIX1	236	415	1
Cluster 5	-	0 0 i	-	0 Y n4-14c32/33o	+	1958	Vibrio parahaemolyticus CFSAN001615	195800869	WP_031809430.1	NZ_LHPD01000004.1	1	1900	3594	564	+	3	MIX1	236	415	1
Cluster 5	-	0 0 i	-	0 Y n4-14c32/33o	+	1756	Vibrio parahaemolyticus 09-3216	175600981	WP_031809430.1	NZ_JXVJ01000003.1	1	523540	525234	564	+	3	MIX1	236	415	1
Cluster 5	-	0 0 i	-	0 Y n4-14c32/33o	+	1757	Vibrio parahaemolyticus 09-3216_1	175703382	WP_031809430.1	NZ_MBOY01000030.1	-1	416376	418070	564	+	3	MIX1	236	415	1
Cluster 5	-	0 0 i	-	0 Y n4-14c32/33o	+	1758	Vibrio parahaemolyticus 09-3216_100	175800624	WP_031809430.1	NZ_MBOZ01000001.1	1	676144	677838	564	+	3	MIX1	236	415	1
Cluster 5	-	0 0 i	-	0 Y n4-14c32/33o	+	1957	Vibrio parahaemolyticus CFSAN001614	195700630	WP_031809430.1	NZ_JNTY02000001.1	1	685269	686963	564	+	3	MIX1	236	415	1
Cluster 5	-	0 0 i	-	0 Y n4-14c32/33o	+	1761	Vibrio parahaemolyticus 09-3219	176100877	WP_031809430.1	NZ_LRSW01000006.1	-1	236471	238165	564	+	3	MIX1	236	415	1
Cluster 5	-	0 0 i	-	0 Y n4-14c32/33o	+	1956	Vibrio parahaemolyticus CFSAN001613	195603500	WP_031809430.1	NZ_JNUF02000017.1	1	48692	50386	564	+	3	MIX1	236	415	1
Cluster 5	-	0 0 i	-	0 Y n4-14c32/33o	+	1774	Vibrio parahaemolyticus 10-4241	177404246	WP_031809430.1	NZ_JXVI01000050.1	-1	416377	418071	564	+	3	MIX1	236	415	1
Cluster 5	-	0 0 i	-	0 Y n4-14c32/33o	+	1955	Vibrio parahaemolyticus CFSAN001612	195503678	WP_031809430.1	NZ_JNTX02000014.1	1	48902	50596	564	+	3	MIX1	236	415	1
Cluster 5	-	0 0 i	-	0 Y n4-15c19/20o	+	1592	Vibrio lentus 10N.286.45.C8	159204195	WP_099167550.1	NZ_MCWE01000016.1	-1	39022	40716	564	+	3	MIX1	236	415	1
Cluster 5	-	0 0 i	-	0 Y n4-14c32/33o	+	1954	Vibrio parahaemolyticus CFSAN001611	195404630	WP_031809430.1	NZ_JNTW02000029.1	-1	31683	33377	564	+	3	MIX1	236	415	1
Cluster 5	-	0 0 i	-	0 Y n4-14c32/33o	+	1775	Vibrio parahaemolyticus 10-4242	177503345	WP_031809430.1	NZ_JXVH01000053.1	-1	398418	400112	564	+	3	MIX1	236	415	1
Cluster 5	-	0 0 i	-	0 Y n4-15c25/26o	+	371	Vibrio bivalvicida 605	37103528	WP_054961349.1	NZ_LLEI02000053.1	1	243313	245007	564	+	3	MIX1	236	415	1
Cluster 5	-	0 0 i	-	0 Y n4-15c27/28o	+	43	Aliivibrio wodanis CL5	4301630	WP_061012687.1	NZ_LNRL01000003.1	1	491907	493427	506	+	4	MIX1	177	357	1
Cluster 5	-	0 0 i	-	0 Y n4-14c32/33o	+	1778	Vibrio parahaemolyticus 10-4245	177800447	WP_031809430.1	NZ_JXVG01000004.1	-1	416373	418067	564	+	3	MIX1	236	415	1
Cluster 5	-	0 0 i	-	0 Y n4-14c32/33o	+	1779	Vibrio parahaemolyticus 10-4246	177900529	WP_031809430.1	NZ_JXVF01000004.1	1	2174	3868	564	+	3	MIX1	236	415	1
Cluster 5	-	0 0 i	-	0 Y n4-14c32/33o	+	1780	Vibrio parahaemolyticus 10-4247	178004859	WP_031809430.1	NZ_JXVE01000082.1	-1	414252	415946	564	+	3	MIX1	236	415	1
Cluster 5	-	0 0 i	-	0 Y n4-14c32/33o	+	1781	Vibrio parahaemolyticus 10-4248	178100700	WP_031809430.1	NZ_JXVD01000021.1	-1	416376	418070	564	+	3	MIX1	236	415	1
Cluster 5	-	0 0 i	-	0 Y n4-14c19/20o	+	368	Vibrio azureus NBRC 104587	36800693	WP_021708542.1	NZ_BATL01000015.1	1	2910	4604	564	+	2	MIX1	236	415	1
Cluster 5	-	0 0 i	-	0 Y n4-14c32/33o	+	1784	Vibrio parahaemolyticus 10-4274	178402530	WP_031809430.1	NZ_JXVC01000032.1	1	1751	3445	564	+	3	MIX1	236	415	1
Cluster 5	-	0 0 i	-	0 Y n4-14c32/33o	+	1785	Vibrio parahaemolyticus 10-4287	178503648	WP_024699427.1	NZ_JYJU01000267.1	-1	228040	229734	564	+	3	MIX1	236	415	1
Cluster 5	-	0 0 i	-	0 Y n4-14c32/33o	+	1786	Vibrio parahaemolyticus 10-4288	178601590	WP_031809430.1	NZ_JXVB01000012.1	-1	419567	421261	564	+	3	MIX1	236	415	1
Cluster 5	-	0 0 i	-	0 Y n4-14c32/33o	+	1787	Vibrio parahaemolyticus 10-4293	178700663	WP_031809430.1	NZ_JXVA01000006.1	-1	441181	442875	564	+	3	MIX1	236	415	1
Cluster 5	-	0 0 i	-	0 Y n4-14c19/20o	+	367	Vibrio azureus LC2-005	36702991	WP_021708542.1	NZ_CP018617.1	1	422464	424158	564	+	2	MIX1	236	415	1
Cluster 5	-	0 0 i	-	0 Y n4-14c32/33o	+	1788	Vibrio parahaemolyticus 10-4298	178804954	WP_031809430.1	NZ_JXUZ01000077.1	-1	422887	424581	564	+	3	MIX1	236	415	1
Cluster 5	-	0 0 i	-	0 Y n4-15c19/20o	+	1590	Vibrio lentus 10N.286.45.C1	159002327	WP_099167550.1	NZ_MCWG01000031.1	-1	39003	40697	564	+	3	MIX1	236	415	1
Cluster 5	-	0 0 i	-	0 Y n4-14c32/33o	+	2194	Vibrio parahaemolyticus MAVP-36	219401497	WP_031809430.1	NZ_LBHE01000002.1	-1	425820	427514	564	+	3	MIX1	236	415	1
Cluster 5	-	0 0 i	-	0 Y n4-14c32/33o	+	364	Vibrio antiquarius EX25	36403457	WP_012842352.1	NC_013457.1	-1	524915	526609	564	+	3	MIX1	236	415	1
Cluster 5	-	0 0 i	-	0 Y n4-14c32/33o	+	1953	Vibrio parahaemolyticus CFSAN001608	195301213	WP_031809430.1	NZ_LHRG01000004.1	1	524243	525937	564	+	3	MIX1	236	415	1
Cluster 5	-	0 0 i	-	0 Y n4-14c32/33o	+	1789	Vibrio parahaemolyticus 10-4303	178904757	WP_031809430.1	NZ_JXUY01000051.1	-1	433376	435070	564	+	3	MIX1	236	415	1
Cluster 5	-	0 0 i	-	0 Y n4-14c32/33o	+	2056	Vibrio parahaemolyticus CFSAN026729	205600387	WP_031809430.1	NZ_MRVB01000001.1	-1	415130	416824	564	+	3	MIX1	236	415	1
Cluster 5	-	0 0 i	-	0 Y n4-14c32/33o	+	1790	Vibrio parahaemolyticus 10-7197	179001787	WP_031809430.1	NZ_JXUX01000024.1	1	1751	3445	564	+	3	MIX1	236	415	1
Cluster 5	-	0 0 i	-	0 Y n4-14c32/33o	+	2057	Vibrio parahaemolyticus CFSAN026730	205700625	WP_031809430.1	NZ_MRVC01000001.1	1	677519	679213	564	+	3	MIX1	236	415	1
Cluster 5	-	0 0 i	-	0 Y n4-14c32/33o	+	1812	Vibrio parahaemolyticus 10329	181202275	WP_031809430.1	NZ_CP026041.1	-1	2304772	2306466	564	+	3	MIX1	236	415	1
Cluster 5	-	0 0 i	-	0 Y n4-14c32/33o	+	2195	Vibrio parahaemolyticus MAVP-45	219500391	WP_031809430.1	NZ_LBHN01000001.1	-1	416564	418258	564	+	3	MIX1	236	415	1
Cluster 5	-	0 0 i	-	0 Y n4-14c32/33o	+	2205	Vibrio parahaemolyticus MAVP-G	220504290	WP_042761280.1	NZ_NIXR01000023.1	-1	40618	42312	564	+	3	MIX1	236	415	1
Cluster 5	-	0 0 i	-	0 Y n4-15c19/20o	+	1583	Vibrio lentus 10N.261.55.A8	158304617	WP_102514587.1	NZ_MCWY01000132.1	-1	10459	12153	564	+	3	MIX1	236	415	1
Cluster 5	-	0 0 i	-	0 Y n4-14c32/33o	+	2058	Vibrio parahaemolyticus CFSAN029653	205803270	WP_024699427.1	NZ_LKQR01000064.1	1	1761	3455	564	+	3	MIX1	236	415	1
Cluster 5	-	0 0 i	-	0 Y n4-15c24/25o	+	1	Aliivibrio fischeri 5F146	101983	WP_065622603.1	NZ_MAJR01000066.1	1	414952	416646	564	+	4	MIX1	235	415	1
Cluster 5	-	0 0 i	-	0 Y n4-14c32/33o	+	2212	Vibrio parahaemolyticus MAVP-V	221202031	WP_031809430.1	NZ_LBHO01000003.1	-1	237631	239325	564	+	3	MIX1	236	415	1
Cluster 5	-	0 0 i	-	0 Y n4-14c32/33o	+	1819	Vibrio parahaemolyticus 13-306D/4	181903510	WP_024699427.1	NZ_MYFH01000546.1	1	1214	2908	564	+	3	MIX1	236	415	1
Cluster 5	-	0 0 i	-	0 Y n4-15c27/28o	+	42	Aliivibrio wodanis CL4	4201630	WP_061012687.1	NZ_LNRK01000003.1	1	492364	493884	506	+	4	MIX1	177	357	1
Cluster 5	-	0 0 i	-	0 Y n4-14c32/33o	+	2263	Vibrio parahaemolyticus PB1937	226301463	WP_114867503.1	NZ_CP022243.1	1	1530434	1532128	564	+	3	MIX1	236	415	1
Cluster 5	-	0 0 i	-	0 Y n4-14c32/33o	+	2284	Vibrio parahaemolyticus R13	228401669	WP_024699427.1	NZ_CP028342.1	-1	1729779	1731473	564	+	3	MIX1	236	415	1
Cluster 5	-	0 0 i	-	0 Y n4-15c19/20o	+	1575	Vibrio lentus 10N.261.52.B2	157503851	WP_102579537.1	NZ_MCYA01000026.1	1	1396	3090	564	+	3	MIX1	236	415	1
Cluster 5	-	0 0 i	-	0 Y n4-14c32/33o	+	2285	Vibrio parahaemolyticus R14	228501657	WP_024699427.1	NZ_CP028141.1	-1	1709165	1710859	564	+	3	MIX1	236	415	1
Cluster 5	-	0 0 i	-	0 Y n4-15c24/25o	+	41	Aliivibrio wodanis CL3	4102471	WP_081092029.1	NZ_LNRJ01000003.1	1	570368	571888	506	+	4	MIX1	177	357	1
Cluster 5	-	0 0 i	-	0 Y n4-14c32/33o	+	2179	Vibrio parahaemolyticus K1461	217901682	WP_031809430.1	NZ_JMMO01000010.1	1	173160	174854	564	+	3	MIX1	236	415	1
Cluster 5	-	0 0 i	-	0 Y n4-14c32/33o	+	2305	Vibrio parahaemolyticus T8994	230502919	WP_031809430.1	NZ_LRGA01000014.1	1	676903	678597	564	+	3	MIX1	236	415	1
Cluster 5	-	0 0 i	-	0 Y n4-14c32/33o	+	2325	Vibrio parahaemolyticus Vp296	232500372	WP_025792225.1	NZ_MSAO01000001.1	-1	412350	414044	564	+	3	MIX1	236	415	1
Cluster 5	-	0 0 i	-	0 Y n4-14c32/33o	+	1825	Vibrio parahaemolyticus A0EZ608	182503262	WP_031809430.1	NZ_LRFM01000019.1	1	1751	3445	564	+	3	MIX1	236	415	1
Cluster 5	-	0 0 i	-	0 Y n4-15c24/25o	+	40	Aliivibrio wodanis CL1	4001329	WP_081092824.1	NZ_LNRI01000002.1	1	548633	550153	506	+	4	MIX1	177	357	1
Cluster 5	-	0 0 i	-	0 Y n4-14c32/33o	+	1826	Vibrio parahaemolyticus A0EZ664	182602710	WP_024699427.1	NZ_LRFN01000014.1	-1	229363	231057	564	+	3	MIX1	236	415	1
Cluster 5	-	0 0 i	-	0 Y n4-14c32/33o	+	2333	Vibrio parahaemolyticus 10290	233301342	WP_031809430.1	NZ_AVOH01000008.1	1	1198131	1199825	564	+	3	MIX1	236	415	1
Cluster 5	-	0 0 i	-	0 Y n4-14c32/33o	+	2071	Vibrio parahaemolyticus F4395	207101470	WP_031809430.1	NZ_LRFU01000011.1	1	1598	3292	564	+	3	MIX1	236	415	1
Cluster 5	-	0 0 i	-	0 Y n4-14c32/33o	+	2334	Vibrio parahaemolyticus 10296	233401552	WP_031809430.1	NZ_KI549224.1	-1	432934	434628	564	+	3	MIX1	236	415	1
Cluster 5	-	0 0 i	-	0 Y n4-14c32/33o	+	1828	Vibrio parahaemolyticus A1EZ679	182800866	WP_031809430.1	NZ_LRSZ01000009.1	1	1620	3314	564	+	3	MIX1	236	415	1
Cluster 5	-	0 0 i	-	0 Y n4-14c32/33o	+	2033	Vibrio parahaemolyticus CFSAN022330	203304550	WP_031809430.1	NZ_LHRR01000031.1	-1	234670	236364	564	+	3	MIX1	236	415	1
Cluster 5	-	0 0 i	-	0 Y n4-15c19/20o	+	1559	Vibrio lentus 10N.261.46.A1	155902908	WP_099167550.1	NZ_MCZT01000018.1	1	1259	2953	564	+	3	MIX1	236	415	1
Cluster 5	-	0 0 i	-	0 Y n4-14c32/33o	+	2034	Vibrio parahaemolyticus CFSAN022331	203403293	WP_031809430.1	NZ_LHRS01000013.1	-1	405404	407098	564	+	3	MIX1	236	415	1
Cluster 5	-	0 0 i	-	0 Y n4-15c19/20o	+	1557	Vibrio lentus 10N.261.45.F8	155701362	WP_076668603.1	NZ_MCZV01000012.1	1	1502	3196	564	+	3	MIX1	236	415	1
Cluster 5	-	0 0 i	-	0 Y n4-14c32/33o	+	2336	Vibrio parahaemolyticus 12310	233601538	WP_031809430.1	NZ_KI601372.1	-1	464196	465890	564	+	3	MIX1	236	415	1
Cluster 5	-	0 0 i	-	0 Y n4-14c32/33o	+	2073	Vibrio parahaemolyticus FDAARGOS_120	207304571	WP_024699427.1	NZ_LOSG02000003.1	1	2017214	2018908	564	+	3	MIX1	236	415	1
Cluster 5	-	0 0 i	-	0 Y n4-14c32/33o	+	2337	Vibrio parahaemolyticus 12315	233700965	WP_031809430.1	NZ_AOPF01000026.1	-1	165429	167123	564	+	3	MIX1	236	415	1
Cluster 5	-	0 0 i	-	0 Y n4-14c32/33o	+	2173	Vibrio parahaemolyticus ISF-29-3	217304773	WP_024699427.1	NZ_LFYM01000076.1	1	1769	3463	564	+	3	MIX1	236	415	1
Cluster 5	-	0 0 i	-	0 Y n4-15c19/20o	+	1551	Vibrio lentus 10N.222.54.E4	155101782	WP_076668603.1	NZ_MKKO01000010.1	1	1437	3131	564	+	3	MIX1	236	415	1
Cluster 5	-	0 0 i	-	0 Y n4-15c27/28o	+	38	Aliivibrio sp. 1S175	3802328	WP_065593520.1	NZ_MAJS01000035.1	-1	89138	90832	564	+	4	MIX1	235	415	1
Cluster 5	-	0 0 i	-	0 Y n4-14c32/33o	+	1831	Vibrio parahaemolyticus A2EZ523	183101073	WP_031809430.1	NZ_LRTA01000008.1	1	1985	3679	564	+	3	MIX1	236	415	1
Cluster 5	-	0 0 i	-	0 Y n4-14c32/33o	+	2339	Vibrio parahaemolyticus 3256	233901575	WP_031809430.1	NZ_KI912861.1	1	524770	526464	564	+	3	MIX1	236	415	1
Cluster 5	-	0 0 i	-	0 Y n4-14c32/33o	+	1952	Vibrio parahaemolyticus CFSAN001607	195203905	WP_031809430.1	NZ_LHQY01000027.1	-1	31781	33475	564	+	3	MIX1	236	415	1
Cluster 5	-	0 0 i	-	0 Y n4-15c27/28o	+	37	Aliivibrio sp. 1S165	3702685	WP_065593520.1	NZ_MAJT01000057.1	1	228971	230665	564	+	4	MIX1	235	415	1
Cluster 5	-	0 0 i	-	0 Y n4-14c32/33o	+	1833	Vibrio parahaemolyticus A2EZ715	183301168	WP_031809430.1	NZ_LRFQ01000004.1	-1	430291	431985	564	+	3	MIX1	236	415	1
Cluster 5	-	0 0 i	-	0 Y n4-15c24/25o	+	36	Aliivibrio sp. 1S128	3603590	WP_065601466.1	NZ_MAJV01000150.1	-1	1283	2977	564	+	4	MIX1	235	415	1
Cluster 5	-	0 0 i	-	0 Y n4-14c32/33o	+	2341	Vibrio parahaemolyticus 3324	234100964	WP_031809430.1	NZ_AOPA01000019.1	-1	165430	167124	564	+	3	MIX1	236	415	1
Cluster 5	-	0 0 i	-	0 Y n4-14c32/33o	+	1836	Vibrio parahaemolyticus A3EZ634	183604637	WP_024699427.1	NZ_LRTB01000039.1	1	495814	497508	564	+	3	MIX1	236	415	1
Cluster 5	-	0 0 i	-	0 Y n4-14c32/33o	+	2349	Vibrio parahaemolyticus 846	234900708	WP_031809430.1	NZ_AOOX01000033.1	-1	165431	167125	564	+	3	MIX1	236	415	1
Cluster 5	-	0 0 i	-	0 Y n4-14c32/33o	+	1951	Vibrio parahaemolyticus CFSAN001606	195103741	WP_031809430.1	NZ_LHRE01000021.1	1	48665	50359	564	+	3	MIX1	236	415	1
Cluster 5	-	0 0 i	-	0 Y n4-14c32/33o	+	2355	Vibrio parahaemolyticus 97-10290	235500295	WP_031809430.1	NZ_AOOU01000006.1	-1	231500	233194	564	+	3	MIX1	236	415	1
Cluster 5	-	0 0 i	-	0 Y n4-14c32/33o	+	1357	Vibrio crassostreae 9CS106	135704329	WP_017062595.1	NZ_AJYY01000173.1	-1	44016	45710	564	+	3	MIX1	236	415	1
Cluster 5	-	0 0 i	-	0 Y n4-15c24/25o	+	35	Aliivibrio sifiae NBRC 105001	3503166	WP_105064021.1	NZ_MSCP01000002.1	-1	1105707	1107227	506	+	4	MIX1	177	357	1
Cluster 5	-	0 0 i	-	0 Y n4-14c32/33o	+	1849	Vibrio parahaemolyticus A5Z652	184903408	WP_031809430.1	NZ_LQCE01000013.1	1	677117	678811	564	+	3	MIX1	236	415	1
Cluster 5	-	0 0 i	-	0 Y n4-14c32/33o	+	2369	Vibrio parahaemolyticus EN2910	236900420	WP_031809430.1	NZ_AOPH01000003.1	-1	231500	233194	564	+	3	MIX1	236	415	1
Cluster 5	-	0 0 i	-	0 Y n4-14c32/33o	+	2371	Vibrio parahaemolyticus EN9701121	237101530	WP_024699427.1	NZ_AOPJ01000078.1	-1	37148	38842	564	+	3	MIX1	236	415	1
Cluster 5	-	0 0 i	-	0 Y n4-15c24/25o	+	34	Aliivibrio sifiae ATCC 33715	3402478	WP_105056557.1	NZ_MSCO01000002.1	1	364360	365868	502	+	4	MIX1	173	353	1
Cluster 5	-	0 0 i	-	0 Y n4-14c32/33o	+	1950	Vibrio parahaemolyticus CFSAN001605	195001572	WP_031809430.1	NZ_LHRF01000012.1	-1	31713	33407	564	+	3	MIX1	236	415	1
Cluster 5	-	0 0 i	-	0 Y n4-14c32/33o	+	2372	Vibrio parahaemolyticus EN9701173	237200613	WP_031809430.1	NZ_AOPK01000003.1	-1	231500	233194	564	+	3	MIX1	236	415	1
Cluster 5	-	0 0 i	-	0 Y n4-14c32/33o	+	1949	Vibrio parahaemolyticus CFSAN001604	194904269	WP_031809430.1	NZ_LHRA01000024.1	-1	10479	12173	564	+	3	MIX1	236	415	1
Cluster 5	-	0 0 i	-	0 Y n4-14c32/33o	+	2373	Vibrio parahaemolyticus EN9901310	237300614	WP_031809430.1	NZ_AOPL01000004.1	-1	165430	167124	564	+	3	MIX1	236	415	1
Cluster 5	-	0 0 i	-	0 Y n4-14c32/33o	+	1852	Vibrio parahaemolyticus A5Z878	185204275	WP_031809430.1	NZ_LQCT01000029.1	-1	413115	414809	564	+	3	MIX1	236	415	1
Cluster 5	-	0 0 i	-	0 Y n4-14c32/33o	+	2383	Vibrio parahaemolyticus O4:K12 str. K1203	238302607	WP_031809430.1	NZ_JNUD02000018.1	-1	403557	405251	564	+	3	MIX1	236	415	1
Cluster 5	-	0 0 i	-	0 Y n4-14c32/33o	+	2401	Vibrio parahaemolyticus S016	240103908	WP_024699427.1	NZ_AWMT01000248.1	-1	4306	6000	564	+	3	MIX1	236	415	1
Cluster 5	-	0 0 i	-	0 Y n4-14c32/33o	+	1948	Vibrio parahaemolyticus CFSAN001603	194801620	WP_031809430.1	NZ_LHRB01000010.1	-1	31735	33429	564	+	3	MIX1	236	415	1
Cluster 5	-	0 0 i	-	0 Y n4-14c32/33o	+	2038	Vibrio parahaemolyticus CFSAN022336	203804646	WP_031809430.1	NZ_LHRW01000035.1	1	1820	3514	564	+	3	MIX1	236	415	1
Cluster 5	-	0 0 i	-	0 Y n4-14c32/33o	+	2403	Vibrio parahaemolyticus S018	240303547	WP_024699427.1	NZ_AWMR01000214.1	1	1231	2925	564	+	3	MIX1	236	415	1
Cluster 5	-	0 0 i	-	0 Y n4-15c27/28o	+	44	Aliivibrio wodanis CL6	4401893	WP_081091949.1	NZ_LNRM01000004.1	1	444726	446246	506	+	4	MIX1	177	357	1
Cluster 5	-	0 0 i	-	0 Y n4-15c24/25o	+	32	Aliivibrio logei ATCC 35077	3203953	WP_085062811.1	NZ_ASAH01000012.1	-1	40573	42093	506	+	4	MIX1	177	357	1
Cluster 5	-	0 0 i	-	0 Y n4-14c32/33o	+	2035	Vibrio parahaemolyticus CFSAN022332	203500364	WP_031809430.1	NZ_LHRT01000001.1	-1	401930	403624	564	+	3	MIX1	236	415	1
Cluster 5	-	0 0 i	-	0 Y n4-14c32/33o	+	2185	Vibrio parahaemolyticus M59787	218500030	WP_031809430.1	NZ_LRJZ01000002.1	1	1466	3160	564	+	3	MIX1	236	415	1
Cluster 5	-	0 0 i	-	0 Y n4-14c32/33o	+	2411	Vibrio parahaemolyticus S026	241103877	WP_024699427.1	NZ_AWMJ01000174.1	-1	7532	9226	564	+	3	MIX1	236	415	1
Cluster 5	-	0 0 i	-	0 Y n4-14c32/33o	+	2037	Vibrio parahaemolyticus CFSAN022335	203703219	WP_031809430.1	NZ_LHRV01000011.1	-1	415226	416920	564	+	3	MIX1	236	415	1
Cluster 5	-	0 0 i	-	0 Y n4-14c32/33o	+	1854	Vibrio parahaemolyticus A5Z924	185402595	WP_031809430.1	NZ_LQCV01000013.1	-1	392915	394609	564	+	3	MIX1	236	415	1
Cluster 5	-	0 0 i	-	0 Y n4-14c32/33o	+	1863	Vibrio parahaemolyticus C143	186300388	WP_031809430.1	NZ_LPVB01000001.1	-1	416377	418071	564	+	3	MIX1	236	415	1
Cluster 5	-	0 0 i	-	0 Y n4-14c32/33o	+	1947	Vibrio parahaemolyticus CFSAN001602	194704342	WP_031809430.1	NZ_LHQZ01000020.1	1	2031	3725	564	+	3	MIX1	236	415	1
Cluster 5	-	0 0 i	-	0 Y n4-14c32/33o	+	2422	Vibrio parahaemolyticus S037	242203141	WP_031809430.1	NZ_AWLY01000195.1	-1	5897	7591	564	+	3	MIX1	236	415	1
Cluster 5	-	0 0 i	-	0 Y n4-14c32/33o	+	1946	Vibrio parahaemolyticus CFSAN001600	194604578	WP_031809430.1	NZ_LHRD01000032.1	1	2488	4182	564	+	3	MIX1	236	415	1
Cluster 5	-	0 0 i	-	0 Y n4-14c32/33o	+	2423	Vibrio parahaemolyticus S038	242304311	WP_031809430.1	NZ_AWLX01000409.1	-1	935	2629	564	+	3	MIX1	236	415	1
Cluster 5	-	0 0 i	-	0 Y n4-14c32/33o	+	1945	Vibrio parahaemolyticus CFSAN001599	194504480	WP_031809430.1	NZ_LHRC01000042.1	1	1628	3322	564	+	3	MIX1	236	415	1
Cluster 5	-	0 0 i	-	0 Y n4-15c24/25o	+	31	Aliivibrio logei 5S-186	3102363	WP_017020871.1	NZ_AJYJ02000091.1	-1	92145	93665	506	+	4	MIX1	177	357	1
Cluster 5	-	0 0 i	-	0 Y n4-15c19/20o	+	2437	Vibrio parahaemolyticus S054	243703713	WP_025559518.1	NZ_AWLJ01000214.1	1	1209	2903	564	+	3	MIX1	236	415	1
Cluster 5	-	0 0 i	-	0 Y n4-14c32/33o	+	2441	Vibrio parahaemolyticus S058	244101006	WP_024699427.1	NZ_AWLF01000018.1	-1	40490	42184	564	+	3	MIX1	236	415	1
Cluster 5	-	0 0 i	-	0 Y n4-14c32/33o	+	2478	Vibrio parahaemolyticus S104	247803259	WP_024699427.1	NZ_AWJU01000197.1	-1	5908	7602	564	+	3	MIX1	236	415	1
Cluster 5	-	0 0 i	-	0 Y n4-14c32/33o	+	2501	Vibrio parahaemolyticus S129	250103446	WP_024699427.1	NZ_AWIX01000126.1	-1	10260	11954	564	+	3	MIX1	236	415	1
Cluster 5	-	0 0 i	-	0 Y n4-15c19/20o	+	2502	Vibrio parahaemolyticus S130	250204107	WP_025559518.1	NZ_AWIW01000165.1	-1	7522	9216	564	+	3	MIX1	236	415	1
Cluster 5	-	0 0 i	-	0 Y n4-15c19/20o	+	2506	Vibrio parahaemolyticus S134	250604579	WP_025559518.1	NZ_AWIS01000220.1	1	1209	2903	564	+	3	MIX1	236	415	1
Cluster 5	-	0 0 i	-	0 Y n4-14c32/33o	+	2523	Vibrio parahaemolyticus S152	252303077	WP_025541581.1	NZ_AWIB01000162.1	-1	7542	9236	564	+	3	MIX1	236	415	1
Cluster 5	-	0 0 i	-	0 Y n4-14c32/33o	+	2534	Vibrio parahaemolyticus S163	253403784	WP_024699427.1	NZ_AWHQ01000167.1	-1	7528	9222	564	+	3	MIX1	236	415	1
Cluster 5	-	0 0 i	-	0 Y n4-14c32/33o	+	2538	Vibrio parahaemolyticus S167	253803741	WP_024699427.1	NZ_AWHM01000167.1	-1	7532	9226	564	+	3	MIX1	236	415	1
Cluster 5	-	0 0 i	-	0 Y n4-14c32/33o	+	1864	Vibrio parahaemolyticus C144	186400845	WP_031809430.1	NZ_LPVC01000005.1	-1	414252	415946	564	+	3	MIX1	236	415	1
Cluster 5	-	0 0 i	-	0 Y n4-14c32/33o	+	2545	Vibrio parahaemolyticus SBR10290	254503756	WP_031809430.1	NZ_KI929515.1	-1	411808	413502	564	+	3	MIX1	236	415	1
Cluster 5	-	0 0 i	-	0 Y n4-14c32/33o	+	1867	Vibrio parahaemolyticus C147	186701080	WP_031809430.1	NZ_LPVM01000007.1	1	126484	128178	564	+	3	MIX1	236	415	1
Cluster 5	-	0 0 i	-	0 Y n4-14c32/33o	+	2546	Vibrio parahaemolyticus SNUVpS-1	254602623	WP_024699427.1	NZ_AMRZ01000008.1	1	1731	3425	564	+	3	MIX1	236	415	1
Cluster 5	-	0 0 i	-	0 Y n4-14c32/33o	+	2547	Vibrio parahaemolyticus TUMSAT_D06_S3	254702307	WP_025792225.1	NZ_BAVH01000006.1	1	2032	3726	564	+	3	MIX1	236	415	1
Cluster 5	-	0 0 i	-	0 Y n4-14c32/33o	+	2562	Vibrio parahaemolyticus VIP4-0444	256200280	WP_024699427.1	NZ_AXNR01000002.1	1	1169	2863	564	+	3	MIX1	236	415	1
Cluster 5	-	0 0 i	-	0 Y n4-14c32/33o	+	1879	Vibrio parahaemolyticus CDC_K4638	187904111	WP_042761280.1	NZ_MISY01000087.1	1	1274	2968	564	+	3	MIX1	236	415	1
Cluster 5	-	0 0 i	-	0 Y n4-14c32/33o	+	1944	Vibrio parahaemolyticus CFSAN001598	194404199	WP_031809430.1	NZ_LHQX01000025.1	-1	221865	223559	564	+	3	MIX1	236	415	1
Cluster 5	-	0 0 i	-	0 Y n4-15c27/28o	+	25	Aliivibrio fischeri ES114	2503305	YP_206679.1	NC_006841.2	-1	816990	818684	564	+	4	MIX1	235	415	1
Cluster 5	-	0 0 i	-	0 Y n4-14c32/33o	+	2578	Vibrio parahaemolyticus v110	257804794	WP_042761280.1	NZ_KB932199.1	1	1171	2865	564	+	3	MIX1	236	415	1
Cluster 5	-	0 0 i	-	0 Y n4-15c24/25o	+	24	Aliivibrio fischeri ZF73	2402246	WP_065624236.1	NZ_MAJX01000052.1	-1	10862	12556	564	+	4	MIX1	235	415	1
Cluster 5	-	0 0 i	-	0 Y n4-14c32/33o	+	1880	Vibrio parahaemolyticus CDC_K4639G	188001765	WP_031809430.1	NZ_MISZ01000044.1	1	1526	3220	564	+	3	MIX1	236	415	1
Cluster 5	-	0 0 i	-	0 Y n4-14c32/33o	+	1496	Vibrio harveyi CAIM606	149600929	WP_050921440.1	NZ_JPTR01000111.1	1	1298	2992	564	+	3	MIX1	236	415	1
Cluster 5	-	0 0 i	-	0 Y n4-14c32/33o	+	2036	Vibrio parahaemolyticus CFSAN022334	203603196	WP_031809430.1	NZ_LHRU01000013.1	-1	146434	148128	564	+	3	MIX1	236	415	1
Cluster 5	-	0 0 i	-	0 Y n4-14c32/33o	+	1943	Vibrio parahaemolyticus CFSAN001597	194303830	WP_031809430.1	NZ_LHRH01000012.1	-1	414360	416054	564	+	3	MIX1	236	415	1
Cluster 5	-	0 0 i	-	0 Y n4-14c32/33o	+	2164	Vibrio parahaemolyticus H64024	216403194	WP_031809430.1	NZ_LRFZ01000017.1	1	524167	525861	564	+	3	MIX1	236	415	1
Cluster 5	-	0 0 i	-	0 Y n4-15c24/25o	+	23	Aliivibrio fischeri ZF47	2300800	WP_065603728.1	NZ_MAJY01000009.1	1	276529	278226	565	+	4	MIX1	236	416	1
Cluster 5	-	0 0 i	-	0 Y n4-14c32/33o	+	2076	Vibrio parahaemolyticus FDAARGOS_53	207601820	WP_031809430.1	NZ_JWSV02000003.1	-1	715195	716889	564	+	3	MIX1	236	415	1
Cluster 5	-	0 0 i	-	0 Y n4-15c27/28o	+	20	Aliivibrio fischeri VCW2E2	2000036	WP_011263551.1	NZ_LCYF01000001.1	-1	57532	59226	564	+	4	MIX1	235	415	1
Cluster 5	-	0 0 i	-	0 Y n4-15c19/20o	+	2626	Vibrio sp. 10N.261.52.E5	262604019	WP_102333572.1	NZ_MCXT01000050.1	1	9749	11443	564	+	3	MIX1	236	415	1
Cluster 5	-	0 0 i	-	0 Y n4-14c32/33o	+	1881	Vibrio parahaemolyticus CDC_K4639W	188104550	WP_031809430.1	NZ_MITA01000106.1	1	1526	3220	564	+	3	MIX1	236	415	1
Cluster 5	-	0 0 i	-	0 Y n4-15c23/24o	+	1498	Vibrio harveyi FDAARGOS_106	149801305	WP_050936263.1	NZ_LRIF02000001.1	1	1432100	1433794	564	+	3	MIX1	236	415	1
Cluster 5	-	0 0 i	-	0 Y n4-14c32/33o	+	1499	Vibrio harveyi FDAARGOS_109	149901872	WP_038899096.1	NZ_LOSK02000001.1	-1	2043409	2045103	564	+	3	MIX1	236	415	1
Cluster 5	-	0 0 i	-	0 Y n4-14c32/33o	+	1905	Vibrio parahaemolyticus CDC_K5278	190503445	WP_031809430.1	NZ_MITY01000090.1	-1	224740	226434	564	+	3	MIX1	236	415	1
Cluster 5	-	0 0 i	-	0 Y n4-14c32/33o	+	1942	Vibrio parahaemolyticus CFSAN001174	194200760	WP_024699427.1	NZ_LHBB01000007.1	1	37431	39125	564	+	3	MIX1	236	415	1
Cluster 5	-	0 0 i	-	0 Y n4-14c32/33o	+	1501	Vibrio harveyi H6	150101863	WP_050932853.1	NZ_JPTS01000431.1	1	1362	3056	564	+	3	MIX1	236	415	1
Cluster 5	-	0 0 i	-	0 Y n4-14c32/33o	+	1940	Vibrio parahaemolyticus CDC_K5638	194002782	WP_031809430.1	NZ_MIVH01000097.1	1	1526	3220	564	+	3	MIX1	236	415	1
Cluster 5	-	0 0 i	-	0 Y n4-14c32/33o	+	2079	Vibrio parahaemolyticus FORC_004	207901359	WP_024699427.1	NZ_CP009847.1	1	1492219	1493913	564	+	3	MIX1	236	415	1
Cluster 5	-	0 0 i	-	0 Y n4-14c32/33o	+	2084	Vibrio parahaemolyticus FORC_022	208401411	WP_024699427.1	NZ_CP013248.1	1	1527845	1529539	564	+	3	MIX1	236	415	1
Cluster 5	-	0 0 i	-	0 Y n4-14c32/33o	+	2097	Vibrio parahaemolyticus GCSL_R126	209700381	WP_024699427.1	NZ_MISD01000011.1	1	1280	2974	564	+	3	MIX1	236	415	1
Cluster 5	-	0 0 i	-	0 Y n4-14c32/33o	+	1504	Vibrio harveyi Hep-2a-10	150402994	WP_069218584.1	NZ_MBTP01000020.1	1	1868	3562	564	+	3	MIX1	236	415	1
Cluster 5	-	0 0 i	-	0 Y n4-15c27/28o	+	18	Aliivibrio fischeri MB15A5	1802024	WP_063669199.1	NZ_LTZE01000017.1	-1	42002	43699	565	+	4	MIX1	236	416	1
Cluster 5	-	0 0 i	-	0 Y n4-15c27/28o	+	17	Aliivibrio fischeri MB15A4	1701373	WP_063658796.1	NZ_LTYZ01000024.1	1	4507	6204	565	+	4	MIX1	236	416	1
Cluster 5	-	0 0 i	-	0 Y n4-14c32/33o	+	1505	Vibrio harveyi KC13.17.5	150503417	WP_050914176.1	NZ_DF967931.1	1	1048927	1050621	564	+	3	MIX1	236	415	1
Cluster 5	-	0 0 i	-	0 Y n4-14c32/33o	+	2666	Vibrio sp. ArtGut-C1	266603137	WP_085343956.1	NZ_NCTH01000018.1	-1	79443	81137	564	+	3	MIX1	236	415	1
Cluster 5	-	0 0 i	-	0 Y n4-15c24/25o	+	16	Aliivibrio fischeri MB14A3	1601932	WP_063667330.1	NZ_LTYX01000015.1	1	288900	290597	565	+	4	MIX1	236	416	1
Cluster 5	-	0 0 i	-	0 Y n4-14c32/33o	+	1907	Vibrio parahaemolyticus CDC_K5280	190704585	WP_031809430.1	NZ_MIUA01000104.1	-1	222067	223761	564	+	3	MIX1	236	415	1
Cluster 5	-	0 0 i	-	0 Y n4-14c32/33o	+	1938	Vibrio parahaemolyticus CDC_K5629	193801874	WP_031809430.1	NZ_MIVF01000059.1	1	1526	3220	564	+	3	MIX1	236	415	1
Cluster 5	-	0 0 i	-	0 Y n4-14c32/33o	+	1908	Vibrio parahaemolyticus CDC_K5281	190803249	WP_031809430.1	NZ_MIUB01000081.1	-1	221944	223638	564	+	3	MIX1	236	415	1
Cluster 5	-	0 0 i	-	0 Y n4-14c32/33o	+	2335	Vibrio parahaemolyticus 10329	233501002	WP_031809430.1	NZ_AFBW01000009.1	-1	231500	233194	564	+	3	MIX1	236	415	1
Cluster 5	-	0 0 i	-	0 Y n4-14c32/33o	+	1932	Vibrio parahaemolyticus CDC_K5512	193201593	WP_031809430.1	NZ_MIUZ01000050.1	1	1526	3220	564	+	3	MIX1	236	415	1
Cluster 5	-	0 0 i	-	0 Y n4-14c32/33o	+	1509	Vibrio harveyi NCTC12970	150905046	WP_038899096.1	NZ_UAVF01000035.1	-1	346584	348278	564	+	3	MIX1	236	415	1
Cluster 5	-	0 0 i	-	0 Y n4-14c32/33o	+	1931	Vibrio parahaemolyticus CDC_K5485	193102691	WP_024699427.1	NZ_MIUY01000053.1	-1	150657	152351	564	+	3	MIX1	236	415	1
Cluster 5	-	0 0 i	-	0 Y n4-14c32/33o	+	1510	Vibrio harveyi QT520	151004247	WP_074051592.1	NZ_CP018681.2	-1	1101535	1103229	564	+	3	MIX1	236	415	1
Cluster 5	-	0 0 i	-	0 Y n4-14c32/33o	+	1930	Vibrio parahaemolyticus CDC_K5457	193000081	WP_031809430.1	NZ_MIUX01000016.1	1	1526	3220	564	+	3	MIX1	236	415	1
Cluster 5	-	0 0 i	-	0 Y n4-14c32/33o	+	1911	Vibrio parahaemolyticus CDC_K5308	191101206	WP_031809430.1	NZ_MIUE01000030.1	1	1526	3220	564	+	3	MIX1	236	415	1
Cluster 5	-	0 0 i	-	0 Y n4-14c32/33o	+	1929	Vibrio parahaemolyticus CDC_K5456	192903065	WP_031809430.1	NZ_MIUW01000071.1	1	1526	3220	564	+	3	MIX1	236	415	1
Cluster 5	-	0 0 i	-	0 Y n4-14c32/33o	+	1926	Vibrio parahaemolyticus CDC_K5437	192600071	WP_031809430.1	NZ_MIUT01000018.1	1	1526	3220	564	+	3	MIX1	236	415	1
Cluster 5	-	0 0 i	-	0 Y n4-14c32/33o	+	1916	Vibrio parahaemolyticus CDC_K5328	191603465	WP_031809430.1	NZ_MIUJ01000078.1	1	1526	3220	564	+	3	MIX1	236	415	1
Cluster 5	-	0 0 i	-	0 Y n4-15c19/20o	+	1628	Vibrio lentus 10N.286.55.C12	162800890	WP_099167550.1	NZ_MCSJ01000004.1	-1	39037	40731	564	+	3	MIX1	236	415	1
Cluster 5	-	0 0 i	-	0 Y n4-14c32/33o	+	1519	Vibrio harveyi NBRC 15634 = ATCC 14126	151904164	WP_038899096.1	NZ_BCUF01000049.1	-1	37267	38961	564	+	3	MIX1	236	415	1
Cluster 5	-	0 0 i	-	0 Y n4-15c19/20o	+	2784	Vibrio splendidus 1A01	278405046	WP_099167550.1	NZ_PDUR01000025.1	1	1619	3313	564	+	3	MIX1	236	415	1
Cluster 5	-	0 0 i	-	0 Y n4-14c32/33o	+	1520	Vibrio harveyi NBRC 15634 = ATCC 14126	152003935	WP_038899096.1	NZ_BAOD01000069.1	-1	9935	11629	564	+	3	MIX1	236	415	1
Cluster 5	-	0 0 i	-	0 Y n4-15c27/28o	+	10	Aliivibrio fischeri KB1A98	1002603	WP_063645646.1	NZ_LTYV01000030.1	-1	41482	43179	565	+	4	MIX1	236	416	1
Cluster 5	-	0 0 i	-	0 Y n4-15c24/25o	+	9	Aliivibrio fischeri FF227	902960	WP_065596240.1	NZ_MAJW01000113.1	-1	89559	91253	564	+	4	MIX1	235	415	1
Cluster 5	-	0 0 i	-	0 Y n4-14c32/33o	+	1523	Vibrio harveyi ZJ0603	152302031	WP_017188913.1	NZ_JH720472.1	1	746438	748129	563	+	3	MIX1	236	415	1
Cluster 5	-	0 0 i	-	0 Y n4-15c27/28o	+	7	Aliivibrio fischeri 5LC	700310	WP_072054248.1	NZ_CVOI01000001.1	1	351019	352716	565	+	4	MIX1	236	416	1
Cluster 5	-	0 0 i	-	0 Y n4-14c32/33o	+	1919	Vibrio parahaemolyticus CDC_K5345G	191903359	WP_031809430.1	NZ_MIUM01000086.1	1	1526	3220	564	+	3	MIX1	236	415	1
Cluster 5	-	0 0 i	-	0 Y n4-14c32/33o	+	1924	Vibrio parahaemolyticus CDC_K5433	192404521	WP_031809430.1	NZ_MIUR01000102.1	-1	223873	225567	564	+	3	MIX1	236	415	1
Cluster 5	-	0 0 i	-	0 Y n4-14c32/33o	+	1920	Vibrio parahaemolyticus CDC_K5345W	192004537	WP_031809430.1	NZ_MIUN01000095.1	1	1526	3220	564	+	3	MIX1	236	415	1
Cluster 5	-	0 0 i	-	0 Y n4-15c24/25o	+	6	Aliivibrio fischeri 5F97	603203	WP_065641569.1	NZ_MAJN01000045.1	-1	161356	163053	565	+	4	MIX1	236	416	1
Cluster 5	-	0 0 i	-	0 Y n4-14c32/33o	+	1923	Vibrio parahaemolyticus CDC_K5429	192303051	WP_031809430.1	NZ_MIUQ01000063.1	1	1523	3217	564	+	3	MIX1	236	415	1
Cluster 5	-	0 0 i	-	0 Y n4-15c27/28o	+	5	Aliivibrio fischeri 5F7	502587	WP_069594581.1	NZ_MCGJ01000054.1	1	280834	282528	564	+	4	MIX1	235	415	1
Cluster 5	-	0 0 i	-	0 Y n4-14c32/33o	+	2145	Vibrio parahaemolyticus GCSL_R87	214504883	WP_024699427.1	NZ_MIRS01000109.1	-1	175187	176881	564	+	3	MIX1	236	415	1
Cluster 5	-	0 0 i	-	0 Y n4-14c32/33o	+	2152	Vibrio parahaemolyticus GIMxtf381-2013.06	215201890	WP_074531098.1	NZ_MSEE01000004.1	1	1853	3547	564	+	3	MIX1	236	415	1
Cluster 5	-	0 0 i	-	0 Y n4-14c32/33o	+	2963	Vibrio vulnificus Vv002	296304221	WP_108678019.1	NZ_QCYD01000088.1	-1	5970	7664	564	+	3	MIX1	236	415	1
Cluster 5	-	0 0 i	-	0 Y n4-15c24/25o	+	3	Aliivibrio fischeri 5F306	302233	WP_065640091.1	NZ_MAJP01000026.1	1	208276	209973	565	+	4	MIX1	236	416	1
Cluster 5	-	0 0 i	-	0 Y n4-14c32/33o	+	2162	Vibrio parahaemolyticus H11523	216201845	WP_031809430.1	NZ_LRFY01000009.1	-1	416377	418071	564	+	3	MIX1	236	415	1
Cluster 5	-	0 0 i	-	0 Y n4-14c32/33o	+	2163	Vibrio parahaemolyticus H18983	216304134	WP_031809430.1	NZ_LRST01000031.1	-1	4920	6614	564	+	3	MIX1	236	415	1
Cluster 5	-	0 0 i	-	0 Y n4-14c32/33o	+	1829	Vibrio parahaemolyticus A1EZ919	182901828	WP_031809430.1	NZ_LNTX01000013.1	1	3177	4871	564	+	3	MIX1	236	415	1
Cluster 5	-	0 0 i	-	0 Y n4-14c32/33o	+	1921	Vibrio parahaemolyticus CDC_K5346	192104247	WP_031809430.1	NZ_MIUO01000105.1	1	1499	3193	564	+	3	MIX1	236	415	1
Cluster 5	-	0 0 i	-	0 Y n4-15c27/28o	+	45	Aliivibrio wodanis CL7	4502651	WP_081091949.1	NZ_LNRN01000004.1	1	250596	252116	506	+	4	MIX1	177	357	1
Cluster 5	-	0 0 i	-	-	+	2178	Vibrio parahaemolyticus K1275	217802244	WP_045587022.1	NZ_JMMP01000009.1	1	1941	3635	564	-	3	MIX1	236	415	1
Cluster 5	-	0 0 i	-	-	+	363	Vibrio antiquarius EX25	36300416	WP_012842352.1	NZ_DS267809.1	-1	147828	149522	564	-	3	MIX1	236	415	1
Cluster 5	-	0 0 i	-	-	-	26	Aliivibrio fischeri JCM 18803	2601834	WP_054776102.1	NZ_BBEE01000054.1	1	22269	23780	503	-	1091	MIX1	174	354	1
Cluster 4	Pyocin_S	0 0 i	-	0 0 i	+	1775	Vibrio parahaemolyticus 10-4242	177504421	WP_005496787.1	NZ_JXVH01000073.1	-1	287808	290330	840	+	0	MIX5-MIX1	234	377	2
Cluster 4	Pyocin_S	0 0 i	-	0 0 i	+	1778	Vibrio parahaemolyticus 10-4245	177802400	WP_005496787.1	NZ_JXVG01000028.1	1	157071	159593	840	+	0	MIX5-MIX1	234	377	2
Cluster 4	Pyocin_S	0 0 i	-	0 0 i	+	1779	Vibrio parahaemolyticus 10-4246	177904099	WP_005496787.1	NZ_JXVF01000072.1	1	157071	159593	840	+	0	MIX5-MIX1	234	377	2
Cluster 4	Pyocin_S	0 0 i	-	0 0 i	+	1780	Vibrio parahaemolyticus 10-4247	178004091	WP_005496787.1	NZ_JXVE01000079.1	1	156981	159503	840	+	0	MIX5-MIX1	234	377	2
Cluster 4	Pyocin_S	0 0 i	-	0 0 i	+	1781	Vibrio parahaemolyticus 10-4248	178104419	WP_005496787.1	NZ_JXVD01000108.1	1	156980	159502	840	+	0	MIX5-MIX1	234	377	2
Cluster 4	Pyocin_S	0 0 i	-	0 0 i	+	1784	Vibrio parahaemolyticus 10-4274	178402149	WP_005496787.1	NZ_JXVC01000030.1	1	156980	159502	840	+	0	MIX5-MIX1	234	377	2
Cluster 4	Pyocin_S	0 0 i	-	0 0 i	+	1786	Vibrio parahaemolyticus 10-4288	178601866	WP_005496787.1	NZ_JXVB01000024.1	1	156980	159502	840	+	0	MIX5-MIX1	234	377	2
Cluster 4	Pyocin_S	0 0 i	-	0 0 i	+	1787	Vibrio parahaemolyticus 10-4293	178703140	WP_005496787.1	NZ_JXVA01000045.1	1	157154	159676	840	+	0	MIX5-MIX1	234	377	2
Cluster 4	Pyocin_S	0 0 i	-	0 0 i	+	2194	Vibrio parahaemolyticus MAVP-36	219402782	WP_005496787.1	NZ_LBHE01000004.1	1	157000	159522	840	+	0	MIX5-MIX1	234	377	2
Cluster 4	Pyocin_S	0 0 i	-	0 0 i	+	1788	Vibrio parahaemolyticus 10-4298	178804218	WP_005496787.1	NZ_JXUZ01000065.1	1	157071	159593	840	+	0	MIX5-MIX1	234	377	2
Cluster 4	Pyocin_S	0 0 i	-	0 0 i	+	1313	Vibrio cholerae RC385	131303349	WP_000366553.1	NZ_GG774562.1	-1	26264	28786	840	+	0	MIX5-MIX1	234	377	2
Cluster 4	Pyocin_S	0 0 i	-	0 0 i	+	1954	Vibrio parahaemolyticus CFSAN001611	195401606	WP_005496787.1	NZ_JNTW02000008.1	-1	62498	65020	840	+	0	MIX5-MIX1	234	377	2
Cluster 4	Pyocin_S	0 0 i	-	0 0 i	+	1789	Vibrio parahaemolyticus 10-4303	178902683	WP_005496787.1	NZ_JXUY01000030.1	1	157071	159593	840	+	0	MIX5-MIX1	234	377	2
Cluster 4	Pyocin_S	0 0 i	-	0 0 i	+	2195	Vibrio parahaemolyticus MAVP-45	219503731	WP_005496787.1	NZ_LBHN01000005.1	1	157006	159528	840	+	0	MIX5-MIX1	234	377	2
Cluster 4	Pyocin_S	0 0 i	-	0 0 i	+	2035	Vibrio parahaemolyticus CFSAN022332	203500395	WP_005496787.1	NZ_LHRT01000002.1	1	29149	31671	840	+	0	MIX5-MIX1	234	377	2
Cluster 4	Pyocin_S	0 0 i	-	0 0 i	+	1774	Vibrio parahaemolyticus 10-4241	177400211	WP_005496787.1	NZ_JXVI01000003.1	1	156980	159502	840	+	0	MIX5-MIX1	234	377	2
Cluster 4	Pyocin_S	0 0 i	-	0 0 i	+	1956	Vibrio parahaemolyticus CFSAN001613	195601199	WP_005496787.1	NZ_JNUF02000006.1	1	156871	159393	840	+	0	MIX5-MIX1	234	377	2
Cluster 4	Pyocin_S	0 0 i	-	0 0 i	+	1790	Vibrio parahaemolyticus 10-7197	179004301	WP_005496787.1	NZ_JXUX01000054.1	1	156980	159502	840	+	0	MIX5-MIX1	234	377	2
Cluster 4	Pyocin_S	0 0 i	-	0 0 i	+	1812	Vibrio parahaemolyticus 10329	181200306	WP_005496787.1	NZ_CP026041.1	-1	301478	304000	840	+	0	MIX5-MIX1	234	377	2
Cluster 4	Pyocin_S	0 0 i	-	0 0 i	+	2193	Vibrio parahaemolyticus MAVP-26	219302665	WP_005496787.1	NZ_LBHD01000004.1	1	157006	159528	840	+	0	MIX5-MIX1	234	377	2
Cluster 4	Pyocin_S	0 0 i	-	0 0 i	+	1957	Vibrio parahaemolyticus CFSAN001614	195701061	WP_005496787.1	NZ_JNTY02000003.1	1	157004	159526	840	+	0	MIX5-MIX1	234	377	2
Cluster 4	Pyocin_S	0 0 i	-	0 0 i	+	1761	Vibrio parahaemolyticus 09-3219	176102435	WP_005496787.1	NZ_LRSW01000013.1	1	156980	159502	840	+	0	MIX5-MIX1	234	377	2
Cluster 4	Pyocin_S	0 0 i	-	0 0 i	+	2036	Vibrio parahaemolyticus CFSAN022334	203600226	WP_005496787.1	NZ_LHRU01000001.1	-1	216753	219275	840	+	0	MIX5-MIX1	234	377	2
Cluster 4	Pyocin_S	0 0 i	-	0 0 i	+	1758	Vibrio parahaemolyticus 09-3216_100	175803669	WP_005496787.1	NZ_MBOZ01000025.1	-1	389097	391619	840	+	0	MIX5-MIX1	234	377	2
Cluster 4	Pyocin_S	0 0 i	-	0 0 i	+	1953	Vibrio parahaemolyticus CFSAN001608	195300552	WP_005496787.1	NZ_LHRG01000002.1	-1	388783	391305	840	+	0	MIX5-MIX1	234	377	2
Cluster 4	Pyocin_S	0 0 i	-	0 0 i	+	2212	Vibrio parahaemolyticus MAVP-V	221203171	WP_005496787.1	NZ_LBHO01000005.1	1	157002	159524	840	+	0	MIX5-MIX1	234	377	2
Cluster 4	Pyocin_S	0 0 i	-	0 0 i	+	2245	Vibrio parahaemolyticus NCKU_TN_S02	224500918	WP_031428480.1	NZ_JPKV01000003.1	1	155394	157916	840	+	0	MIX5	234	334	1
Cluster 4	Pyocin_S	0 0 i	-	0 0 i	+	1958	Vibrio parahaemolyticus CFSAN001615	195801229	WP_005496787.1	NZ_LHPD01000005.1	1	156871	159393	840	+	0	MIX5-MIX1	234	377	2
Cluster 4	Pyocin_S	0 0 i	-	0 0 i	+	2305	Vibrio parahaemolyticus T8994	230500251	WP_005496787.1	NZ_LRGA01000003.1	1	156980	159502	840	+	0	MIX5-MIX1	234	377	2
Cluster 4	Pyocin_S	0 0 i	-	0 0 i	+	1825	Vibrio parahaemolyticus A0EZ608	182501109	WP_005496787.1	NZ_LRFM01000008.1	-1	389004	391526	840	+	0	MIX5-MIX1	234	377	2
Cluster 4	Pyocin_S	0 0 i	-	0 0 i	+	2037	Vibrio parahaemolyticus CFSAN022335	203702599	WP_005496787.1	NZ_LHRV01000008.1	-1	216753	219275	840	+	0	MIX5-MIX1	234	377	2
Cluster 4	Pyocin_S	0 0 i	-	0 0 i	+	2333	Vibrio parahaemolyticus 10290	233300178	WP_005496787.1	NZ_AVOH01000006.1	1	160182	162704	840	+	0	MIX5-MIX1	234	377	2
Cluster 4	Pyocin_S	0 0 i	-	0 0 i	+	1757	Vibrio parahaemolyticus 09-3216_1	175704724	WP_005496787.1	NZ_MBOY01000035.1	1	157071	159593	840	+	0	MIX5-MIX1	234	377	2
Cluster 4	Pyocin_S	0 0 i	-	0 0 i	+	1756	Vibrio parahaemolyticus 09-3216	175601529	WP_005496787.1	NZ_JXVJ01000008.1	1	157154	159676	840	+	0	MIX5-MIX1	234	377	2
Cluster 4	Pyocin_S	0 0 i	-	0 0 i	+	1828	Vibrio parahaemolyticus A1EZ679	182804302	WP_005496787.1	NZ_LRSZ01000024.1	-1	389004	391526	840	+	0	MIX5-MIX1	234	377	2
Cluster 4	Pyocin_S	0 0 i	-	0 0 i	+	2334	Vibrio parahaemolyticus 10296	233403983	WP_005496787.1	NZ_KI549257.1	-1	389378	391900	840	+	0	MIX5-MIX1	234	377	2
Cluster 4	Pyocin_S	0 0 i	-	0 0 i	+	2335	Vibrio parahaemolyticus 10329	233502242	WP_005496787.1	NZ_AFBW01000018.1	1	156886	159408	840	+	0	MIX5-MIX1	234	377	2
Cluster 4	Pyocin_S	0 0 i	-	0 0 i	+	1829	Vibrio parahaemolyticus A1EZ919	182901564	WP_005496787.1	NZ_LNTX01000009.1	-1	389101	391623	840	+	0	MIX5-MIX1	234	377	2
Cluster 4	Pyocin_S	0 0 i	-	0 0 i	+	2038	Vibrio parahaemolyticus CFSAN022336	203800562	WP_005496787.1	NZ_LHRW01000003.1	-1	76973	79495	840	+	0	MIX5-MIX1	234	377	2
Cluster 4	Pyocin_S	0 0 i	-	0 0 i	+	1959	Vibrio parahaemolyticus CFSAN001616	195900552	WP_005496787.1	NZ_LHPE01000003.1	1	156872	159394	840	+	0	MIX5-MIX1	234	377	2
Cluster 4	Pyocin_S	0 0 i	-	0 0 i	+	2336	Vibrio parahaemolyticus 12310	233603959	WP_005496787.1	NZ_KI601405.1	-1	389103	391625	840	+	0	MIX5-MIX1	234	377	2
Cluster 4	Pyocin_S	0 0 i	-	0 0 i	+	1739	Vibrio parahaemolyticus 04-1290	173902821	WP_005496787.1	NZ_JXVK01000043.1	1	156980	159502	840	+	0	MIX5-MIX1	234	377	2
Cluster 4	Pyocin_S	0 0 i	-	0 0 i	+	1831	Vibrio parahaemolyticus A2EZ523	183102819	WP_005496787.1	NZ_LRTA01000010.1	-1	389101	391623	840	+	0	MIX5-MIX1	234	377	2
Cluster 4	Pyocin_S	0 0 i	-	0 0 i	+	2337	Vibrio parahaemolyticus 12315	233702237	WP_005496787.1	NZ_AOPF01000052.1	1	156885	159407	840	+	0	MIX5-MIX1	234	377	2
Cluster 4	Pyocin_S	0 0 i	-	0 0 i	+	1961	Vibrio parahaemolyticus CFSAN001618	196101964	WP_005496787.1	NZ_JNUA02000004.1	-1	388925	391447	840	+	0	MIX5-MIX1	234	377	2
Cluster 4	Pyocin_S	0 0 i	-	0 0 i	+	2339	Vibrio parahaemolyticus 3256	233903670	WP_005496787.1	NZ_KI912894.1	1	157071	159593	840	+	0	MIX5-MIX1	234	377	2
Cluster 4	Pyocin_S	0 0 i	-	0 0 i	+	1920	Vibrio parahaemolyticus CDC_K5345W	192001809	WP_005496787.1	NZ_MIUN01000046.1	1	156912	159434	840	+	0	MIX5-MIX1	234	377	2
Cluster 4	Pyocin_S	0 0 i	-	0 0 i	+	1833	Vibrio parahaemolyticus A2EZ715	183302953	WP_005496787.1	NZ_LRFQ01000008.1	1	157154	159676	840	+	0	MIX5-MIX1	234	377	2
Cluster 4	Pyocin_S	0 0 i	-	0 0 i	+	1962	Vibrio parahaemolyticus CFSAN001619	196200153	WP_005496787.1	NZ_JNUB02000001.1	1	156871	159393	840	+	0	MIX5-MIX1	234	377	2
Cluster 4	Pyocin_S	0 0 i	-	0 0 i	+	2341	Vibrio parahaemolyticus 3324	234102236	WP_005496787.1	NZ_AOPA01000042.1	1	156885	159407	840	+	0	MIX5-MIX1	234	377	2
Cluster 4	Pyocin_S	0 0 i	-	0 0 i	+	1923	Vibrio parahaemolyticus CDC_K5429	192302786	WP_005496787.1	NZ_MIUQ01000054.1	-1	388815	391337	840	+	0	MIX5-MIX1	234	377	2
Cluster 4	Pyocin_S	0 0 i	-	0 0 i	+	1952	Vibrio parahaemolyticus CFSAN001607	195202252	WP_005496787.1	NZ_LHQY01000015.1	1	156871	159393	840	+	0	MIX5-MIX1	234	377	2
Cluster 4	Pyocin_S	0 0 i	-	0 0 i	+	2349	Vibrio parahaemolyticus 846	234902208	WP_005496787.1	NZ_AOOX01000058.1	1	114560	117082	840	+	0	MIX5-MIX1	234	377	2
Cluster 4	Pyocin_S	0 0 i	-	0 0 i	+	1849	Vibrio parahaemolyticus A5Z652	184901280	WP_005496787.1	NZ_LQCE01000009.1	1	156980	159502	840	+	0	MIX5-MIX1	234	377	2
Cluster 4	Pyocin_S	0 0 i	-	0 0 i	+	2355	Vibrio parahaemolyticus 97-10290	235501856	WP_005496787.1	NZ_AOOU01000022.1	1	156885	159407	840	+	0	MIX5-MIX1	234	377	2
Cluster 4	Pyocin_S	0 0 i	-	0 0 i	+	2056	Vibrio parahaemolyticus CFSAN026729	205602945	WP_005496787.1	NZ_MRVB01000007.1	1	156871	159393	840	+	0	MIX5-MIX1	234	377	2
Cluster 4	Pyocin_S	0 0 i	-	0 0 i	+	1951	Vibrio parahaemolyticus CFSAN001606	195102714	WP_005496787.1	NZ_LHRE01000015.1	1	157047	159569	840	+	0	MIX5-MIX1	234	377	2
Cluster 4	Pyocin_S	0 0 i	-	0 0 i	+	2369	Vibrio parahaemolyticus EN2910	236901658	WP_005496787.1	NZ_AOPH01000018.1	1	156886	159408	840	+	0	MIX5-MIX1	234	377	2
Cluster 4	Pyocin_S	0 0 i	-	0 0 i	+	2372	Vibrio parahaemolyticus EN9701173	237202198	WP_005496787.1	NZ_AOPK01000019.1	1	156886	159408	840	+	0	MIX5-MIX1	234	377	2
Cluster 4	Pyocin_S	0 0 i	-	0 0 i	+	1950	Vibrio parahaemolyticus CFSAN001605	195001681	WP_005496787.1	NZ_LHRF01000013.1	-1	59581	62103	840	+	0	MIX5-MIX1	234	377	2
Cluster 4	Pyocin_S	0 0 i	-	0 0 i	+	1852	Vibrio parahaemolyticus A5Z878	185203492	WP_005496787.1	NZ_LQCT01000024.1	1	157071	159593	840	+	0	MIX5-MIX1	234	377	2
Cluster 4	Pyocin_S	0 0 i	-	0 0 i	+	2373	Vibrio parahaemolyticus EN9901310	237302113	WP_005496787.1	NZ_AOPL01000021.1	1	156885	159407	840	+	0	MIX5-MIX1	234	377	2
Cluster 4	Pyocin_S	0 0 i	-	0 0 i	+	2057	Vibrio parahaemolyticus CFSAN026730	205702972	WP_005496787.1	NZ_MRVC01000007.1	-1	388711	391233	840	+	0	MIX5-MIX1	234	377	2
Cluster 4	Pyocin_S	0 0 i	-	0 0 i	+	1963	Vibrio parahaemolyticus CFSAN001620	196301885	WP_005496787.1	NZ_JNUC02000009.1	-1	287979	290501	840	+	0	MIX5-MIX1	234	377	2
Cluster 4	Pyocin_S	0 0 i	-	0 0 i	+	2383	Vibrio parahaemolyticus O4:K12 str. K1203	238302096	WP_005496787.1	NZ_JNUD02000017.1	-1	46035	48557	840	+	0	MIX5-MIX1	234	377	2
Cluster 4	Pyocin_S	0 0 i	-	0 0 i	+	1949	Vibrio parahaemolyticus CFSAN001604	194902092	WP_005496787.1	NZ_LHRA01000007.1	1	156871	159393	840	+	0	MIX5-MIX1	234	377	2
Cluster 4	Pyocin_S	0 0 i	-	0 0 i	+	1462	Vibrio furnissii S0821	146203384	WP_055466664.1	NZ_LKHS01000016.1	1	116425	118947	840	+	0	MIX5-MIX1	234	377	2
Cluster 4	Pyocin_S	0 0 i	-	0 0 i	+	1854	Vibrio parahaemolyticus A5Z924	185403972	WP_005496787.1	NZ_LQCV01000023.1	1	156980	159502	840	+	0	MIX5-MIX1	234	377	2
Cluster 4	Pyocin_S	0 0 i	-	0 0 i	+	2185	Vibrio parahaemolyticus M59787	218503556	WP_005496787.1	NZ_LRJZ01000018.1	-1	389096	391618	840	+	0	MIX5-MIX1	234	377	2
Cluster 4	Pyocin_S	0 0 i	-	0 0 i	+	1948	Vibrio parahaemolyticus CFSAN001603	194802653	WP_005496787.1	NZ_LHRB01000014.1	1	156871	159393	840	+	0	MIX5-MIX1	234	377	2
Cluster 4	Pyocin_S	0 0 i	-	0 0 i	+	2419	Vibrio parahaemolyticus S034	241904323	WP_029827262.1	NZ_AWMB01000202.1	1	818	3340	840	+	0	MIX5	234	334	1
Cluster 4	Pyocin_S	0 0 i	-	0 0 i	+	1863	Vibrio parahaemolyticus C143	186301260	WP_005496787.1	NZ_LPVB01000004.1	1	156706	159228	840	+	0	MIX5-MIX1	234	377	2
Cluster 4	Pyocin_S	0 0 i	-	0 0 i	+	1964	Vibrio parahaemolyticus CFSAN006129	196403889	WP_005496787.1	NZ_JNTM02000024.1	-1	59249	61771	840	+	0	MIX5-MIX1	234	377	2
Cluster 4	Pyocin_S	0 0 i	-	0 0 i	+	2422	Vibrio parahaemolyticus S037	242200187	WP_005496787.1	NZ_AWLY01000004.1	-1	25861	28383	840	+	0	MIX5-MIX1	234	377	2
Cluster 4	Pyocin_S	0 0 i	-	0 0 i	+	1947	Vibrio parahaemolyticus CFSAN001602	194701889	WP_005496787.1	NZ_LHQZ01000005.1	1	156871	159393	840	+	0	MIX5-MIX1	234	377	2
Cluster 4	Pyocin_S	0 0 i	-	0 0 i	+	1864	Vibrio parahaemolyticus C144	186401027	WP_005496787.1	NZ_LPVC01000007.1	1	156980	159502	840	+	0	MIX5-MIX1	234	377	2
Cluster 4	Pyocin_S	0 0 i	-	0 0 i	+	2423	Vibrio parahaemolyticus S038	242302318	WP_005496787.1	NZ_AWLX01000129.1	1	6273	8795	840	+	0	MIX5-MIX1	234	377	2
Cluster 4	Pyocin_S	0 0 i	-	0 0 i	+	1946	Vibrio parahaemolyticus CFSAN001600	194603041	WP_005496787.1	NZ_LHRD01000019.1	-1	202782	205304	840	+	0	MIX5-MIX1	234	377	2
Cluster 4	Pyocin_S	0 0 i	-	0 0 i	+	2433	Vibrio parahaemolyticus S048	243302667	WP_029857144.1	NZ_AWLN01000093.1	1	10850	13372	840	+	0	MIX5-MIX1	234	377	2
Cluster 4	Pyocin_S	0 0 i	-	0 0 i	+	2545	Vibrio parahaemolyticus SBR10290	254502650	WP_005496787.1	NZ_KI929493.1	-1	389352	391874	840	+	0	MIX5-MIX1	234	377	2
Cluster 4	Pyocin_S	0 0 i	-	0 0 i	+	1867	Vibrio parahaemolyticus C147	186703841	WP_005496787.1	NZ_LPVM01000032.1	1	156980	159502	840	+	0	MIX5-MIX1	234	377	2
Cluster 4	Pyocin_S	0 0 i	-	0 0 i	+	1945	Vibrio parahaemolyticus CFSAN001599	194500958	WP_005496787.1	NZ_LHRC01000003.1	-1	287826	290348	840	+	0	MIX5-MIX1	234	377	2
Cluster 4	Pyocin_S	0 0 i	-	0 0 i	+	1965	Vibrio parahaemolyticus CFSAN006130	196503079	WP_005496787.1	NZ_JNTV02000011.1	-1	118688	121210	840	+	0	MIX5-MIX1	234	377	2
Cluster 4	Pyocin_S	0 0 i	-	0 0 i	+	2071	Vibrio parahaemolyticus F4395	207104638	WP_005496787.1	NZ_LRFU01000033.1	-1	388999	391521	840	+	0	MIX5-MIX1	234	377	2
Cluster 4	Pyocin_S	0 0 i	-	0 0 i	+	1966	Vibrio parahaemolyticus CFSAN006131	196603497	WP_005496787.1	NZ_JNTN02000018.1	-1	62446	64968	840	+	0	MIX5-MIX1	234	377	2
Cluster 4	Pyocin_S	0 0 i	-	0 0 i	+	1880	Vibrio parahaemolyticus CDC_K4639G	188002797	WP_005496787.1	NZ_MISZ01000065.1	-1	388927	391449	840	+	0	MIX5-MIX1	234	377	2
Cluster 4	Pyocin_S	0 0 i	-	0 0 i	+	2572	Vibrio parahaemolyticus VP766	257202098	WP_029857144.1	NZ_AOOW01000120.1	1	8095	10617	840	+	0	MIX5-MIX1	234	377	2
Cluster 4	Pyocin_S	0 0 i	-	0 0 i	+	884	Vibrio cholerae OYP1E07	88400728	WP_095465729.1	NZ_NMTP01000019.1	1	38342	40864	840	+	0	MIX5	234	334	1
Cluster 4	Pyocin_S	0 0 i	-	0 0 i	+	1967	Vibrio parahaemolyticus CFSAN006132	196701106	WP_005496787.1	NZ_JNTO02000007.1	1	157081	159603	840	+	0	MIX5-MIX1	234	377	2
Cluster 4	Pyocin_S	0 0 i	-	0 0 i	+	886	Vibrio cholerae OYP1G01	88602786	WP_095465729.1	NZ_NMTO01000042.1	-1	16256	18778	840	+	0	MIX5	234	334	1
Cluster 4	Pyocin_S	0 0 i	-	0 0 i	+	1968	Vibrio parahaemolyticus CFSAN006133	196801801	WP_005496787.1	NZ_JNTP02000004.1	-1	388782	391304	840	+	0	MIX5-MIX1	234	377	2
Cluster 4	Pyocin_S	0 0 i	-	0 0 i	+	1969	Vibrio parahaemolyticus CFSAN006134	196902392	WP_005496787.1	NZ_JNTQ02000006.1	-1	388710	391232	840	+	0	MIX5-MIX1	234	377	2
Cluster 4	Pyocin_S	0 0 i	-	0 0 i	+	1970	Vibrio parahaemolyticus CFSAN006135	197001154	WP_005496787.1	NZ_JNTR02000005.1	1	156871	159393	840	+	0	MIX5-MIX1	234	377	2
Cluster 4	Pyocin_S	0 0 i	-	0 0 i	+	1881	Vibrio parahaemolyticus CDC_K4639W	188102688	WP_005496787.1	NZ_MITA01000079.1	-1	388812	391334	840	+	0	MIX5-MIX1	234	377	2
Cluster 4	Pyocin_S	0 0 i	-	0 0 i	+	2002	Vibrio parahaemolyticus CFSAN007460	200201002	WP_005496787.1	NZ_JNTS02000011.1	1	156873	159395	840	+	0	MIX5-MIX1	234	377	2
Cluster 4	Pyocin_S	0 0 i	-	0 0 i	+	1944	Vibrio parahaemolyticus CFSAN001598	194400153	WP_005496787.1	NZ_LHQX01000001.1	1	156871	159393	840	+	0	MIX5-MIX1	234	377	2
Cluster 4	Pyocin_S	0 0 i	-	0 0 i	+	2003	Vibrio parahaemolyticus CFSAN007461	200300153	WP_005496787.1	NZ_JNTT02000001.1	1	156871	159393	840	+	0	MIX5-MIX1	234	377	2
Cluster 4	Pyocin_S	0 0 i	-	0 0 i	+	2076	Vibrio parahaemolyticus FDAARGOS_53	207603099	WP_005496787.1	NZ_JWSV02000003.1	-1	2048658	2051180	840	+	0	MIX5-MIX1	234	377	2
Cluster 4	Pyocin_S	0 0 i	-	0 0 i	+	2004	Vibrio parahaemolyticus CFSAN007462	200400360	WP_005496787.1	NZ_JNTU02000002.1	-1	287824	290346	840	+	0	MIX5-MIX1	234	377	2
Cluster 4	Pyocin_S	0 0 i	-	0 0 i	+	1943	Vibrio parahaemolyticus CFSAN001597	194303292	WP_005496787.1	NZ_LHRH01000011.1	-1	388727	391249	840	+	0	MIX5-MIX1	234	377	2
Cluster 4	Pyocin_S	0 0 i	-	0 0 i	+	2164	Vibrio parahaemolyticus H64024	216402335	WP_005496787.1	NZ_LRFZ01000016.1	1	156980	159502	840	+	0	MIX5-MIX1	234	377	2
Cluster 4	Pyocin_S	0 0 i	-	0 0 i	+	1905	Vibrio parahaemolyticus CDC_K5278	190502139	WP_005496787.1	NZ_MITY01000052.1	-1	388955	391477	840	+	0	MIX5-MIX1	234	377	2
Cluster 4	Pyocin_S	0 0 i	-	0 0 i	+	2077	Vibrio parahaemolyticus FIM-S1392-	207702418	WP_031414582.1	NZ_JPLU01000013.1	1	157482	160004	840	+	0	MIX5	234	334	1
Cluster 4	Pyocin_S	0 0 i	-	0 0 i	+	2024	Vibrio parahaemolyticus CFSAN018768	202402563	WP_005496787.1	NZ_LHRI01000011.1	1	156871	159393	840	+	0	MIX5-MIX1	234	377	2
Cluster 4	Pyocin_S	0 0 i	-	0 0 i	+	2025	Vibrio parahaemolyticus CFSAN018769	202502675	WP_005496787.1	NZ_LHRJ01000008.1	-1	381462	383984	840	+	0	MIX5-MIX1	234	377	2
Cluster 4	Pyocin_S	0 0 i	-	0 0 i	+	2026	Vibrio parahaemolyticus CFSAN018770	202600907	WP_005496787.1	NZ_LHRK01000006.1	1	156871	159393	840	+	0	MIX5-MIX1	234	377	2
Cluster 4	Pyocin_S	0 0 i	-	0 0 i	+	2027	Vibrio parahaemolyticus CFSAN018771	202700379	WP_005496787.1	NZ_LHRL01000001.1	-1	388709	391231	840	+	0	MIX5-MIX1	234	377	2
Cluster 4	Pyocin_S	0 0 i	-	0 0 i	+	2028	Vibrio parahaemolyticus CFSAN018772	202803254	WP_005496787.1	NZ_LHRM01000011.1	-1	102591	105113	840	+	0	MIX5-MIX1	234	377	2
Cluster 4	Pyocin_S	0 0 i	-	0 0 i	+	2029	Vibrio parahaemolyticus CFSAN018773	202900936	WP_005496787.1	NZ_LHRN01000005.1	1	156871	159393	840	+	0	MIX5-MIX1	234	377	2
Cluster 4	Pyocin_S	0 0 i	-	0 0 i	+	1907	Vibrio parahaemolyticus CDC_K5280	190703682	WP_005496787.1	NZ_MIUA01000095.1	-1	388812	391334	840	+	0	MIX5-MIX1	234	377	2
Cluster 4	Pyocin_S	0 0 i	-	0 0 i	+	2030	Vibrio parahaemolyticus CFSAN018774	203000979	WP_005496787.1	NZ_LHRO01000007.1	-1	388990	391512	840	+	0	MIX5-MIX1	234	377	2
Cluster 4	Pyocin_S	0 0 i	-	0 0 i	+	2031	Vibrio parahaemolyticus CFSAN018775	203100908	WP_005496787.1	NZ_LHRP01000008.1	-1	36099	38621	840	+	0	MIX5-MIX1	234	377	2
Cluster 4	Pyocin_S	0 0 i	-	0 0 i	+	1940	Vibrio parahaemolyticus CDC_K5638	194004722	WP_005496787.1	NZ_MIVH01000123.1	-1	388927	391449	840	+	0	MIX5-MIX1	234	377	2
Cluster 4	Pyocin_S	0 0 i	-	0 0 i	+	2032	Vibrio parahaemolyticus CFSAN018777	203202881	WP_005496787.1	NZ_LHRQ01000011.1	1	156873	159395	840	+	0	MIX5-MIX1	234	377	2
Cluster 4	Pyocin_S	0 0 i	-	0 0 i	+	1921	Vibrio parahaemolyticus CDC_K5346	192101310	WP_005496787.1	NZ_MIUO01000046.1	-1	388955	391477	840	+	0	MIX5-MIX1	234	377	2
Cluster 4	Pyocin_S	0 0 i	-	0 0 i	+	1908	Vibrio parahaemolyticus CDC_K5281	190800628	WP_005496787.1	NZ_MIUB01000018.1	1	156912	159434	840	+	0	MIX5-MIX1	234	377	2
Cluster 4	Pyocin_S	0 0 i	-	0 0 i	+	2033	Vibrio parahaemolyticus CFSAN022330	203301290	WP_005496787.1	NZ_LHRR01000010.1	1	156837	159359	840	+	0	MIX5-MIX1	234	377	2
Cluster 4	Pyocin_S	0 0 i	-	0 0 i	+	1938	Vibrio parahaemolyticus CDC_K5629	193801375	WP_005496787.1	NZ_MIVF01000045.1	-1	388811	391333	840	+	0	MIX5-MIX1	234	377	2
Cluster 4	Pyocin_S	0 0 i	-	0 0 i	+	2034	Vibrio parahaemolyticus CFSAN022331	203400207	WP_005496787.1	NZ_LHRS01000002.1	1	156837	159359	840	+	0	MIX5-MIX1	234	377	2
Cluster 4	Pyocin_S	0 0 i	-	0 0 i	+	2713	Vibrio sp. V01_P9A10T6	271301994	WP_105977116.1	NZ_MTIN01000143.1	-1	15041	17563	840	+	0	MIX5	234	334	1
Cluster 4	Pyocin_S	0 0 i	-	0 0 i	+	2162	Vibrio parahaemolyticus H11523	216201999	WP_005496787.1	NZ_LRFY01000010.1	1	156980	159502	840	+	0	MIX5-MIX1	234	377	2
Cluster 4	Pyocin_S	0 0 i	-	0 0 i	+	1932	Vibrio parahaemolyticus CDC_K5512	193202081	WP_005496787.1	NZ_MIUZ01000061.1	1	156908	159430	840	+	0	MIX5-MIX1	234	377	2
Cluster 4	Pyocin_S	0 0 i	-	0 0 i	+	1911	Vibrio parahaemolyticus CDC_K5308	191101560	WP_005496787.1	NZ_MIUE01000032.1	1	156912	159434	840	+	0	MIX5-MIX1	234	377	2
Cluster 4	Pyocin_S	0 0 i	-	0 0 i	+	2714	Vibrio sp. V02_P2A34T13	271401768	WP_094147871.1	NZ_PXJL01000204.1	-1	9178	11700	840	+	0	MIX5	234	334	1
Cluster 4	Pyocin_S	0 0 i	-	0 0 i	+	2721	Vibrio sp. V09_P4A23P171	272102004	WP_094128513.1	NZ_NDIE01000045.1	1	41029	43551	840	+	0	MIX5-MIX1	234	377	2
Cluster 4	Pyocin_S	0 0 i	-	0 0 i	+	1930	Vibrio parahaemolyticus CDC_K5457	193003553	WP_005496787.1	NZ_MIUX01000059.1	-1	389024	391546	840	+	0	MIX5-MIX1	234	377	2
Cluster 4	Pyocin_S	0 0 i	-	0 0 i	+	2722	Vibrio sp. V10_P2A27P122	272202833	WP_094147871.1	NZ_NDIF01000259.1	1	3515	6037	840	+	0	MIX5	234	334	1
Cluster 4	Pyocin_S	0 0 i	-	0 0 i	+	1916	Vibrio parahaemolyticus CDC_K5328	191600318	WP_005496787.1	NZ_MIUJ01000003.1	1	156909	159431	840	+	0	MIX5-MIX1	234	377	2
Cluster 4	Pyocin_S	0 0 i	-	0 0 i	+	2163	Vibrio parahaemolyticus H18983	216302901	WP_005496787.1	NZ_LRST01000018.1	1	156980	159502	840	+	0	MIX5-MIX1	234	377	2
Cluster 4	Pyocin_S	0 0 i	-	0 0 i	+	1929	Vibrio parahaemolyticus CDC_K5456	192901751	WP_005496787.1	NZ_MIUW01000040.1	-1	388762	391284	840	+	0	MIX5-MIX1	234	377	2
Cluster 4	Pyocin_S	0 0 i	-	0 0 i	+	1924	Vibrio parahaemolyticus CDC_K5433	192404197	WP_005496787.1	NZ_MIUR01000099.1	-1	388762	391284	840	+	0	MIX5-MIX1	234	377	2
Cluster 4	Pyocin_S	0 0 i	-	0 0 i	+	1955	Vibrio parahaemolyticus CFSAN001612	195502311	WP_005496787.1	NZ_JNTX02000011.1	1	156872	159394	840	+	0	MIX5-MIX1	234	377	2
Cluster 4	Pyocin_S	0 0 i	-	0 0 i	+	1926	Vibrio parahaemolyticus CDC_K5437	192602854	WP_005496787.1	NZ_MIUT01000091.1	-1	388812	391334	840	+	0	MIX5-MIX1	234	377	2
Cluster 4	Pyocin_S	0 0 i	-	0 0 i	+	1919	Vibrio parahaemolyticus CDC_K5345G	191901580	WP_005496787.1	NZ_MIUM01000034.1	-1	388927	391449	840	+	0	MIX5-MIX1	234	377	2
Cluster 4	Pyocin_S	0 0 i	Col_Im_like	0 0 i	+	1496	Vibrio harveyi CAIM606	149602760	WP_050922233.1	NZ_JPTR01000560.1	1	25633	28122	829	+	2	MIX5	230	330	1
Cluster 4	Pyocin_S	0 0 i	Col_Im_like	0 0 i	+	1324	Vibrio cholerae VCC19	132402269	WP_029628120.1	NZ_ATEV02000010.1	1	55932	58445	837	+	-11	MIX5	234	334	1
Cluster 4	Pyocin_S	0 0 i	Col_Im_like	0 0 i	+	328	Vibrio alginolyticus RM-24-2	32800620	WP_017097461.1	NZ_LFWL01000057.1	-1	210341	212830	829	+	2	MIX5	230	330	1
Cluster 4	LysM, Pyocin_S	0 0 i	Col_Im_like	0 0 i	+	2993	Vibrio xiamenensis CGMCC 1.10228	299302731	WP_093275180.1	NZ_FNDD01000016.1	-1	49690	52164	824	+	1	MIX5	228	328	1
Cluster 4	Pyocin_S	0 0 i	Col_Im_like	0 0 i	+	2546	Vibrio parahaemolyticus SNUVpS-1	254604399	WP_017449403.1	NZ_AMRZ01000021.1	-1	14818	17319	833	+	2	MIX5	234	334	1
Cluster 4	Pyocin_S	0 0 i	Col_Im_like	0 0 i	+	1482	Vibrio harveyi 345	148201113	WP_101904378.1	NZ_CP025537.1	-1	1233940	1236441	833	+	2	MIX5	234	334	1
Cluster 4	Pyocin_S	0 0 i	Col_Im_like	0 0 i	+	1500	Vibrio harveyi GAN1709	150005593	WP_110416525.1	NZ_BGNF01000121.1	1	12895	15396	833	+	2	MIX5	234	334	1
Cluster 4	Pyocin_S	0 0 i	Col_Im_like	0 0 i	+	2662	Vibrio sp. 2523-88	266203370	WP_113624427.1	NZ_QKKG01000071.1	-1	1297	3801	834	+	-11	MIX5-MIX1	230	373	2
Cluster 4	Pyocin_S	0 0 i	Col_Im_like	0 0 i	+	1716	Vibrio ordalii FS-144	171603330	WP_050990532.1	NZ_AJYU02000263.1	-1	2155	4617	820	+	-4	MIX5	219	319	1
Cluster 4	Pyocin_S	0 0 i	Col_Im_like	0 0 i	+	2851	Vibrio tasmaniensis 1F-187	285103893	WP_017097461.1	NZ_AJZM02000361.1	1	2612	5101	829	+	2	MIX5	230	330	1
Cluster 4	Pyocin_S	0 0 i	Col_Im_like	0 0 i	+	296	Salinivibrio sp. YCSC6	29600812	WP_096631435.1	NZ_NHNL01000001.1	-1	893647	896127	826	+	-4	MIX5	223	323	1
Cluster 4	Pyocin_S	0 0 i	Col_Im_like	0 0 i	+	699	Vibrio cholerae BD11	69901151	WP_114974518.1	NZ_QEEN01000077.1	-1	668	3181	837	+	-11	MIX5-MIX1	234	378	2
Cluster 4	Pyocin_S	0 0 i	Col_Im_like	0 0 i	+	1712	Vibrio ordalii 12B09	171201269	WP_017050830.1	NZ_AJYV02000046.1	1	57188	59704	838	+	-11	MIX5-MIX1	234	377	2
Cluster 4	Pyocin_S	0 0 i	Col_Im_like	0 0 i	+	1707	Vibrio nigripulchritudo SFn135	170703968	WP_022609601.1	NZ_CAOD01000098.1	1	23811	26300	829	+	2	MIX5	230	330	1
Cluster 4	Pyocin_S	0 0 i	Col_Im_like	0 0 i	+	462	Vibrio cholerae 09_113	46202855	WP_113629178.1	NZ_QNVL01000018.1	-1	66173	68677	834	+	2	MIX5	234	334	1
Cluster 4	Pyocin_S	0 0 i	Col_Im_like	0 0 i	+	1822	Vibrio parahaemolyticus 20130629002S01	182203117	WP_108744597.1	NZ_CP020034.1	-1	3181931	3184444	837	+	-11	MIX5-MIX1	234	363	2
Cluster 4	Pyocin_S	0 0 i	Col_Im_like	0 0 i	+	2562	Vibrio parahaemolyticus VIP4-0444	256202884	WP_024700455.1	NZ_AXNR01000069.1	-1	319462	321978	838	+	-11	MIX5	234	334	1
Cluster 4	Pyocin_S	0 0 i	-	0 0 i	+	1338	Vibrio coralliilyticus RE98	133800247	WP_043006774.1	NZ_CP009617.1	1	294642	296963	773	+	3	MIX5	234	334	1
Cluster 4	Pyocin_S	0 0 i	-	0 0 i	+	722	Vibrio cholerae BD35	72202832	WP_114729918.1	NZ_QEDQ01000022.1	1	109032	111554	840	+	3	MIX5-MIX1	234	378	2
Cluster 4	Pyocin_S	0 0 i	-	0 0 i	+	723	Vibrio cholerae BD37	72300769	WP_114729918.1	NZ_QEDP01000004.1	-1	169463	171985	840	+	3	MIX5-MIX1	234	378	2
Cluster 4	Pyocin_S	0 0 i	-	0 0 i	+	726	Vibrio cholerae BD40	72600644	WP_114729918.1	NZ_QEDM01000003.1	-1	74824	77346	840	+	3	MIX5-MIX1	234	378	2
Cluster 4	Pyocin_S	0 0 i	-	0 0 i	+	1342	Vibrio coralliilyticus ATCC BAA-450	134200168	WP_039951132.1	NZ_ACZN01000008.1	-1	22462	24783	773	+	3	MIX5	234	334	1
Cluster 4	Pyocin_S	0 0 i	-	0 0 i	+	2581	Vibrio proteolyticus NBRC 13287	258104007	WP_040903196.1	NZ_BATJ01000025.1	1	60413	62734	773	+	3	MIX5	234	334	1
Cluster 4	Pyocin_S	0 0 i	-	0 0 i	+	2078	Vibrio parahaemolyticus FIM-S1708+	207801292	WP_051848345.1	NZ_JPLV01000013.1	1	29559	32021	820	+	0	MIX5	220	320	1
Cluster 4	Pyocin_S	0 0 i	-	0 0 i	+	694	Vibrio cholerae BD05	69402527	WP_114729918.1	NZ_QEEO01000012.1	-1	74973	77495	840	+	3	MIX5-MIX1	234	378	2
Cluster 4	Pyocin_S	0 0 i	-	0 0 i	+	371	Vibrio bivalvicida 605	37100189	WP_054962704.1	NZ_LLEI02000010.1	1	64000	66321	773	+	3	MIX5	234	334	1
Cluster 4	Pyocin_S	0 0 i	-	0 0 i	+	1006	Vibrio cholerae VC56	100602059	WP_071186923.1	NZ_MIOV01000140.1	1	15573	18035	820	+	0	MIX5	220	320	1
Cluster 4	Pyocin_S	0 0 i	-	0 0 i	+	1005	Vibrio cholerae VC53	100502122	WP_071186923.1	NZ_MIOU01000168.1	1	15401	17863	820	+	0	MIX5	220	320	1
Cluster 4	Pyocin_S	0 0 i	-	0 0 i	+	2726	Vibrio sp. V15_P4S5T153	272600147	WP_094133486.1	NZ_NDIJ01000001.1	1	122687	125182	831	+	0	MIX5	231	331	1
Cluster 4	Pyocin_S	0 0 i	-	0 0 i	+	1692	Vibrio neptunius S2394	169202197	WP_045975691.1	NZ_JXXU01000029.1	1	56973	59294	773	+	3	MIX5	234	334	1
Cluster 4	Pyocin_S	0 0 i	-	0 0 i	+	2727	Vibrio sp. V17_P4S1T151	272703180	WP_094133486.1	NZ_NDIK01000237.1	-1	4017	6512	831	+	0	MIX5	231	331	1
Cluster 4	Pyocin_S	0 0 i	-	0 0 i	+	2953	Vibrio vulnificus VN-0101	295300216	WP_080525931.1	NZ_MVKQ01000008.1	1	108289	110814	841	+	-26	MIX5-MIX1	234	378	2
Cluster 4	Pyocin_S	0 0 i	-	0 0 i	+	2935	Vibrio vulnificus PNUSAV000042	293503780	WP_094867703.1	NZ_NOJG01000015.1	1	101643	104165	840	+	-26	MIX5-MIX1	234	377	2
Cluster 4	Pyocin_S	0 0 i	-	0 0 i	+	2968	Vibrio vulnificus WAPHLVBRA00002	296803898	WP_094867703.1	NZ_NOJF01000011.1	1	101643	104165	840	+	-26	MIX5-MIX1	234	377	2
Cluster 4	Pyocin_S	0 0 i	-	0 0 i	+	2972	Vibrio vulnificus WAPHLVBRA00006	297203898	WP_094867703.1	NZ_NOJC01000014.1	1	101643	104165	840	+	-26	MIX5-MIX1	234	377	2
Cluster 4	Pyocin_S	0 0 i	-	0 0 i	+	360	Vibrio anguillarum M3	36000074	WP_013855467.1	NC_022223.1	1	85844	88348	834	+	-26	MIX5	234	334	1
Cluster 4	Pyocin_S	0 0 i	-	0 0 i	+	358	Vibrio anguillarum 775	35800074	WP_049785457.1	NC_015633.1	1	85887	88349	820	+	-26	MIX5	220	320	1
Cluster 4	Pyocin_S	0 0 i	-	0 0 i	+	354	Vibrio anguillarum NB10	35401271	WP_049785457.1	NZ_LK021130.1	-1	140927	143389	820	+	-26	MIX5	220	320	1
Cluster 4	Pyocin_S	0 0 i	-	0 0 i	+	353	Vibrio anguillarum MVAV6203	35300131	WP_013855467.1	NZ_CP016095.1	-1	132304	134808	834	+	-26	MIX5	234	334	1
Cluster 4	Pyocin_S	0 0 i	-	0 0 i	+	327	Vibrio alginolyticus RM-12-1	32703186	WP_053304172.1	NZ_LFZC01000050.1	1	50602	53097	831	+	-26	MIX5	231	331	1
Cluster 4	Pyocin_S	0 0 i	-	0 0 i	+	2407	Vibrio parahaemolyticus S022	240700483	WP_029824003.1	NZ_AWMN01000005.1	-1	71709	74231	840	+	-26	MIX5-MIX1	234	377	2
Cluster 4	Pyocin_S	0 0 i	-	0 0 i	+	344	Vibrio anguillarum 425	34403833	WP_049785457.1	NZ_CP020534.1	1	3048320	3050782	820	+	-26	MIX5	220	320	1
Cluster 4	Pyocin_S	0 0 i	-	0 0 i	+	345	Vibrio anguillarum 87-9-116	34500140	WP_013855467.1	NZ_CP021980.1	-1	140934	143438	834	+	-26	MIX5	234	334	1
Cluster 4	Pyocin_S	0 0 i	-	0 0 i	+	348	Vibrio anguillarum ATCC-68554	34802599	WP_013855467.1	NZ_CP023208.1	1	2932363	2934867	834	+	-26	MIX5	234	334	1
Cluster 4	Pyocin_S	0 0 i	-	0 0 i	+	2976	Vibrio vulnificus WAPHLVBRA00010	297603204	WP_094867703.1	NZ_NOIY01000011.1	1	102332	104854	840	+	-26	MIX5-MIX1	234	377	2
Cluster 4	Pyocin_S	0 0 i	Col_Im_like	0 0 i	+	909	Vibrio cholerae OYP4G07	90902041	WP_095473985.1	NZ_QEBZ01000081.1	-1	3359	5863	834	+	1	MIX5	234	334	1
Cluster 4	Pyocin_S	0 0 i	Col_Im_like	0 0 i	+	1524	Vibrio hepatarius DSM 19134	152404296	WP_017190625.1	NZ_LHPI01000037.1	-1	9182	11623	813	+	1	MIX5	216	316	1
Cluster 4	Pyocin_S	0 0 i	Col_Im_like	0 0 i	+	906	Vibrio cholerae OYP4D10	90602458	WP_095473985.1	NZ_QECC01000101.1	1	7557	10061	834	+	1	MIX5	234	334	1
Cluster 4	Pyocin_S	0 0 i	Col_Im_like	0 0 i	+	2696	Vibrio sp. L85	269600102	WP_100216261.1	NZ_LPVH01000018.1	-1	11295	13781	828	+	1	MIX5	231	331	1
Cluster 4	Pyocin_S	0 0 i	Col_Im_like	0 0 i	+	905	Vibrio cholerae OYP4D09	90503521	WP_095473985.1	NZ_QECD01000046.1	1	16114	18618	834	+	1	MIX5	234	334	1
Cluster 4	Pyocin_S	0 0 i	Col_Im_like	0 0 i	+	1523	Vibrio harveyi ZJ0603	152305178	WP_100216261.1	NZ_JH720477.1	1	215612	218098	828	+	1	MIX5	231	331	1
Cluster 4	Pyocin_S	0 0 i	Col_Im_like	0 0 i	+	2907	Vibrio vulnificus CECT898	290701736	WP_100216261.1	NZ_PDGE01000077.1	1	276429	278915	828	+	1	MIX5	231	331	1
Cluster 4	Pyocin_S	0 0 i	Col_Im_like	0 0 i	+	356	Vibrio anguillarum VIB12	35602811	WP_096036711.1	NZ_CP023310.1	1	3110349	3112868	839	+	-11	MIX5-MIX1	234	359	2
Cluster 4	Pyocin_S	0 0 i	Col_Im_like	0 0 i	+	900	Vibrio cholerae OYP4A01	90003111	WP_095473985.1	NZ_QECH01000136.1	-1	3359	5863	834	+	1	MIX5	234	334	1
Cluster 4	Pyocin_S	0 0 i	Col_Im_like	0 0 i	+	895	Vibrio cholerae OYP2E03	89503519	WP_095473985.1	NZ_QECL01000052.1	-1	6788	9292	834	+	1	MIX5	234	334	1
Cluster 4	Pyocin_S	0 0 i	Col_Im_like	0 0 i	+	1891	Vibrio parahaemolyticus CDC_K4859	189101789	WP_069537416.1	NZ_MITK01000035.1	1	155566	158067	833	+	10	MIX5	234	334	1
Cluster 4	Pyocin_S	0 0 i	Col_Im_like	0 0 i	+	889	Vibrio cholerae OYP2A12	88903437	WP_095473985.1	NZ_NMTN01000030.1	-1	6788	9292	834	+	1	MIX5	234	334	1
Cluster 4	Pyocin_S	0 0 i	Col_Im_like	0 0 i	+	888	Vibrio cholerae OYP2A12	88803448	WP_095473985.1	NZ_QECO01000030.1	-1	6788	9292	834	+	1	MIX5	234	334	1
Cluster 4	Pyocin_S, Cytotoxic	0 0 i	-	0 0 i	+	2662	Vibrio sp. 2523-88	266200907	WP_113623825.1	NZ_QKKG01000011.1	1	453	2843	796	+	2	MIX5-MIX1	234	377	2
Cluster 4	Pyocin_S, Cytotoxic	0 0 i	-	0 0 i	+	2661	Vibrio sp. 2521-89	266103529	WP_089072174.1	NZ_CP022353.1	-1	2701521	2703911	796	+	2	MIX5	234	334	1
Cluster 4	Pyocin_S, Cytotoxic	0 0 i	-	0 0 i	+	738	Vibrio cholerae BD58	73802139	WP_114741576.1	NZ_QECY01000017.1	1	3646	6036	796	+	2	MIX5-MIX1	234	378	2
Cluster 4	Pyocin_S, Cytotoxic	0 0 i	-	0 0 i	+	696	Vibrio cholerae BD07	69600271	WP_114741576.1	NZ_QECU01000002.1	-1	84487	86877	796	+	2	MIX5-MIX1	234	378	2
Cluster 4	Pyocin_S, Cytotoxic	0 0 i	-	0 0 i	+	697	Vibrio cholerae BD08	69700691	WP_114964163.1	NZ_QECT01000010.1	-1	77594	79984	796	+	2	MIX5-MIX1	234	378	2
Cluster 4	Pyocin_S, Cytotoxic	0 0 i	-	0 0 i	+	720	Vibrio cholerae BD33	72002052	WP_114741576.1	NZ_QEDS01000018.1	-1	84487	86877	796	+	2	MIX5-MIX1	234	378	2
Cluster 4	Pyocin_S, Cytotoxic	0 0 i	-	0 0 i	+	712	Vibrio cholerae BD25	71200670	WP_114741576.1	NZ_QEEA01000014.1	1	29002	31392	796	+	2	MIX5-MIX1	234	378	2
Cluster 4	-	0 0 i	-	-	-	1469	Vibrio gazogenes type strain: CECT 5068	146900973	WP_072959320.1	NZ_FULF01000020.1	1	4010	5185	391	-	0	MIX5	133	232	1
Cluster 4	-	0 0 i	-	-	-	2698	Vibrio sp. MEBiC08052	269803792	WP_059123096.1	NZ_KQ947476.1	-1	382675	383850	391	-	0	MIX5	133	232	1
Cluster 4	-	0 0 i	-	-	-	1470	Vibrio gazogenes ATCC 43941	147003592	WP_021021225.1	NZ_ASAJ01000015.1	-1	114167	115342	391	-	0	MIX5	133	232	1
Cluster 4	-	0 0 i	-	-	-	260	Salinivibrio kushneri IC202	26002033	WP_077458754.1	NZ_MUEO01000025.1	1	20733	22448	571	-	0	MIX5	199	299	1
Cluster 4	-	0 0 i	-	-	-	1471	Vibrio gazogenes DSM 21264 = NBRC 103151	147102221	WP_072959320.1	NZ_FQUH01000010.1	1	36140	37315	391	-	0	MIX5	133	232	1
Cluster 4	-	0 0 i	-	-	-	2740	Vibrio spartinae CECT 9026	274003815	WP_074374656.1	NZ_FSSB01000028.1	1	80510	81685	391	-	0	MIX5	133	232	1
Cluster 4	-	0 0 i	-	-	-	1468	Vibrio gazogenes ATCC 43942	146801612	WP_021021225.1	NZ_CP018835.1	-1	1867650	1868825	391	-	0	MIX5	133	232	1
Cluster 4	Pyocin_S	0 0 i	Col_Im_like	0 0 i	+	2173	Vibrio parahaemolyticus ISF-29-3	217302712	WP_054395012.1	NZ_LFYM01000033.1	-1	87182	89662	826	+	15	MIX5	220	320	1
Cluster 4	Pyocin_S	0 0 i	Col_Im_like	0 0 i	+	2166	Vibrio parahaemolyticus HS-06-05	216601497	WP_053811867.1	NZ_LIRS01000059.1	-1	2147	4660	837	+	15	MIX5	231	331	1
Cluster 4	Pyocin_S	0 0 i	Col_Im_like	0 0 i	+	1742	Vibrio parahaemolyticus 04-2548_100	174201356	WP_052175272.1	NZ_MBOX01000007.1	1	27669	30149	826	+	15	MIX5	220	320	1
Cluster 4	Pyocin_S	0 0 i	Col_Im_like	0 0 i	+	1746	Vibrio parahaemolyticus 04.2548	174602835	WP_052175272.1	NZ_JTGS01000041.1	-1	86961	89441	826	+	15	MIX5	220	320	1
Cluster 4	Pyocin_S	0 0 i	Col_Im_like	0 0 i	+	1741	Vibrio parahaemolyticus 04-2548_1	174101372	WP_052175272.1	NZ_MBOW01000008.1	1	27669	30149	826	+	15	MIX5	220	320	1
Cluster 4	Pyocin_S, Cytotoxic	0 0 i	-	0 0 i	+	293	Salinivibrio sp. PR6	29300346	WP_077665947.1	NZ_MUFA01000002.1	-1	51354	53705	783	+	-1	MIX5	222	322	1
Cluster 4	Pyocin_S, Cytotoxic	0 0 i	-	0 0 i	+	1064	Vibrio cholerae CP1110	106400215	WP_019827558.1	NZ_AMWF01000009.1	1	39519	41903	794	+	-1	MIX5	234	334	1
Cluster 4	-	0 0 i	HTH_26	0 0 i	-	2592	Vibrio ruber DSM 16370 CECT 7878	259200090	WP_077332388.1	NZ_FULE01000003.1	1	17266	18441	391	+	736	MIX5	133	232	1
Cluster 4	-	0 0 i	HTH_26	0 0 i	-	2586	Vibrio rhizosphaerae DSM 18581	258603479	WP_051680852.1	NZ_KL543971.1	1	41778	42953	391	+	692	MIX5	133	232	1
Cluster 2	-	5 0 o629-653i781-803o879-896i917-938o944-966i	-	4 0 i44-67o73-96i117-138o144-160i	+	1504	Vibrio harveyi Hep-2a-10	150404651	WP_069219068.1	NZ_MBTP01000064.1	1	134391	137909	1172	+	3	MIX4	91	213	1
Cluster 2	-	3 0 o870-890i902-923o929-953i	-	3 0 o44-64i71-91o124-154i	+	1576	Vibrio lentus 10N.261.52.C5	157605049	WP_102291510.1	NZ_MCXX01000045.1	1	791029	794535	1168	+	3	MIX4	91	213	1
Cluster 2	-	3 0 o870-890i902-923o929-953i	-	3 0 o44-64i71-91o124-154i	+	1567	Vibrio lentus 10N.261.48.C12	156703116	WP_102291510.1	NZ_MCZC01000024.1	-1	230282	233788	1168	+	3	MIX4	91	213	1
Cluster 2	-	3 0 o879-899i911-933o945-963i	-	4 0 i44-67o73-98i119-139o145-161i	+	2666	Vibrio sp. ArtGut-C1	266602201	WP_085343510.1	NZ_NCTH01000010.1	1	83179	86700	1173	+	3	MIX4	91	213	1
Cluster 2	-	3 0 o870-890i902-923o929-953i	-	3 0 o44-64i71-91o124-154i	+	1565	Vibrio lentus 10N.261.48.B11	156503217	WP_102291510.1	NZ_MCZH01000024.1	1	369423	372929	1168	+	3	MIX4	91	213	1
Cluster 2	-	3 0 o865-885i897-917o929-953i	-	4 0 i44-69o75-92i118-138o144-160i	+	1578	Vibrio lentus 10N.261.52.C9	157803101	WP_102284710.1	NZ_MCXV01000221.1	-1	3301	6780	1159	+	3	MIX4	91	213	1
Cluster 2	-	3 0 o865-885i897-917o929-953i	-	4 0 i44-65o71-92i118-138o144-160i	+	1562	Vibrio lentus 10N.261.46.F8	156201175	WP_102434525.1	NZ_MCZK01000090.1	-1	60367	63846	1159	+	3	MIX4	91	213	1
Cluster 2	-	3 0 o871-888i909-930o936-953i	-	3 0 o45-65i72-91o126-156i	+	1583	Vibrio lentus 10N.261.55.A8	158301782	WP_102513427.1	NZ_MCWY01000063.1	-1	88496	92002	1168	+	4	MIX4	91	213	1
Cluster 2	-	3 0 o865-885i897-918o930-953i	-	3 0 o44-63i70-91o124-154i	+	1585	Vibrio lentus 10N.261.55.C8	158503728	WP_102336693.1	NZ_MCWV01000046.1	1	363288	366767	1159	+	3	MIX4	91	213	1
Cluster 2	-	3 0 o871-891i903-924o930-954i	-	3 0 o44-64i71-91o124-154i	+	1560	Vibrio lentus 10N.261.46.B12	156003014	WP_102314809.1	NZ_MCZR01000015.1	1	151075	154584	1169	+	3	MIX4	91	213	1
Cluster 2	-	3 0 o865-885i897-919o931-949i	-	4 0 i44-67o73-98i119-139o145-161i	+	1559	Vibrio lentus 10N.261.46.A1	155900286	WP_102502137.1	NZ_MCZT01000002.1	-1	71264	74743	1159	+	3	MIX4	91	213	1
Cluster 2	-	3 0 o870-890i902-923o929-953i	-	3 0 o44-64i71-91o127-154i	+	1557	Vibrio lentus 10N.261.45.F8	155703373	WP_076667455.1	NZ_MCZV01000039.1	-1	416921	420427	1168	+	3	MIX4	91	213	1
Cluster 2	-	3 0 o870-890i902-923o929-953i	-	3 0 o44-64i71-91o127-154i	+	1551	Vibrio lentus 10N.222.54.E4	155100697	WP_076667455.1	NZ_MKKO01000001.1	1	821838	825344	1168	+	3	MIX4	91	213	1
Cluster 2	-	3 0 o870-890i902-923o929-953i	-	3 0 o44-64i71-91o124-154i	+	1590	Vibrio lentus 10N.286.45.C1	159003042	WP_102291510.1	NZ_MCWG01000031.1	1	884155	887661	1168	+	3	MIX4	91	213	1
Cluster 2	-	3 0 o871-888i909-930o936-953i	-	3 0 o45-65i72-91o126-156i	+	1592	Vibrio lentus 10N.286.45.C8	159203150	WP_102536203.1	NZ_MCWE01000010.1	1	262005	265511	1168	+	4	MIX4	91	213	1
Cluster 2	-	3 0 o865-885i897-919o931-953i	-	3 0 o44-66i73-93o126-156i	+	1593	Vibrio lentus 10N.286.45.E6	159301852	WP_102413828.1	NZ_MCWC01000147.1	1	14155	17634	1159	+	3	MIX4	91	213	1
Cluster 2	-	3 0 o865-885i897-918o930-953i	-	4 0 i44-64o70-96i117-137o143-159i	+	1594	Vibrio lentus 10N.286.45.E9	159404067	WP_102277283.1	NZ_MCWB01000156.1	1	5539	9018	1159	+	3	MIX4	91	213	1
Cluster 2	-	3 0 o871-891i903-924o930-954i	-	3 0 o44-64i71-91o124-154i	+	1499	Vibrio harveyi FDAARGOS_109	149904549	WP_058649094.1	NZ_LOSK02000002.1	1	2696185	2699730	1181	+	3	MIX4	91	213	1
Cluster 2	-	5 0 o629-653i781-800o879-898i910-931o943-963i	-	3 0 o44-64i71-92o125-155i	+	1507	Vibrio harveyi MOR3	150703741	WP_061035886.1	NZ_LNRD01000010.1	1	136773	140294	1173	+	3	MIX4	91	213	1
Cluster 2	-	3 0 o871-891i903-924o930-954i	-	3 0 o44-64i71-91o124-154i	+	1595	Vibrio lentus 10N.286.46.A10	159500346	WP_102314809.1	NZ_MCVX01000003.1	-1	919	4428	1169	+	3	MIX4	91	213	1
Cluster 2	-	5 0 o629-653i781-803o879-896i917-938o944-966i	-	4 0 i44-67o73-96i117-138o144-160i	+	1498	Vibrio harveyi FDAARGOS_106	149804596	WP_050935793.1	NZ_LRIF02000002.1	-1	2747499	2751017	1172	+	3	MIX4	91	213	1
Cluster 2	-	3 0 o865-885i897-919o931-953i	-	3 0 o44-63i70-91o124-154i	+	1598	Vibrio lentus 10N.286.46.B8	159803966	WP_102525584.1	NZ_MCVS01000036.1	-1	935	4414	1159	+	3	MIX4	91	213	1
Cluster 2	-	3 0 o865-885i897-917o929-953i	-	4 0 i44-69o75-92i118-138o144-160i	+	1600	Vibrio lentus 10N.286.48.A2	160000176	WP_102284710.1	NZ_MCVK01000003.1	-1	3482	6961	1159	+	3	MIX4	91	213	1
Cluster 2	-	3 0 o879-899i911-933o945-963i	-	4 0 i44-67o73-98i119-139o145-161i	+	2170	Vibrio parahaemolyticus HS-22-14	217003615	WP_053808885.1	NZ_LIRV01000093.1	-1	325759	329280	1173	+	3	MIX4	91	213	1
Cluster 2	-	3 0 o870-890i902-923o929-953i	-	3 0 o44-64i71-91o127-154i	+	1575	Vibrio lentus 10N.261.52.B2	157500411	WP_102579272.1	NZ_MCYA01000001.1	1	471782	475288	1168	+	3	MIX4	91	213	1
Cluster 2	-	3 0 o871-891i903-924o930-954i	-	3 0 o44-64i71-91o124-154i	+	2611	Vibrio sp. 10N.222.52.B12	261100477	WP_102386983.1	NZ_MDAW01000036.1	1	101787	105296	1169	+	3	MIX4	91	213	1
Cluster 2	-	3 0 o865-885i897-919o931-953i	-	3 0 o44-63i70-91o124-154i	+	1606	Vibrio lentus 10N.286.51.A1	160603457	WP_102340330.1	NZ_MCUL01000024.1	-1	73170	76649	1159	+	3	MIX4	91	213	1
Cluster 2	-	3 0 o870-890i902-923o929-953i	-	3 0 o44-64i71-91o124-154i	+	1607	Vibrio lentus 10N.286.51.B9	160704552	WP_102291510.1	NZ_MCUE01000044.1	-1	230835	234341	1168	+	3	MIX4	91	213	1
Cluster 2	-	3 0 o871-888i909-930o936-953i	-	3 0 o45-65i72-91o126-156i	+	1546	Vibrio jasicida 090810c	154604452	WP_038871906.1	NZ_BAOC01000060.1	1	101778	105284	1168	+	4	MIX4	91	213	1
Cluster 2	-	3 0 o865-885i897-919o931-949i	-	4 0 i44-67o73-98i119-139o145-161i	+	1609	Vibrio lentus 10N.286.51.F12	160900063	WP_102502137.1	NZ_MCUC01000001.1	1	60743	64222	1159	+	3	MIX4	91	213	1
Cluster 2	-	3 0 o884-904i916-938o950-972i	-	3 0 o44-63i70-91o124-154i	+	1497	Vibrio harveyi CUB2	149703870	WP_061009892.1	NZ_LNRB01000012.1	1	125925	129461	1178	+	3	MIX4	91	213	1
Cluster 2	-	3 0 o865-885i897-918o930-953i	-	3 0 o44-63i70-91o124-154i	+	1612	Vibrio lentus 10N.286.54.A1	161204625	WP_102336693.1	NZ_MCTM01000049.1	1	361488	364967	1159	+	3	MIX4	91	213	1
Cluster 2	-	3 0 o864-884i896-918o930-948i	-	4 0 i44-67o73-98i119-139o145-161i	+	1612	Vibrio lentus 10N.286.54.A1	161203210	WP_102360469.1	NZ_MCTM01000027.1	1	28017	31493	1158	+	3	MIX4	91	213	1
Cluster 2	-	3 0 o865-885i897-918o930-953i	-	3 0 o44-63i70-91o124-154i	+	1613	Vibrio lentus 10N.286.54.A11	161304755	WP_102336693.1	NZ_MCTN01000064.1	-1	71811	75290	1159	+	3	MIX4	91	213	1
Cluster 2	-	3 0 o865-885i897-919o925-949i	-	3 0 o44-63i70-91o124-154i	+	2667	Vibrio sp. B183	266700027	WP_038155868.1	NZ_JPQB01000002.1	-1	2838	6317	1159	+	3	MIX4	91	213	1
Cluster 2	-	3 0 o864-884i896-918o930-948i	-	4 0 i44-67o73-98i119-139o145-161i	+	1613	Vibrio lentus 10N.286.54.A11	161302775	WP_102360469.1	NZ_MCTN01000023.1	1	27969	31445	1158	+	3	MIX4	91	213	1
Cluster 2	-	3 0 o865-885i897-918o930-953i	-	3 0 o44-63i70-91o124-154i	+	1614	Vibrio lentus 10N.286.54.A6	161401062	WP_102336693.1	NZ_MCTL01000004.1	1	361443	364922	1159	+	3	MIX4	91	213	1
Cluster 2	-	3 0 o864-884i896-918o930-948i	-	4 0 i44-67o73-98i119-139o145-161i	+	1614	Vibrio lentus 10N.286.54.A6	161404228	WP_102360469.1	NZ_MCTL01000050.1	-1	33519	36995	1158	+	3	MIX4	91	213	1
Cluster 2	-	3 0 o864-884i896-918o930-948i	-	4 0 i44-67o73-98i119-139o145-161i	+	1615	Vibrio lentus 10N.286.54.A8	161503700	WP_102360469.1	NZ_MCTK01000047.1	-1	33519	36995	1158	+	3	MIX4	91	213	1
Cluster 2	-	3 0 o865-885i897-918o930-953i	-	3 0 o44-63i70-91o124-154i	+	1616	Vibrio lentus 10N.286.54.B1	161602668	WP_102336693.1	NZ_MCTJ01000024.1	-1	366825	370304	1159	+	3	MIX4	91	213	1
Cluster 2	-	3 0 o870-890i902-923o929-953i	-	3 0 o44-64i71-91o124-154i	+	1574	Vibrio lentus 10N.261.51.F9	157404063	WP_102291510.1	NZ_MCYF01000035.1	-1	230275	233781	1168	+	3	MIX4	91	213	1
Cluster 2	-	3 0 o865-885i897-918o930-953i	-	3 0 o44-63i70-91o124-154i	+	1617	Vibrio lentus 10N.286.54.B8	161700320	WP_102336693.1	NZ_MCTI01000001.1	1	361443	364922	1159	+	3	MIX4	91	213	1
Cluster 2	-	3 0 o865-885i897-918o930-953i	-	3 0 o44-63i70-91o124-154i	+	1619	Vibrio lentus 10N.286.54.E1	161903350	WP_102336693.1	NZ_MCTC01000024.1	-1	651905	655384	1159	+	3	MIX4	91	213	1
Cluster 2	-	3 0 o864-884i896-918o930-948i	-	4 0 i44-67o73-98i119-139o145-161i	+	1619	Vibrio lentus 10N.286.54.E1	161904342	WP_102360469.1	NZ_MCTC01000048.1	-1	33519	36995	1158	+	3	MIX4	91	213	1
Cluster 2	-	5 0 o629-653i781-803o879-896i917-938o944-966i	-	4 0 i44-67o73-96i117-138o144-160i	+	1502	Vibrio harveyi HENC-01	150204023	WP_009698424.1	NZ_JH976035.1	1	132071	135589	1172	+	3	MIX4	91	213	1
Cluster 2	-	3 0 o865-885i897-918o930-953i	-	3 0 o44-63i70-91o124-154i	+	1620	Vibrio lentus 10N.286.54.E12	162001142	WP_102336693.1	NZ_MCTD01000018.1	-1	72362	75841	1159	+	3	MIX4	91	213	1
Cluster 2	-	3 0 o864-884i896-918o930-948i	-	4 0 i44-67o73-98i119-139o145-161i	+	1620	Vibrio lentus 10N.286.54.E12	162004454	WP_102360469.1	NZ_MCTD01000072.1	1	19762	23238	1158	+	3	MIX4	91	213	1
Cluster 2	-	3 0 o865-885i897-918o930-953i	-	3 0 o44-63i70-91o124-154i	+	1621	Vibrio lentus 10N.286.54.E7	162102001	WP_102336693.1	NZ_MCSZ01000011.1	1	362504	365983	1159	+	3	MIX4	91	213	1
Cluster 2	-	3 0 o864-884i896-918o930-948i	-	4 0 i44-67o73-98i119-139o145-161i	+	1621	Vibrio lentus 10N.286.54.E7	162105015	WP_102360469.1	NZ_MCSZ01000058.1	1	227451	230927	1158	+	3	MIX4	91	213	1
Cluster 2	-	3 0 o864-884i896-918o930-948i	-	4 0 i44-67o73-98i119-139o145-161i	+	1622	Vibrio lentus 10N.286.54.F6	162200154	WP_102294694.1	NZ_MCSU01000003.1	1	19837	23313	1158	+	3	MIX4	91	213	1
Cluster 2	-	3 0 o864-884i896-918o930-948i	-	4 0 i44-67o73-98i119-139o145-161i	+	1623	Vibrio lentus 10N.286.54.F7	162302256	WP_102547161.1	NZ_MCST01000020.1	-1	33518	36994	1158	+	3	MIX4	91	213	1
Cluster 2	-	3 0 o865-885i897-918o930-953i	-	3 0 o44-63i70-91o124-154i	+	1624	Vibrio lentus 10N.286.54.F8	162404459	WP_102547449.1	NZ_MCSS01000291.1	1	7451	10930	1159	+	3	MIX4	91	213	1
Cluster 2	-	3 0 o865-885i897-918o930-953i	-	3 0 o44-63i70-91o124-154i	+	1625	Vibrio lentus 10N.286.55.A1	162504325	WP_102336693.1	NZ_MCSP01000068.1	-1	21505	24984	1159	+	3	MIX4	91	213	1
Cluster 2	-	3 0 o864-884i896-918o930-948i	-	4 0 i44-67o73-98i119-139o145-161i	+	1625	Vibrio lentus 10N.286.55.A1	162503920	WP_102360469.1	NZ_MCSP01000047.1	1	23474	26950	1158	+	3	MIX4	91	213	1
Cluster 2	-	3 0 o865-885i897-918o930-949i	-	3 0 o44-63i70-91o124-154i	+	1357	Vibrio crassostreae 9CS106	135702780	WP_029236488.1	NZ_AJYY01000107.1	-1	67378	70857	1159	+	3	MIX4	91	213	1
Cluster 2	-	3 0 o870-890i902-923o929-953i	-	3 0 o44-64i71-91o127-154i	+	1628	Vibrio lentus 10N.286.55.C12	162803299	WP_102344427.1	NZ_MCSJ01000035.1	-1	226825	230331	1168	+	3	MIX4	91	213	1
Cluster 2	-	3 0 o871-888i909-930o936-953i	-	3 0 o45-65i72-91o126-156i	+	1545	Vibrio jasicida 090810c	154503285	WP_038871906.1	NZ_CP025792.1	-1	3608053	3611559	1168	+	4	MIX4	91	213	1
Cluster 2	-	3 0 o865-885i897-918o930-953i	-	3 0 o44-63i70-91o124-154i	+	1630	Vibrio lentus 10N.286.55.E1	163000538	WP_102336693.1	NZ_MCSB01000002.1	-1	367537	371016	1159	+	3	MIX4	91	213	1
Cluster 2	-	3 0 o864-884i896-918o930-948i	-	4 0 i44-67o73-98i119-139o145-161i	+	1630	Vibrio lentus 10N.286.55.E1	163000209	WP_102360469.1	NZ_MCSB01000001.1	1	227451	230927	1158	+	3	MIX4	91	213	1
Cluster 2	-	3 0 o879-899i911-933o939-963i	-	3 0 o44-66i73-93o126-156i	+	1536	Vibrio jasicida B-356	153602344	WP_104028462.1	NZ_PKNL01000059.1	1	62338	65859	1173	+	3	MIX4	91	213	1
Cluster 2	-	3 0 o871-888i909-930o936-953i	-	3 0 o45-65i72-91o126-156i	+	1501	Vibrio harveyi H6	150105140	WP_050933969.1	NZ_JPTS01001641.1	1	12269	15775	1168	+	4	MIX4	91	213	1
Cluster 2	-	3 0 o879-896i917-939o945-967i	-	4 0 i44-65o71-92i118-138o144-160i	+	2676	Vibrio sp. HENC-03	267603633	WP_009706936.1	NZ_JH976125.1	1	126152	129673	1173	+	3	MIX4	91	213	1
Cluster 2	-	3 0 o781-800i912-931o943-963i	-	3 0 o44-63i70-91o124-156i	+	1534	Vibrio jasicida 270813B	153403436	WP_104037865.1	NZ_PKNM01000111.1	1	115073	118594	1173	+	3	MIX4	91	213	1
Cluster 2	-	3 0 o871-891i903-924o930-954i	-	3 0 o44-64i71-91o124-154i	+	452	Vibrio campbellii CAIM 519 = NBRC 15631	45200841	WP_033000530.1	NZ_BAOF01000010.1	-1	4623	8132	1169	+	3	MIX4	91	213	1
Cluster 2	-	3 0 o865-885i897-918o930-953i	-	3 0 o44-63i70-91o124-154i	+	1570	Vibrio lentus 10N.261.51.A9	157001387	WP_102336693.1	NZ_MCYN01000011.1	1	265861	269340	1159	+	3	MIX4	91	213	1
Cluster 2	-	3 0 o871-891i903-924o930-954i	-	3 0 o44-64i71-91o124-154i	+	451	Vibrio campbellii CAIM 519 = NBRC 15631	45103912	WP_033000530.1	NZ_AMDG01000087.1	-1	4586	8095	1169	+	3	MIX4	91	213	1
Cluster 2	-	3 0 o879-899i911-932o944-967i	-	3 0 o44-63i70-91o124-154i	+	1508	Vibrio harveyi NCTC11318	150804032	WP_038895231.1	NZ_UHIN01000003.1	1	254084	257605	1173	+	3	MIX4	91	213	1
Cluster 2	-	3 0 o781-800i912-932o944-963i	-	3 0 o44-63i70-91o124-156i	+	1721	Vibrio owensii 051011B	172103383	WP_045418239.1	NZ_CP025796.1	-1	3717942	3721463	1173	+	3	MIX4	91	213	1
Cluster 2	-	3 0 o871-891i903-924o930-954i	-	3 0 o44-64i71-91o124-154i	+	450	Vibrio campbellii CAIM 519 = NBRC 15631 ATCC 25920, CAIM 519T	45001981	WP_033000530.1	NZ_CP015863.1	1	2128848	2132357	1169	+	3	MIX4	91	213	1
Cluster 2	-	3 0 o871-891i903-924o930-954i	-	3 0 o44-64i71-91o124-154i	+	2702	Vibrio sp. OY15	270201181	WP_033905693.1	NZ_JPIL01000004.1	1	128101	131610	1169	+	3	MIX4	91	213	1
Cluster 2	-	3 0 o781-800i912-931o943-963i	-	3 0 o44-63i70-91o124-156i	+	2710	Vibrio sp. T9	271003037	WP_109169714.1	NZ_NIGY01000007.1	1	121952	125473	1173	+	3	MIX4	91	213	1
Cluster 2	-	3 0 o879-896i917-939o945-967i	-	4 0 i44-65o71-92i118-138o144-160i	+	1723	Vibrio owensii 47666-1	172300222	WP_039842293.1	NZ_BBKN01000003.1	-1	247599	251120	1173	+	3	MIX4	91	213	1
Cluster 2	-	3 0 o871-891i903-924o930-954i	-	3 0 o44-64i71-91o124-154i	+	1509	Vibrio harveyi NCTC12970	150904254	WP_058649094.1	NZ_UAVF01000033.1	-1	280211	283756	1181	+	3	MIX4	91	213	1
Cluster 2	-	3 0 o871-891i903-924o930-954i	-	3 0 o44-64i71-91o124-154i	+	1724	Vibrio owensii GRA50-12	172403357	WP_041058265.1	NZ_BBPJ01000005.1	-1	345148	348657	1169	+	3	MIX4	91	213	1
Cluster 2	-	3 0 o879-899i911-932o944-967i	-	3 0 o44-63i70-91o124-154i	+	1725	Vibrio owensii NCCB 76037	172503733	WP_038895231.1	NZ_LNQY01000005.1	1	131654	135175	1173	+	3	MIX4	91	213	1
Cluster 2	-	3 0 o871-891i903-924o930-954i	-	3 0 o44-64i71-91o124-154i	+	1533	Vibrio jasicida 201212A	153302093	WP_045405791.1	NZ_BBLA01000026.1	-1	338327	341836	1169	+	3	MIX4	91	213	1
Cluster 2	-	3 0 o879-896i917-939o945-967i	-	3 0 o44-64i71-92o125-155i	+	1511	Vibrio harveyi VH2	151104621	WP_053053622.1	NZ_LGYS01000084.1	-1	10349	13870	1173	+	3	MIX4	91	213	1
Cluster 2	-	3 0 o871-888i909-930o936-953i	-	3 0 o45-65i72-91o126-156i	+	2730	Vibrio sp. V1B	273002787	WP_038871906.1	NZ_NRQQ01000027.1	-1	86189	89695	1168	+	4	MIX4	91	213	1
Cluster 2	-	3 0 o879-898i910-932o944-967i	-	3 0 o44-64i76-94o125-157i	+	1544	Vibrio jasicida idb.1.4	154402308	WP_104034935.1	NZ_PKNH01000041.1	1	63194	66715	1173	+	3	MIX4	91	213	1
Cluster 2	-	3 0 o781-800i912-932o944-967i	-	3 0 o44-63i70-91o124-154i	+	446	Vibrio campbellii VIB391	44601030	WP_081233169.1	NZ_MNLF01000002.1	1	121908	125429	1173	+	3	MIX4	91	213	1
Cluster 2	-	3 0 o871-891i903-924o930-954i	-	3 0 o44-64i71-91o124-154i	+	1519	Vibrio harveyi NBRC 15634 = ATCC 14126	151904416	WP_038898635.1	NZ_BCUF01000059.1	1	12294	15830	1178	+	3	MIX4	91	213	1
Cluster 2	-	3 0 o871-891i903-924o936-959i	-	4 0 i44-64o70-96i117-137o143-159i	+	1495	Vibrio harveyi CAIM464	149502143	WP_050907706.1	NZ_JPTQ01000376.1	1	12267	15764	1165	+	3	MIX4	91	213	1
Cluster 2	-	3 0 o879-896i917-939o945-967i	-	4 0 i44-65o71-92i118-138o144-160i	+	445	Vibrio campbellii UMTGB204	44503289	WP_047480823.1	NZ_JSFE01000005.1	1	123954	127475	1173	+	3	MIX4	91	213	1
Cluster 2	-	3 0 o879-899i911-933o939-963i	-	3 0 o44-63i70-91o124-154i	+	1727	Vibrio owensii SH14	172703792	WP_054824136.1	NZ_LKMC01000011.1	-1	227642	231163	1173	+	3	MIX4	91	213	1
Cluster 2	-	3 0 o865-882i903-925o931-953i	-	3 0 o44-64i71-92o125-155i	+	2756	Vibrio splendidus 10N.261.45.E8	275600647	WP_102502672.1	NZ_MCZX01000030.1	1	1156	4635	1159	+	3	MIX4	91	213	1
Cluster 2	-	3 0 o781-800i912-931o943-963i	-	3 0 o44-63i70-91o124-156i	+	1435	Vibrio diabolicus FDAARGOS_105	143502873	WP_104971919.1	NZ_CP014036.1	1	3085259	3088789	1176	+	3	MIX4	91	213	1
Cluster 2	-	3 0 o878-898i910-931o937-961i	-	3 0 o44-64i71-91o124-154i	+	1535	Vibrio jasicida ABR3-11	153504062	WP_105068739.1	NZ_MSCF01000006.1	-1	876160	879690	1176	+	3	MIX4	91	213	1
Cluster 2	-	3 0 o871-888i909-930o936-953i	-	3 0 o45-65i72-91o126-156i	+	443	Vibrio campbellii LB102	44303152	WP_079402169.1	NZ_MWRX01000005.1	1	124346	127852	1168	+	4	MIX4	91	213	1
Cluster 2	-	3 0 o865-882i903-925o931-953i	-	3 0 o44-64i71-92o125-155i	+	2761	Vibrio splendidus 10N.261.49.A1	276101826	WP_102502672.1	NZ_MCYX01000125.1	-1	182972	186451	1159	+	3	MIX4	91	213	1
Cluster 2	-	3 0 o879-896i917-939o945-967i	-	4 0 i44-65o71-92i118-138o144-160i	+	1728	Vibrio owensii XSBZ03	172802725	WP_078608446.1	NZ_CP019959.1	-1	3128748	3132269	1173	+	3	MIX4	91	213	1
Cluster 2	-	5 0 o629-653i781-803o879-896i917-938o944-966i	-	4 0 i44-67o73-96i117-138o144-160i	+	1493	Vibrio harveyi CAIM148	149303967	WP_050940850.1	NZ_JPTN01000746.1	1	37296	40814	1172	+	3	MIX4	91	213	1
Cluster 2	-	3 0 o879-899i911-932o944-965i	-	3 0 o45-67i74-95o129-156i	+	1437	Vibrio diabolicus LMG 3418	143704727	WP_104975023.1	NZ_CP014134.1	-1	3162240	3165758	1172	+	3	MIX4	91	213	1
Cluster 2	-	3 0 o870-890i902-923o929-953i	-	3 0 o44-64i71-91o127-154i	+	2784	Vibrio splendidus 1A01	278402152	WP_099165980.1	NZ_PDUR01000004.1	1	838665	842171	1168	+	3	MIX4	91	213	1
Cluster 2	-	3 0 o781-800i912-932o944-967i	-	3 0 o44-63i70-91o124-154i	+	441	Vibrio campbellii E1	44104178	WP_050906503.1	NZ_JPTJ01000472.1	1	11572	15093	1173	+	3	MIX4	91	213	1
Cluster 2	-	3 0 o879-896i917-939o945-967i	-	4 0 i44-65o71-92i118-138o144-160i	+	1729	Vibrio owensii 47666-1	172904090	WP_039842293.1	NZ_JPRC01000018.1	-1	216471	219992	1173	+	3	MIX4	91	213	1
Cluster 2	-	3 0 o871-891i903-924o930-954i	-	3 0 o44-64i71-91o124-154i	+	1520	Vibrio harveyi NBRC 15634 = ATCC 14126	152002895	WP_038898635.1	NZ_BAOD01000039.1	1	101042	104578	1178	+	3	MIX4	91	213	1
Cluster 2	-	3 0 o879-899i911-932o944-967i	-	3 0 o44-63i70-91o124-154i	+	1730	Vibrio owensii ATCC 25919	173002395	WP_038895231.1	NZ_BANZ01000016.1	1	86498	90019	1173	+	3	MIX4	91	213	1
Cluster 2	-	3 0 o879-896i917-939o945-967i	-	3 0 o44-64i71-92o125-155i	+	1543	Vibrio jasicida fram1	154301355	WP_104046652.1	NZ_PKNJ01000059.1	1	62348	65869	1173	+	3	MIX4	91	213	1
Cluster 2	-	3 0 o871-888i909-930o936-953i	-	3 0 o45-65i72-91o126-156i	+	1490	Vibrio harveyi CAIM 1508	149001827	WP_114091990.1	NZ_QOUW01000017.1	-1	2862	6359	1165	+	4	MIX4	91	213	1
Cluster 2	-	3 0 o871-891i903-924o930-954i	-	3 0 o44-64i71-91o124-154i	+	1532	Vibrio jasicida 200612G	153203249	WP_045422377.1	NZ_BBKZ01000035.1	-1	85702	89211	1169	+	3	MIX4	91	213	1
Cluster 2	-	3 0 o879-899i911-933o939-963i	-	3 0 o44-63i70-91o124-154i	+	1542	Vibrio jasicida NCCB 100079	154205235	WP_039977367.1	NZ_LNQW01000054.1	-1	2049	5570	1173	+	3	MIX4	91	213	1
Cluster 2	-	3 0 o871-891i903-923o935-955i	-	3 0 o44-65i72-91o124-154i	+	2551	Vibrio parahaemolyticus TUMSAT_H03_S5	255101308	WP_025767255.1	NZ_BAVJ01000003.1	-1	276542	280039	1165	+	3	MIX4	91	213	1
Cluster 2	-	5 0 o629-653i781-803o879-896i917-938o944-966i	-	4 0 i44-67o73-96i117-138o144-160i	+	437	Vibrio campbellii CAIM115	43702763	WP_050918891.1	NZ_JPTG01000485.1	-1	5045	8563	1172	+	3	MIX4	91	213	1
Cluster 2	-	3 0 o879-899i911-933o939-963i	-	3 0 o44-63i70-91o124-154i	+	1541	Vibrio jasicida MWB 30	154101973	WP_039977367.1	NZ_PKNF01000073.1	-1	1983	5504	1173	+	3	MIX4	91	213	1
Cluster 2	-	3 0 o871-891i903-924o930-954i	-	3 0 o44-64i71-91o124-154i	+	1733	Vibrio owensii LMG 25430	173300069	WP_039984242.1	NZ_BAOE01000002.1	1	38242	41751	1169	+	3	MIX4	91	213	1
Cluster 2	-	3 0 o865-885i897-918o930-949i	-	4 0 i44-64o70-96i117-137o143-159i	+	2796	Vibrio splendidus 5S_272	279600700	WP_108150118.1	NZ_PIFP01000003.1	1	131247	134726	1159	+	3	MIX4	91	213	1
Cluster 2	-	3 0 o871-891i903-924o936-957i	-	3 0 o45-67i74-95o129-156i	+	1522	Vibrio harveyi VHJR7	152204035	WP_047516467.1	NZ_CAUO01000032.1	1	130565	134071	1168	+	3	MIX4	91	213	1
Cluster 2	-	3 0 o865-885i897-918o930-949i	-	4 0 i44-64o70-96i117-137o143-159i	+	2818	Vibrio splendidus ZS_117	281801010	WP_108150118.1	NZ_PIFI01000004.1	1	131280	134759	1159	+	3	MIX4	91	213	1
Cluster 2	-	3 0 o879-899i911-933o939-963i	-	3 0 o44-63i70-91o124-154i	+	1537	Vibrio jasicida BFLP-10	153704092	WP_063345334.1	NZ_DF977207.1	1	43177	46698	1173	+	3	MIX4	91	213	1
Cluster 2	-	3 0 o871-888i909-930o936-953i	-	3 0 o45-65i72-91o126-156i	+	1489	Vibrio harveyi BSW7	148900610	WP_042603988.1	NZ_JXIM01000005.1	1	41432	44938	1168	+	4	MIX4	91	213	1
Cluster 2	-	3 0 o871-891i903-924o930-954i	-	3 0 o44-64i71-91o124-154i	+	434	Vibrio campbellii ABR2-13	43404196	WP_105066801.1	NZ_MSCE01000003.1	-1	731222	734731	1169	+	3	MIX4	91	213	1
Cluster 2	-	3 0 o781-800i912-931o943-963i	-	3 0 o44-63i70-91o124-156i	+	1488	Vibrio harveyi BSW5	148805000	WP_042603289.1	NZ_JXIL01000056.1	1	42390	45911	1173	+	3	MIX4	91	213	1
Cluster 2	-	5 0 o629-653i781-800o879-898i910-931o943-963i	-	3 0 o44-64i71-92o125-155i	+	1540	Vibrio jasicida M3	154000069	WP_061035886.1	NZ_PKNG01000003.1	-1	30521	34042	1173	+	3	MIX4	91	213	1
Cluster 2	-	3 0 o871-891i903-924o930-954i	-	3 0 o44-64i71-91o124-154i	+	1482	Vibrio harveyi 345	148202286	WP_101904673.1	NZ_CP025537.1	-1	2557480	2560989	1169	+	3	MIX4	91	213	1
Cluster 2	-	3 0 o865-885i897-918o930-953i	-	3 0 o44-63i70-91o124-154i	+	1569	Vibrio lentus 10N.261.49.F8	156900359	WP_102336693.1	NZ_MCYP01000002.1	-1	366761	370240	1159	+	3	MIX4	91	213	1
Cluster 2	-	5 0 o629-653i781-803o879-896i917-938o944-966i	-	4 0 i44-67o73-96i117-138o144-160i	+	1486	Vibrio harveyi ATCC 35804	148603166	WP_050935793.1	NZ_JPTT01000607.1	1	12378	15896	1172	+	3	MIX4	91	213	1
Cluster 2	-	3 0 o871-891i903-924o930-954i	-	3 0 o44-64i71-91o124-154i	+	429	Vibrio campbellii 1114GL	42903129	WP_077262439.1	NZ_CP019634.1	-1	3436822	3440331	1169	+	3	MIX4	91	213	1
Cluster 2	-	3 0 o879-899i911-933o939-963i	-	3 0 o44-63i70-91o124-154i	+	1538	Vibrio jasicida CECT 7692	153804095	WP_063345334.1	NZ_PKNK01000164.1	1	43177	46698	1173	+	3	MIX4	91	213	1
Cluster 2	-	3 0 o871-888i909-930o936-953i	-	3 0 o45-65i72-91o126-156i	+	428	Vibrio campbellii 051011G	42804839	WP_045402903.1	NZ_BBKG01000117.1	-1	46973	50479	1168	+	4	MIX4	91	213	1
Cluster 2	-	3 0 o871-891i903-924o930-954i	-	3 0 o44-64i71-91o124-154i	+	1539	Vibrio jasicida GB-215	153902493	WP_104026590.1	NZ_PKNI01000040.1	1	63253	66762	1169	+	3	MIX4	91	213	1
Cluster 2	-	5 0 o629-653i781-803o879-896i917-938o944-966i	-	4 0 i44-67o73-96i117-138o144-160i	+	1523	Vibrio harveyi ZJ0603	152303062	WP_017189425.1	NZ_JH720473.1	-1	820697	824215	1172	+	3	MIX4	91	213	1
Cluster 2	-	3 0 o870-890i902-923o929-953i	-	3 0 o44-64i71-91o124-154i	+	1485	Vibrio harveyi ATCC 33843 (392 [MAV])	148502344	WP_069687346.1	NZ_CP009467.1	1	2519259	2522765	1168	+	3	MIX4	91	213	1
Cluster 2	-	3 0 o879-896i917-939o945-967i	-	4 0 i44-65o71-92i118-138o144-160i	+	426	Vibrio campbellii 051011E	42604528	WP_045421483.1	NZ_BBKU01000185.1	1	121499	125020	1173	+	3	MIX4	91	213	1
Cluster 2	-	5 0 o629-653i780-800o879-899i911-931o943-963i	-	3 0 o44-63i70-91o124-156i	+	364	Vibrio antiquarius EX25	36401475	WP_006742641.1	NC_013456.1	-1	1621929	1625450	1173	+	3	MIX4	91	213	1
Cluster 2	-	5 0 o629-653i780-800o879-899i911-931o943-963i	-	3 0 o44-63i70-91o124-156i	+	363	Vibrio antiquarius EX25	36303089	WP_006742641.1	NZ_DS267829.1	1	16127	19648	1173	+	3	MIX4	91	213	1
Cluster 2	-	3 0 o879-899i911-933o945-963i	-	4 0 i44-67o73-98i119-139o145-161i	+	1813	Vibrio parahaemolyticus 108B	181302335	WP_114323248.1	NZ_QPIY01000004.1	1	180424	183945	1173	+	3	MIX4	91	213	1
Cluster 2	-	3 0 o871-891i903-925o931-955i	-	3 0 o44-63i70-91o124-154i	+	342	Vibrio alginolyticus NBRC 15630 = ATCC 17749	34203437	WP_031777260.1	NZ_BATK01000018.1	1	40772	44269	1165	+	3	MIX4	91	213	1
Cluster 2	-	3 0 o871-891i903-925o931-955i	-	3 0 o44-63i70-91o124-154i	+	341	Vibrio alginolyticus NBRC 15630 = ATCC 17749	34101048	WP_031777260.1	NC_022349.1	1	1136960	1140457	1165	+	3	MIX4	91	213	1
Cluster 2	-	3 0 o780-800i912-931o943-963i	-	3 0 o44-63i70-91o124-156i	+	340	Vibrio alginolyticus E0666	34001385	WP_031780298.1	NZ_AMPD01000010.1	-1	24329	27850	1173	+	3	MIX4	91	213	1
Cluster 2	-	3 0 o871-891i903-925o931-955i	-	3 0 o44-63i70-91o124-154i	+	339	Vibrio alginolyticus 40B	33904384	WP_005389360.1	NZ_ACZB01000112.1	1	6384	9881	1165	+	3	MIX4	91	213	1
Cluster 2	-	3 0 o871-891i903-924o930-954i	-	3 0 o44-64i71-91o124-154i	+	338	Vibrio alginolyticus 12G01	33801784	WP_005376758.1	NZ_CH902590.1	-1	51252	54761	1169	+	3	MIX4	91	213	1
Cluster 2	-	3 0 o864-884i896-918o930-948i	-	4 0 i44-67o73-98i119-139o145-161i	+	1616	Vibrio lentus 10N.286.54.B1	161600029	WP_102360469.1	NZ_MCTJ01000001.1	-1	33576	37052	1158	+	3	MIX4	91	213	1
Cluster 2	-	3 0 o871-891i903-925o931-955i	-	3 0 o44-63i70-91o124-154i	+	337	Vibrio alginolyticus ZJ-T	33701846	WP_065274683.1	NZ_CP016224.1	1	2013484	2016981	1165	+	3	MIX4	91	213	1
Cluster 2	-	3 0 o871-891i903-923o935-955i	-	3 0 o44-65i72-91o124-154i	+	336	Vibrio alginolyticus VN-7501	33601963	WP_064354147.1	NZ_LVYF01000028.1	1	125907	129404	1165	+	3	MIX4	91	213	1
Cluster 2	-	3 0 o781-800i912-931o943-963i	-	3 0 o44-63i70-91o124-156i	+	335	Vibrio alginolyticus V2	33503680	WP_047010003.1	NZ_LCSG01000015.1	1	119880	123401	1173	+	3	MIX4	91	213	1
Cluster 2	-	5 0 o629-653i781-800o879-899i911-933o945-963i	-	4 0 i44-68o74-98i119-139o145-161i	+	334	Vibrio alginolyticus V1	33403614	WP_047103326.1	NZ_LCUM01000021.1	1	5523	9044	1173	+	3	MIX4	91	213	1
Cluster 2	-	5 0 o629-653i781-800o879-899i911-933o939-963i	-	3 0 o44-63i70-91o124-154i	+	333	Vibrio alginolyticus UCD-9C	33300406	WP_054577676.1	NZ_LJTH01000001.1	-1	432065	435586	1173	+	3	MIX4	91	213	1
Cluster 2	-	3 0 o884-901i922-943o949-971i	-	4 0 i44-67o73-96i117-138o144-160i	+	1530	Vibrio hyugaensis 270813R	153002536	WP_104024721.1	NZ_PKND01000047.1	1	136444	139977	1177	+	3	MIX4	91	213	1
Cluster 2	-	5 0 o629-653i781-800o879-899i911-933o939-963i	-	3 0 o44-63i70-91o124-154i	+	332	Vibrio alginolyticus UCD-53C	33200406	WP_054577676.1	NZ_LJTG01000001.1	-1	432099	435620	1173	+	3	MIX4	91	213	1
Cluster 2	-	3 0 o878-898i910-931o937-961i	-	3 0 o44-64i71-91o124-154i	+	1529	Vibrio hyugaensis 270813M	152900597	WP_104040097.1	NZ_PKNE01000022.1	-1	33793	37323	1176	+	3	MIX4	91	213	1
Cluster 2	-	3 0 o871-891i903-925o931-955i	-	3 0 o44-63i70-91o124-154i	+	331	Vibrio alginolyticus UCD-32C	33102024	WP_054574766.1	NZ_LJTF01000006.1	1	137375	140872	1165	+	3	MIX4	91	213	1
Cluster 2	-	3 0 o871-891i903-925o931-955i	-	3 0 o44-63i70-91o124-154i	+	330	Vibrio alginolyticus UCD-30C	33003747	WP_054577051.1	NZ_LJTE01000012.1	1	124302	127799	1165	+	3	MIX4	91	213	1
Cluster 2	-	3 0 o879-899i911-933o945-963i	-	4 0 i44-67o73-98i119-139o145-161i	+	329	Vibrio alginolyticus TS13	32901663	WP_046874464.1	NZ_JZWD01000010.1	-1	134277	137798	1173	+	3	MIX4	91	213	1
Cluster 2	-	3 0 o870-890i902-923o929-953i	-	3 0 o44-64i71-91o127-154i	+	326	Vibrio alginolyticus RM-10-2	32600399	WP_053306593.1	NZ_LFWH01000025.1	1	127758	131264	1168	+	3	MIX4	91	213	1
Cluster 2	-	3 0 o871-891i903-924o930-954i	-	3 0 o44-64i71-91o124-154i	+	325	Vibrio alginolyticus QD-5	32502812	WP_085569778.1	NZ_NCXR01000005.1	-1	279120	282629	1169	+	3	MIX4	91	213	1
Cluster 2	-	3 0 o871-891i903-925o931-955i	-	3 0 o44-63i70-91o124-154i	+	324	Vibrio alginolyticus NCTC12160	32401689	WP_031777260.1	NZ_UAVI01000007.1	1	43501	46998	1165	+	3	MIX4	91	213	1
Cluster 2	-	3 0 o875-895i907-927o939-959i	-	3 0 o44-65i72-91o124-154i	+	323	Vibrio alginolyticus LMG 11650	32302191	WP_062730510.1	NZ_LRIG02000002.1	-1	589928	593437	1169	+	3	MIX4	91	213	1
Cluster 2	-	3 0 o872-892i904-926o932-956i	-	4 0 i44-64o70-96i117-137o143-159i	+	2952	Vibrio vulnificus VN-0092	295203073	WP_080538863.1	NZ_MVKU01000117.1	1	102040	105540	1166	+	3	MIX4	93	215	1
Cluster 2	-	3 0 o873-893i905-925o937-957i	-	3 0 o44-65i72-91o124-154i	+	322	Vibrio alginolyticus K10K4	32202010	WP_054730483.1	NZ_CP017911.1	1	2186120	2189623	1167	+	3	MIX4	91	213	1
Cluster 2	-	3 0 o871-891i903-924o930-954i	-	3 0 o44-64i71-91o124-154i	+	1525	Vibrio hyugaensis 090810a	152503258	WP_045400936.1	NZ_BBLD01000034.1	-1	23125	26634	1169	+	3	MIX4	91	213	1
Cluster 2	-	3 0 o873-893i905-925o937-957i	-	3 0 o44-65i72-91o124-154i	+	321	Vibrio alginolyticus K09K1	32104425	WP_054730483.1	NZ_CP017919.1	-1	2980873	2984376	1167	+	3	MIX4	91	213	1
Cluster 2	-	3 0 o872-892i904-926o932-956i	-	4 0 i44-64o70-96i117-137o143-159i	+	2956	Vibrio vulnificus VN-0112	295603069	WP_080538863.1	NZ_MVKT01000111.1	1	102041	105541	1166	+	3	MIX4	93	215	1
Cluster 2	-	3 0 o873-893i905-925o937-957i	-	3 0 o44-65i72-91o124-154i	+	319	Vibrio alginolyticus K08M3	31902015	WP_054730483.1	NZ_CP017913.1	1	2195830	2199333	1167	+	3	MIX4	91	213	1
Cluster 2	-	3 0 o879-899i911-933o939-963i	-	3 0 o44-63i70-91o124-154i	+	1528	Vibrio hyugaensis 151112A	152804721	WP_045499134.1	NZ_BBLF01000142.1	1	5607	9128	1173	+	3	MIX4	91	213	1
Cluster 2	-	3 0 o873-893i905-925o937-957i	-	3 0 o44-65i72-91o124-154i	+	318	Vibrio alginolyticus K06K5	31802016	WP_054730483.1	NZ_CP017907.1	1	2200295	2203798	1167	+	3	MIX4	91	213	1
Cluster 2	-	3 0 o871-891i903-924o930-954i	-	3 0 o44-64i71-91o124-154i	+	1526	Vibrio hyugaensis 090810a	152603219	WP_045400936.1	NZ_CP025794.1	-1	3447421	3450930	1169	+	3	MIX4	91	213	1
Cluster 2	-	3 0 o873-893i905-925o937-957i	-	3 0 o44-65i72-91o124-154i	+	317	Vibrio alginolyticus K04M5	31702013	WP_054730483.1	NZ_CP017899.1	1	2198614	2202117	1167	+	3	MIX4	91	213	1
Cluster 2	-	3 0 o871-888i909-930o936-953i	-	3 0 o45-65i72-91o126-156i	+	1484	Vibrio harveyi 823TEZ1	148403147	WP_045489465.1	NZ_BBKY01000046.1	1	120242	123748	1168	+	4	MIX4	91	213	1
Cluster 2	-	3 0 o873-893i905-925o937-957i	-	3 0 o44-65i72-91o124-154i	+	316	Vibrio alginolyticus K04M3	31602026	WP_054730483.1	NZ_CP017896.1	1	2205160	2208663	1167	+	3	MIX4	91	213	1
Cluster 2	-	3 0 o865-885i897-918o930-953i	-	3 0 o44-63i70-91o124-154i	+	1580	Vibrio lentus 10N.261.52.F12	158000301	WP_102336693.1	NZ_MCXR01000001.1	-1	366735	370214	1159	+	3	MIX4	91	213	1
Cluster 2	-	3 0 o873-893i905-925o937-957i	-	3 0 o44-65i72-91o124-154i	+	315	Vibrio alginolyticus K01M1	31502037	WP_054730483.1	NZ_CP017889.1	1	2197289	2200792	1167	+	3	MIX4	91	213	1
Cluster 2	-	3 0 o873-893i905-925o937-957i	-	3 0 o44-65i72-91o124-154i	+	314	Vibrio alginolyticus J207	31401966	WP_104979511.1	NZ_CP014040.1	1	1987403	1990906	1167	+	3	MIX4	91	213	1
Cluster 2	-	3 0 o871-891i903-925o931-955i	-	3 0 o44-63i70-91o124-154i	+	312	Vibrio alginolyticus FDAARGOS_114	31202685	WP_031777260.1	NZ_CP014045.1	-1	1197651	1201148	1165	+	3	MIX4	91	213	1
Cluster 2	-	3 0 o873-893i905-925o937-957i	-	3 0 o44-65i72-91o124-154i	+	311	Vibrio alginolyticus EPGS	31101248	WP_053349654.1	NZ_JOKY01000003.1	-1	315803	319306	1167	+	3	MIX4	91	213	1
Cluster 2	-	3 0 o871-891i903-925o931-955i	-	3 0 o44-63i70-91o124-154i	+	305	Vibrio alginolyticus ANC4-19	30501277	WP_064376493.1	NZ_LTYK01000009.1	1	100150	103647	1165	+	3	MIX4	91	213	1
Cluster 2	-	3 0 o871-891i903-925o931-955i	-	3 0 o44-63i70-91o124-154i	+	306	Vibrio alginolyticus ATCC 17749	30602508	WP_031777260.1	NZ_LOSN02000001.1	1	2717701	2721198	1165	+	3	MIX4	91	213	1
Cluster 2	-	3 0 o871-891i903-923o935-955i	-	3 0 o44-65i72-91o124-154i	+	310	Vibrio alginolyticus BSW8	31001850	WP_042522837.1	NZ_JXIN01000009.1	1	121364	124861	1165	+	3	MIX4	91	213	1
Cluster 2	-	3 0 o870-890i902-923o929-953i	-	3 0 o44-64i71-91o127-154i	+	307	Vibrio alginolyticus ATCC 33787	30701115	WP_064368607.1	NZ_CP013484.1	1	1198457	1201963	1168	+	3	MIX4	91	213	1
Cluster 2	-	3 0 o871-891i903-923o935-955i	-	3 0 o44-65i72-91o124-154i	+	309	Vibrio alginolyticus BSW15	30903108	WP_042522837.1	NZ_JXIO01000023.1	1	121447	124944	1165	+	3	MIX4	91	213	1
Cluster 2	-	3 0 o870-890i902-923o929-953i	-	3 0 o44-64i71-91o127-154i	+	308	Vibrio alginolyticus ATCC 33868	30801209	WP_104975466.1	NZ_CP014053.1	1	979962	983468	1168	+	3	MIX4	91	213	1
Cluster 2	-	3 0 o879-896i917-938o944-965i	-	3 0 o45-67i74-95o129-158i	+	1527	Vibrio hyugaensis 100512A	152700255	WP_045460169.1	NZ_BBLE01000007.1	-1	102416	105934	1172	+	3	MIX4	91	213	1
Cluster 2	-	3 0 o863-880i901-923o929-951i	-	-	+	1692	Vibrio neptunius S2394	169204031	WP_045977416.1	NZ_JXXU01000065.1	-1	572	4039	1155	-	3	MIX4	93	215	1
Cluster 2	-	3 0 o781-800i912-932o944-963i	-	-	+	1722	Vibrio owensii 051011B	172205240	WP_045418239.1	NZ_BBLB01000111.1	1	6485	10006	1173	-	3	MIX4	91	213	1
Cluster 2	-	3 0 o865-885i897-919o931-953i	-	-	+	1587	Vibrio lentus 10N.261.55.E8	158700428	WP_102525584.1	NZ_MCWR01000003.1	-1	337	3816	1159	-	3	MIX4	91	213	1
Cluster 2	-	3 0 o879-899i911-933o939-963i	-	-	+	1548	Vibrio jasicida MWB 21	154804416	WP_039977367.1	NZ_BAOA01000117.1	1	17175	20696	1173	-	3	MIX4	91	213	1
Cluster 2	-	3 0 o869-887i907-926o938-957i	-	-	-	2691	Vibrio sp. JCM 18904	269101756	WP_054866153.1	NZ_BBDY01000014.1	1	145356	148847	1163	-	0	MIX4	91	213	1
Cluster 2	-	3 0 o873-893i905-925o937-957i	-	-	+	2694	Vibrio sp. JCM 19063	269402712	WP_054730483.1	NZ_BAXX01000106.1	-1	267	3770	1167	-	38	MIX4	91	213	1
Cluster 2	-	1 0 o815-834i	-	1 Y n4-15c20/21o30-50i	-	1668	Vibrio mexicanus CAIM 1540	166802481	WP_052772039.1	NZ_JYJP01000090.1	-1	972	3611	879	+	203	MIX4	114	238	1
Cluster 2	-	0 0 i	-	0 0 i	+	1636	Vibrio maritimus JCM 19235	163603324	WP_052412938.1	NZ_BBMR01000006.1	-1	378438	379478	346	+	-43	MIX4	79	203	1
Cluster 2	-	0 0 i	-	3 0 o89-109i130-152o158-180i	-	1635	Vibrio maritimus CAIM 1455	163504536	WP_112462520.1	NZ_JYJJ01000079.1	-1	136973	139234	753	+	59	MIX4	91	213	1
Cluster 11	-	0 0 i	-	0 Y n7-18c23/24o	-	1991	Vibrio parahaemolyticus CFSAN007449	199101366	WP_011105821.1	NZ_JNTG02000004.1	1	1778	3544	588	+	72	MIX1	241	410	1
Cluster 11	-	0 0 i	-	0 Y n7-18c23/24o	-	2446	Vibrio parahaemolyticus S065	244603825	WP_011105821.1	NZ_AWLA01000187.1	1	1436	3202	588	+	72	MIX1	241	410	1
Cluster 11	-	0 0 i	-	0 Y n7-18c23/24o	-	1988	Vibrio parahaemolyticus CFSAN007446	198804203	WP_078581250.1	NZ_JNTD02000025.1	-1	207342	209108	588	+	72	MIX1	241	410	1
Cluster 11	-	0 0 i	-	0 Y n7-18c23/24o	-	1763	Vibrio parahaemolyticus 09-4435	176303118	WP_011105821.1	NZ_JZAR01000050.1	-1	185118	186884	588	+	72	MIX1	241	410	1
Cluster 11	-	0 0 i	-	0 Y n7-18c23/24o	-	2436	Vibrio parahaemolyticus S053	243603225	WP_079763973.1	NZ_AWLK01000191.1	1	1172	2938	588	+	72	MIX1	241	410	1
Cluster 11	-	0 0 i	-	0 Y n7-18c23/24o	-	1762	Vibrio parahaemolyticus 09-4434	176200469	WP_079400579.1	NZ_LASI01000017.1	-1	245236	247002	588	+	72	MIX1	241	410	1
Cluster 11	-	0 0 i	-	0 Y n7-18c23/24o	-	1760	Vibrio parahaemolyticus 09-3218	176001862	WP_079400579.1	NZ_LASH01000027.1	-1	431850	433616	588	+	72	MIX1	241	410	1
Cluster 11	-	0 0 i	-	0 Y n7-18c23/24o	-	2455	Vibrio parahaemolyticus S074	245503268	WP_011105821.1	NZ_AWKR01000195.1	-1	5969	7735	588	+	72	MIX1	241	410	1
Cluster 11	-	0 0 i	-	0 Y n7-18c23/24o	-	1791	Vibrio parahaemolyticus 10-7205	179100270	WP_079400579.1	NZ_JYJV01000044.1	-1	243996	245762	588	+	72	MIX1	241	410	1
Cluster 11	-	0 0 i	-	0 Y n7-18c23/24o	-	2012	Vibrio parahaemolyticus CFSAN018755	201204405	WP_079853326.1	NZ_LHAX01000028.1	-1	31701	33467	588	+	72	MIX1	241	410	1
Cluster 11	-	0 0 i	-	0 Y n7-18c23/24o	-	2483	Vibrio parahaemolyticus S110	248303271	WP_077345621.1	NZ_AWJP01000200.1	1	1408	3174	588	+	72	MIX1	241	410	1
Cluster 11	-	0 0 i	-	0 Y n7-18c23/24o	-	2488	Vibrio parahaemolyticus S115	248802944	WP_079400579.1	NZ_AWJK01000194.1	-1	5997	7763	588	+	72	MIX1	241	410	1
Cluster 11	-	0 0 i	-	0 Y n7-18c23/24o	-	1754	Vibrio parahaemolyticus 08-7626	175400665	WP_079400579.1	NZ_JZAP01000030.1	-1	236627	238393	588	+	72	MIX1	241	410	1
Cluster 11	-	0 0 i	-	0 Y n7-18c23/24o	-	1799	Vibrio parahaemolyticus 100145	179903141	WP_011105821.1	NZ_MOSC01000008.1	1	11130	12896	588	+	72	MIX1	241	410	1
Cluster 11	-	0 0 i	-	0 Y n7-18c23/24o	-	2433	Vibrio parahaemolyticus S048	243303975	WP_080261314.1	NZ_AWLN01000203.1	1	1414	3180	588	+	72	MIX1	241	410	1
Cluster 11	-	0 0 i	-	0 Y n7-18c23/24o	-	2490	Vibrio parahaemolyticus S117	249003028	WP_079763973.1	NZ_AWJI01000185.1	1	1334	3100	588	+	72	MIX1	241	410	1
Cluster 11	-	0 0 i	-	0 Y n7-18c23/24o	-	1804	Vibrio parahaemolyticus 100150	180402960	WP_011105821.1	NZ_MORN01000007.1	1	1938	3704	588	+	72	MIX1	241	410	1
Cluster 11	-	0 0 i	-	0 Y n7-18c23/24o	-	2429	Vibrio parahaemolyticus S044	242903158	WP_079763973.1	NZ_AWLR01000194.1	-1	5962	7728	588	+	72	MIX1	241	410	1
Cluster 11	-	0 0 i	-	0 Y n7-18c23/24o	-	1805	Vibrio parahaemolyticus 100151	180503858	WP_011105821.1	NZ_MORP01000010.1	-1	192375	194141	588	+	72	MIX1	241	410	1
Cluster 11	-	0 0 i	-	0 Y n7-18c23/24o	-	2428	Vibrio parahaemolyticus S043	242803266	WP_080262474.1	NZ_AWLS01000189.1	1	1168	2934	588	+	72	MIX1	241	410	1
Cluster 11	-	0 0 i	-	0 Y n7-18c23/24o	-	1806	Vibrio parahaemolyticus 100152	180604613	WP_011105821.1	NZ_MORQ01000021.1	1	1567	3333	588	+	72	MIX1	241	410	1
Cluster 11	-	0 0 i	-	0 Y n7-18c23/24o	-	1750	Vibrio parahaemolyticus 07-1339	175000671	WP_011105821.1	NZ_LASG01000027.1	-1	184906	186672	588	+	72	MIX1	241	410	1
Cluster 11	-	0 0 i	-	0 Y n7-18c23/24o	-	1807	Vibrio parahaemolyticus 100153	180703392	WP_011105821.1	NZ_MORR01000011.1	-1	184739	186505	588	+	72	MIX1	241	410	1
Cluster 11	-	0 0 i	-	0 Y n7-18c23/24o	-	2497	Vibrio parahaemolyticus S124	249703158	WP_080259698.1	NZ_AWJB01000205.1	-1	5965	7731	588	+	72	MIX1	241	410	1
Cluster 11	-	0 0 i	-	0 Y n7-18c23/24o	-	1745	Vibrio parahaemolyticus 04-2551	174502696	WP_011105821.1	NZ_LASF01000042.1	-1	184744	186510	588	+	72	MIX1	241	410	1
Cluster 11	-	0 0 i	-	0 Y n7-18c23/24o	-	1744	Vibrio parahaemolyticus 04-2550	174402473	WP_078532013.1	NZ_LRAH01000016.1	1	2252	4018	588	+	72	MIX1	241	410	1
Cluster 11	-	0 0 i	-	0 Y n7-18c23/24o	-	1743	Vibrio parahaemolyticus 04-2549	174303514	WP_011105821.1	NZ_JYNG01000075.1	-1	184743	186509	588	+	72	MIX1	241	410	1
Cluster 11	-	0 0 i	-	0 Y n7-18c23/24o	-	2014	Vibrio parahaemolyticus CFSAN018757	201400002	WP_011105821.1	NZ_LHAZ01000001.1	1	1892	3658	588	+	72	MIX1	241	410	1
Cluster 11	-	0 0 i	-	0 Y n7-18c23/24o	-	2499	Vibrio parahaemolyticus S126	249903952	WP_011105821.1	NZ_AWIZ01000153.1	-1	7591	9357	588	+	72	MIX1	241	410	1
Cluster 11	-	0 0 i	-	0 Y n7-18c23/24o	-	1814	Vibrio parahaemolyticus 12-009A/1335	181403380	WP_011105821.1	NZ_MYFF01000478.1	1	1521	3287	588	+	72	MIX1	241	410	1
Cluster 11	-	0 0 i	-	0 Y n7-18c23/24o	-	2410	Vibrio parahaemolyticus S025	241003132	WP_011105821.1	NZ_AWMK01000075.1	-1	23107	24873	588	+	72	MIX1	241	410	1
Cluster 11	-	0 0 i	-	0 Y n7-18c23/24o	-	2197	Vibrio parahaemolyticus MAVP-50	219703385	WP_079765583.1	NZ_NIXY01000009.1	1	2096	3862	588	+	72	MIX1	241	410	1
Cluster 11	-	0 0 i	-	0 Y n7-18c23/24o	-	1822	Vibrio parahaemolyticus 20130629002S01	182201831	WP_011105821.1	NZ_CP020034.1	-1	1835464	1837230	588	+	72	MIX1	241	410	1
Cluster 11	-	0 0 i	-	0 Y n7-18c23/24o	-	2503	Vibrio parahaemolyticus S131	250303896	WP_011105821.1	NZ_AWIV01000151.1	1	1436	3202	588	+	72	MIX1	241	410	1
Cluster 11	-	0 0 i	-	0 Y n7-18c23/24o	-	2160	Vibrio parahaemolyticus Gxw_7004	216000184	WP_011105821.1	NZ_LPZS01000001.1	-1	192369	194135	588	+	72	MIX1	241	410	1
Cluster 11	-	0 0 i	-	0 Y n7-18c23/24o	-	2505	Vibrio parahaemolyticus S133	250503378	WP_011105821.1	NZ_AWIT01000129.1	-1	11336	13102	588	+	72	MIX1	241	410	1
Cluster 11	-	0 0 i	-	0 Y n7-18c23/24o	-	2507	Vibrio parahaemolyticus S135	250704108	WP_011105821.1	NZ_AWIR01000181.1	1	1436	3202	588	+	72	MIX1	241	410	1
Cluster 11	-	0 0 i	-	0 Y n7-18c23/24o	-	2517	Vibrio parahaemolyticus S145	251703841	WP_080259081.1	NZ_AWIH01000160.1	-1	7610	9376	588	+	72	MIX1	241	410	1
Cluster 11	-	0 0 i	-	0 Y n7-18c23/24o	-	2402	Vibrio parahaemolyticus S017	240204333	WP_011105821.1	NZ_AWMS01000144.1	-1	7587	9353	588	+	72	MIX1	241	410	1
Cluster 11	-	0 0 i	-	0 Y n7-18c23/24o	-	2548	Vibrio parahaemolyticus TUMSAT_DE1_S1	254803312	WP_080277279.1	NZ_BAVF01000023.1	-1	351835	353601	588	+	72	MIX1	241	410	1
Cluster 11	-	0 0 i	-	0 Y n7-18c23/24o	-	2551	Vibrio parahaemolyticus TUMSAT_H03_S5	255102322	WP_017820385.1	NZ_BAVJ01000006.1	-1	586925	588676	583	+	72	MIX1	236	405	1
Cluster 11	-	0 0 i	-	0 Y n7-18c23/24o	-	2552	Vibrio parahaemolyticus TUMSAT_H10_S6	255204359	WP_080277103.1	NZ_BAVK01000019.1	-1	246241	248007	588	+	72	MIX1	241	410	1
Cluster 11	-	0 0 i	-	0 Y n7-18c23/24o	-	2554	Vibrio parahaemolyticus V14/01	255404784	WP_011105821.1	NZ_KK019485.1	-1	186384	188150	588	+	72	MIX1	241	410	1
Cluster 11	-	0 0 i	-	0 Y n7-18c23/24o	-	2391	Vibrio parahaemolyticus S003	239102972	WP_011105821.1	NZ_AWND01000101.1	1	1436	3202	588	+	72	MIX1	241	410	1
Cluster 11	-	0 0 i	-	0 Y n7-18c23/24o	-	2388	Vibrio parahaemolyticus RIMD 2210633 O3:K6 substr. RIMD 2210633	238801387	NP_797767.1	NC_004603.1	1	1483439	1485205	588	+	72	MIX1	241	410	1
Cluster 11	-	0 0 i	-	0 Y n7-18c23/24o	-	342	Vibrio alginolyticus NBRC 15630 = ATCC 17749	34200302	WP_017820385.1	NZ_BATK01000001.1	-1	360864	362615	583	+	72	MIX1	236	405	1
Cluster 11	-	0 0 i	-	0 Y n7-18c23/24o	-	2387	Vibrio parahaemolyticus Peru-466	238702720	WP_011105821.1	NZ_ACFM01000071.1	1	124604	126370	588	+	72	MIX1	241	410	1
Cluster 11	-	0 0 i	-	0 Y n7-18c23/24o	-	1835	Vibrio parahaemolyticus A3EZ136	183502973	WP_011105821.1	NZ_LRFS01000018.1	1	656336	658102	588	+	72	MIX1	241	410	1
Cluster 11	-	0 0 i	-	0 Y n7-18c23/24o	-	2386	Vibrio parahaemolyticus Peru-288	238604747	WP_011105821.1	NZ_KI929649.1	1	1488	3254	588	+	72	MIX1	241	410	1
Cluster 11	-	0 0 i	-	0 Y n7-18c23/24o	-	341	Vibrio alginolyticus NBRC 15630 = ATCC 17749	34103888	WP_017820385.1	NC_022359.1	1	966838	968589	583	+	72	MIX1	236	405	1
Cluster 11	-	0 0 i	-	0 Y n7-18c23/24o	-	2556	Vibrio parahaemolyticus VIP4-0395	255600405	WP_011105821.1	NZ_AXNJ01000008.1	-1	186172	187938	588	+	72	MIX1	241	410	1
Cluster 11	-	0 0 i	-	0 Y n7-18c23/24o	-	1845	Vibrio parahaemolyticus A4EZ927	184502690	WP_011105821.1	NZ_LOHN01000024.1	-1	175944	177710	588	+	72	MIX1	241	410	1
Cluster 11	-	0 0 i	-	0 Y n7-18c23/24o	-	2557	Vibrio parahaemolyticus VIP4-0407	255704621	WP_011105821.1	NZ_AXNM01000083.1	-1	184994	186760	588	+	72	MIX1	241	410	1
Cluster 11	-	0 0 i	-	0 Y n7-18c23/24o	-	1846	Vibrio parahaemolyticus A4EZ964	184600207	WP_079765583.1	NZ_LQGX01000002.1	1	1702	3468	588	+	72	MIX1	241	410	1
Cluster 11	-	0 0 i	-	0 Y n7-18c23/24o	-	1847	Vibrio parahaemolyticus A5Z1022	184700239	WP_079763973.1	NZ_LRFT01000003.1	-1	176971	178737	588	+	72	MIX1	241	410	1
Cluster 11	-	0 0 i	-	0 Y n7-18c23/24o	-	1848	Vibrio parahaemolyticus A5Z273	184802576	WP_011105821.1	NZ_LQCD01000019.1	1	2238	4004	588	+	72	MIX1	241	410	1
Cluster 11	-	0 0 i	-	0 Y n7-18c23/24o	-	1992	Vibrio parahaemolyticus CFSAN007450	199202187	WP_011105821.1	NZ_JNTH02000013.1	1	504421	506187	588	+	72	MIX1	241	410	1
Cluster 11	-	0 0 i	-	0 Y n7-18c23/24o	-	340	Vibrio alginolyticus E0666	34004569	WP_086015759.1	NZ_AMPD01000095.1	1	1290	3056	588	+	72	MIX1	241	410	1
Cluster 11	-	0 0 i	-	0 Y n7-18c23/24o	-	338	Vibrio alginolyticus 12G01	33800195	WP_086013797.1	NZ_CH902589.1	-1	138873	140639	588	+	72	MIX1	241	426	1
Cluster 11	-	0 0 i	-	0 Y n7-18c23/24o	-	1850	Vibrio parahaemolyticus A5Z853	185004232	WP_011105821.1	NZ_LQCF01000026.1	-1	184742	186508	588	+	72	MIX1	241	410	1
Cluster 11	-	0 0 i	-	0 Y n7-18c23/24o	-	2380	Vibrio parahaemolyticus NIHCB0757	238003397	WP_079855090.1	NZ_AVPX01000004.1	-1	1781700	1783466	588	+	72	MIX1	241	410	1
Cluster 11	-	0 0 i	-	0 Y n7-18c23/24o	-	2379	Vibrio parahaemolyticus NIHCB0603	237900567	WP_011105821.1	NZ_AVOM01000002.1	1	22231	23997	588	+	72	MIX1	241	410	1
Cluster 11	-	0 0 i	-	0 Y n7-18c23/24o	-	2062	Vibrio parahaemolyticus CICESE-170	206200650	WP_011105821.1	NZ_MIEM01000096.1	1	1792	3558	588	+	72	MIX1	241	410	1
Cluster 11	-	0 0 i	-	0 Y n7-18c23/24o	-	2378	Vibrio parahaemolyticus NBRC 12711	237802536	WP_077345621.1	NZ_BBQD01000007.1	-1	401340	403106	588	+	72	MIX1	241	410	1
Cluster 11	-	0 0 i	-	0 Y n7-18c23/24o	-	334	Vibrio alginolyticus V1	33400768	WP_047101261.1	NZ_LCUM01000003.1	1	115897	117648	583	+	72	MIX1	236	405	1
Cluster 11	-	0 0 i	-	0 Y n7-18c23/24o	-	1855	Vibrio parahaemolyticus AF91	185502727	WP_011105821.1	NZ_JMMS01000013.1	1	501013	502779	588	+	72	MIX1	241	410	1
Cluster 11	-	0 0 i	-	0 Y n7-18c23/24o	-	2376	Vibrio parahaemolyticus K5030	237604707	WP_011105821.1	NZ_ACKB01000164.1	1	124228	125994	588	+	72	MIX1	241	410	1
Cluster 11	-	0 0 i	-	0 Y n7-18c23/24o	-	1857	Vibrio parahaemolyticus ATC220	185702169	WP_011105821.1	NZ_LFUQ01000005.1	1	2817	4583	588	+	72	MIX1	241	410	1
Cluster 11	-	0 0 i	-	0 Y n7-18c23/24o	-	2375	Vibrio parahaemolyticus IDH02640	237504655	WP_011105821.1	NZ_KI929215.1	1	3546	5312	588	+	72	MIX1	241	410	1
Cluster 11	-	0 0 i	-	0 Y n7-18c23/24o	-	1858	Vibrio parahaemolyticus ATCC 17802	185800002	WP_077345621.1	NZ_MQUE01000001.1	1	1649	3415	588	+	72	MIX1	241	410	1
Cluster 11	-	0 0 i	-	0 Y n7-18c23/24o	-	2156	Vibrio parahaemolyticus GIMxtfL65-2011.05	215600167	WP_011105821.1	NZ_MSEG01000001.1	-1	185117	186883	588	+	72	MIX1	241	410	1
Cluster 11	-	0 0 i	-	0 Y n7-18c23/24o	-	1862	Vibrio parahaemolyticus C142	186202744	WP_079400579.1	NZ_LPVA01000026.1	-1	243630	245396	588	+	72	MIX1	241	410	1
Cluster 11	-	0 0 i	-	0 Y n7-18c23/24o	-	2374	Vibrio parahaemolyticus IDH02189	237400448	WP_011105821.1	NZ_KI929378.1	1	505525	507291	588	+	72	MIX1	241	410	1
Cluster 11	-	0 0 i	-	0 Y n7-18c23/24o	-	333	Vibrio alginolyticus UCD-9C	33300710	WP_054577784.1	NZ_LJTH01000002.1	1	220488	222239	583	+	72	MIX1	236	405	1
Cluster 11	-	0 0 i	-	0 Y n7-18c23/24o	-	332	Vibrio alginolyticus UCD-53C	33201330	WP_054577784.1	NZ_LJTG01000003.1	1	220413	222164	583	+	72	MIX1	236	405	1
Cluster 11	-	0 0 i	-	0 Y n7-18c23/24o	-	2244	Vibrio parahaemolyticus NCKU_CV_CHN	224404335	WP_080277279.1	NZ_JPKU01000032.1	1	2350	4116	588	+	72	MIX1	241	410	1
Cluster 11	-	0 0 i	-	0 Y n7-18c23/24o	-	1865	Vibrio parahaemolyticus C145	186502982	WP_079400579.1	NZ_LPVK01000020.1	-1	243996	245762	588	+	72	MIX1	241	410	1
Cluster 11	-	0 0 i	-	0 Y n7-15c20/21o	-	2839	Vibrio splendidus FF-500	283905040	WP_029224645.1	NZ_AJZH02000018.1	1	1804	3543	579	+	81	MIX1	236	420	1
Cluster 11	-	0 0 i	-	0 Y n7-18c23/24o	-	1765	Vibrio parahaemolyticus 09-4660	176501965	WP_079400579.1	NZ_LASJ01000037.1	1	1702	3468	588	+	72	MIX1	241	410	1
Cluster 11	-	0 0 i	-	0 Y n7-18c23/24o	-	1869	Vibrio parahaemolyticus C150	186903309	WP_079400579.1	NZ_LPVU01000025.1	1	664016	665782	588	+	72	MIX1	241	410	1
Cluster 11	-	0 0 i	-	0 Y n7-18c23/24o	-	2565	Vibrio parahaemolyticus VP-48	256500449	WP_011105821.1	NZ_KK081655.1	1	505808	507574	588	+	72	MIX1	241	410	1
Cluster 11	-	0 0 i	-	0 Y n7-18c23/24o	-	2566	Vibrio parahaemolyticus VP-NY4	256602013	WP_011105821.1	NZ_AVON01000004.1	-1	1431659	1433425	588	+	72	MIX1	241	410	1
Cluster 11	-	0 0 i	-	0 Y n7-18c23/24o	-	2569	Vibrio parahaemolyticus VP232	256902921	WP_011105821.1	NZ_AVOJ01000029.1	1	4261	6027	588	+	72	MIX1	241	410	1
Cluster 11	-	0 0 i	-	0 Y n7-18c23/24o	-	1874	Vibrio parahaemolyticus CDC_K4558W	187402229	WP_079765583.1	NZ_MIST01000046.1	-1	175136	176902	588	+	72	MIX1	241	410	1
Cluster 11	-	0 0 i	-	0 Y n7-18c23/24o	-	1877	Vibrio parahaemolyticus CDC_K4637G	187702167	WP_011105821.1	NZ_MISW01000082.1	1	1495	3261	588	+	72	MIX1	241	410	1
Cluster 11	-	0 0 i	-	0 Y n7-18c23/24o	-	2367	Vibrio parahaemolyticus EKP-026	236700447	WP_011105821.1	NZ_KI965909.1	1	505228	506994	588	+	72	MIX1	241	410	1
Cluster 11	-	0 0 i	-	0 Y n7-18c23/24o	-	1878	Vibrio parahaemolyticus CDC_K4637W	187802294	WP_011105821.1	NZ_MISX01000044.1	1	1495	3261	588	+	72	MIX1	241	410	1
Cluster 11	-	0 0 i	-	0 Y n7-18c23/24o	-	2361	Vibrio parahaemolyticus AQ4037	236102845	WP_011105821.1	NZ_ACFN01000090.1	1	124917	126683	588	+	72	MIX1	241	410	1
Cluster 11	-	0 0 i	-	0 Y n7-18c23/24o	-	2358	Vibrio parahaemolyticus AN-5034	235802381	WP_011105821.1	NZ_ACFO01000029.1	1	158883	160649	588	+	72	MIX1	241	410	1
Cluster 11	-	0 0 i	-	0 Y n7-18c23/24o	-	2570	Vibrio parahaemolyticus VP250	257001550	WP_011105821.1	NZ_AVOK01000001.1	-1	1647059	1648825	588	+	72	MIX1	241	410	1
Cluster 11	-	0 0 i	-	0 Y n7-18c23/24o	-	2354	Vibrio parahaemolyticus 949	235404316	WP_011105821.1	NZ_AVPV01000006.1	1	681801	683567	588	+	72	MIX1	241	410	1
Cluster 11	-	0 0 i	-	0 Y n7-18c23/24o	-	326	Vibrio alginolyticus RM-10-2	32603456	WP_053307557.1	NZ_LFWH01000077.1	1	1340	3091	583	+	72	MIX1	236	405	1
Cluster 11	-	0 0 i	-	0 Y n7-18c23/24o	-	2571	Vibrio parahaemolyticus VP551	257103482	WP_011105821.1	NZ_AOOV01000012.1	1	618104	619870	588	+	72	MIX1	241	410	1
Cluster 11	-	0 0 i	-	0 Y n7-18c23/24o	-	1885	Vibrio parahaemolyticus CDC_K4764L	188503165	WP_079763973.1	NZ_MITE01000057.1	1	1178	2944	588	+	72	MIX1	241	410	1
Cluster 11	-	0 0 i	-	0 Y n7-18c23/24o	-	1886	Vibrio parahaemolyticus CDC_K4775	188600641	WP_011105821.1	NZ_MITF01000010.1	-1	42479	44245	588	+	72	MIX1	241	410	1
Cluster 11	-	0 0 i	-	0 Y n7-18c23/24o	-	2353	Vibrio parahaemolyticus 930	235302810	WP_011105821.1	NZ_AOOZ01000005.1	1	62798	64564	588	+	72	MIX1	241	410	1
Cluster 11	-	0 0 i	-	0 Y n7-18c23/24o	-	2350	Vibrio parahaemolyticus 861	235000451	WP_011105821.1	NZ_KI965783.1	1	506474	508240	588	+	72	MIX1	241	410	1
Cluster 11	-	0 0 i	-	0 Y n7-18c23/24o	-	2155	Vibrio parahaemolyticus GIMxtfL61-2011.05	215500585	WP_011105821.1	NZ_MSEF01000001.1	1	657841	659607	588	+	72	MIX1	241	410	1
Cluster 11	-	0 0 i	-	0 Y n7-18c23/24o	-	324	Vibrio alginolyticus NCTC12160	32404369	WP_102949799.1	NZ_UAVI01000018.1	1	68364	70130	588	+	72	MIX1	241	410	1
Cluster 11	-	0 0 i	-	0 Y n7-18c23/24o	-	2572	Vibrio parahaemolyticus VP766	257204520	WP_080261314.1	NZ_AOOW01000331.1	1	1338	3104	588	+	72	MIX1	241	410	1
Cluster 11	-	0 0 i	-	0 Y n7-18c23/24o	-	1894	Vibrio parahaemolyticus CDC_K5010G	189401828	WP_011105821.1	NZ_MITN01000033.1	1	1661	3427	588	+	72	MIX1	241	410	1
Cluster 11	-	0 0 i	-	0 Y n7-18c23/24o	-	2348	Vibrio parahaemolyticus 605	234804528	WP_011105821.1	NZ_KI912759.1	1	1498	3264	588	+	72	MIX1	241	410	1
Cluster 11	-	0 0 i	-	0 Y n7-18c23/24o	-	1895	Vibrio parahaemolyticus CDC_K5010W	189504124	WP_011105821.1	NZ_MITO01000117.1	1	1484	3250	588	+	72	MIX1	241	410	1
Cluster 11	-	0 0 i	-	0 Y n7-18c23/24o	-	2346	Vibrio parahaemolyticus 49	234600157	WP_011105821.1	NZ_AONA01000008.1	1	1282	3048	588	+	72	MIX1	241	410	1
Cluster 11	-	0 0 i	-	0 Y n7-18c23/24o	-	1896	Vibrio parahaemolyticus CDC_K5058	189601211	WP_011105821.1	NZ_MITP01000022.1	1	654890	656656	588	+	72	MIX1	241	410	1
Cluster 11	-	0 0 i	-	0 Y n7-18c23/24o	-	2343	Vibrio parahaemolyticus 3631	234300557	WP_079400579.1	NZ_AOPC01000031.1	-1	37113	38879	588	+	72	MIX1	241	410	1
Cluster 11	-	0 0 i	-	0 Y n7-18c23/24o	-	2576	Vibrio parahaemolyticus VPTS-2010	257604467	WP_078581250.1	NZ_KK081987.1	1	1521	3287	588	+	72	MIX1	241	410	1
Cluster 11	-	0 0 i	-	0 Y n7-15c20/21o	-	2816	Vibrio splendidus ZF_41	281604174	WP_108196496.1	NZ_PIEV01000033.1	1	1231	2970	579	+	81	MIX1	236	420	1
Cluster 11	-	0 0 i	-	0 Y n7-18c23/24o	-	1904	Vibrio parahaemolyticus CDC_K5277	190401945	WP_079855090.1	NZ_MITX01000046.1	-1	45797	47563	588	+	72	MIX1	241	410	1
Cluster 11	-	0 0 i	-	0 Y n7-18c23/24o	-	2342	Vibrio parahaemolyticus 3355	234203834	WP_079855090.1	NZ_AOPB01000332.1	1	1153	2919	588	+	72	MIX1	241	410	1
Cluster 11	-	0 0 i	-	0 Y n7-18c23/24o	-	1772	Vibrio parahaemolyticus 09-4681	177202469	WP_080342032.1	NZ_LASL01000022.1	-1	233700	235466	588	+	72	MIX1	241	410	1
Cluster 11	-	0 0 i	-	0 Y n7-18c23/24o	-	1906	Vibrio parahaemolyticus CDC_K5279	190603939	WP_079855090.1	NZ_MITZ01000064.1	1	1790	3556	588	+	72	MIX1	241	410	1
Cluster 11	-	0 0 i	-	0 Y n7-18c23/24o	-	2248	Vibrio parahaemolyticus NCTC10884	224800771	WP_080259698.1	NZ_UHIM01000001.1	-1	767144	768910	588	+	72	MIX1	241	410	1
Cluster 11	-	0 0 i	-	0 Y n7-18c23/24o	-	2147	Vibrio parahaemolyticus GCSL_R95	214703218	WP_079400579.1	NZ_MIRU01000057.1	-1	221681	223447	588	+	72	MIX1	241	410	1
Cluster 11	-	0 0 i	-	0 Y n7-18c23/24o	-	2443	Vibrio parahaemolyticus S062	244304022	WP_011105821.1	NZ_AWLD01000181.1	-1	5977	7743	588	+	72	MIX1	241	410	1
Cluster 11	-	0 0 i	-	0 Y n7-18c23/24o	-	2560	Vibrio parahaemolyticus VIP4-0439	256004208	WP_011105821.1	NZ_AXNK01000076.1	-1	184970	186736	588	+	72	MIX1	241	410	1
Cluster 11	-	0 0 i	-	0 Y n7-18c23/24o	-	1782	Vibrio parahaemolyticus 10-4251	178202677	WP_011105821.1	NZ_JYJS01000080.1	-1	184713	186479	588	+	72	MIX1	241	410	1
Cluster 11	-	0 0 i	-	0 Y n7-18c23/24o	-	1997	Vibrio parahaemolyticus CFSAN007455	199704562	WP_078532013.1	NZ_JNTL02000020.1	-1	171611	173377	588	+	72	MIX1	241	410	1
Cluster 11	-	0 0 i	-	0 Y n7-18c23/24o	-	2143	Vibrio parahaemolyticus GCSL_R8	214304447	WP_078532013.1	NZ_MIQL01000118.1	-1	42255	44021	588	+	72	MIX1	241	410	1
Cluster 11	-	0 0 i	-	0 Y n7-18c23/24o	-	2138	Vibrio parahaemolyticus GCSL_R7	213800115	WP_078532013.1	NZ_MIQK01000003.1	-1	42255	44021	588	+	72	MIX1	241	410	1
Cluster 11	-	0 0 i	-	0 Y n7-18c23/24o	-	2126	Vibrio parahaemolyticus GCSL_R52	212601460	WP_078581250.1	NZ_MIRC01000035.1	1	1502	3268	588	+	72	MIX1	241	410	1
Cluster 11	-	0 0 i	-	0 Y n7-18c23/24o	-	2330	Vibrio parahaemolyticus xtf19	233001979	WP_011105821.1	NZ_MRSY01000004.1	1	1594	3360	588	+	72	MIX1	241	410	1
Cluster 11	-	0 0 i	-	0 Y n7-18c23/24o	-	2328	Vibrio parahaemolyticus Vp47	232803656	WP_080277103.1	NZ_MSAR01000036.1	-1	10238	12004	588	+	72	MIX1	241	410	1
Cluster 11	-	0 0 i	-	0 Y n7-18c23/24o	-	312	Vibrio alginolyticus FDAARGOS_114	31201251	WP_102949799.1	NZ_CP014044.1	-1	1414170	1415936	588	+	72	MIX1	241	410	1
Cluster 11	-	0 0 i	-	0 Y n5-15c20/21o	-	1338	Vibrio coralliilyticus RE98	133803781	WP_043010198.1	NZ_CP009618.1	1	763329	765077	582	+	69	MIX1	236	425	1
Cluster 11	-	0 0 i	-	0 Y n7-18c23/24o	-	2326	Vibrio parahaemolyticus Vp336	232602220	WP_086584254.1	NZ_MSAP01000002.1	1	682678	684444	588	+	72	MIX1	241	410	1
Cluster 11	-	0 0 i	-	0 Y n7-18c23/24o	-	2011	Vibrio parahaemolyticus CFSAN018754	201102656	WP_011105821.1	NZ_LHAW01000018.1	-1	176283	178049	588	+	72	MIX1	241	410	1
Cluster 11	-	0 0 i	-	0 Y n7-18c23/24o	-	2102	Vibrio parahaemolyticus GCSL_R135	210200584	WP_011105821.1	NZ_MISG01000032.1	1	1475	3241	588	+	72	MIX1	241	410	1
Cluster 11	-	0 0 i	-	0 Y n7-18c23/24o	-	2323	Vibrio parahaemolyticus Vp230	232302357	WP_078581250.1	NZ_MSAM01000004.1	1	1574	3340	588	+	72	MIX1	241	410	1
Cluster 11	-	0 0 i	-	0 Y n5-15c20/21o	-	1334	Vibrio coralliilyticus AIC-7	133400848	WP_095663740.1	NZ_NRQO01000001.1	1	956900	958648	582	+	68	MIX1	236	425	1
Cluster 11	-	0 0 i	-	0 Y n7-18c23/24o	-	2321	Vibrio parahaemolyticus Vp133	232101427	WP_080277279.1	NZ_MSAL01000003.1	-1	395979	397745	588	+	71	MIX1	241	410	1
Cluster 11	-	0 0 i	-	0 Y n7-18c23/24o	-	306	Vibrio alginolyticus ATCC 17749	30603417	WP_102949799.1	NZ_LOSN02000002.1	-1	373944	375710	588	+	72	MIX1	241	410	1
Cluster 11	-	0 0 i	-	0 Y n7-18c23/24o	-	2319	Vibrio parahaemolyticus VPF-7	231904080	WP_011105821.1	NZ_PXJA01000010.1	-1	185117	186883	588	+	72	MIX1	241	410	1
Cluster 11	-	0 0 i	-	0 Y n7-18c23/24o	-	1925	Vibrio parahaemolyticus CDC_K5435	192503007	WP_079855090.1	NZ_MIUS01000065.1	1	1427	3193	588	+	72	MIX1	241	410	1
Cluster 11	-	0 0 i	-	0 Y n7-18c23/24o	-	2318	Vibrio parahaemolyticus VPF-6	231803835	WP_011105821.1	NZ_PXIZ01000009.1	-1	185027	186793	588	+	72	MIX1	241	410	1
Cluster 11	-	0 0 i	-	0 Y n7-18c23/24o	-	2101	Vibrio parahaemolyticus GCSL_R131	210100087	WP_079858421.1	NZ_MISF01000005.1	1	1419	3185	588	+	72	MIX1	241	410	1
Cluster 11	-	0 0 i	-	0 Y n7-18c23/24o	-	1927	Vibrio parahaemolyticus CDC_K5438	192700873	WP_079855090.1	NZ_MIUU01000022.1	1	1418	3184	588	+	72	MIX1	241	410	1
Cluster 11	-	0 0 i	-	0 Y n7-18c23/24o	-	2317	Vibrio parahaemolyticus VPF-5	231704809	WP_011105821.1	NZ_PXIY01000022.1	1	1574	3340	588	+	72	MIX1	241	410	1
Cluster 11	-	0 0 i	-	0 Y n7-18c23/24o	-	2316	Vibrio parahaemolyticus VPF-4	231603766	WP_011105821.1	NZ_PXIX01000010.1	-1	184743	186509	588	+	72	MIX1	241	410	1
Cluster 11	-	0 0 i	-	0 Y n7-18c23/24o	-	2001	Vibrio parahaemolyticus CFSAN007459	200103236	WP_078532013.1	NZ_JNUN02000034.1	-1	391356	393122	588	+	72	MIX1	241	410	1
Cluster 11	-	0 0 i	-	0 Y n7-18c23/24o	-	2091	Vibrio parahaemolyticus GCSL_R108	209103480	WP_079400579.1	NZ_MIRY01000047.1	1	549529	551295	588	+	72	MIX1	241	410	1
Cluster 11	-	0 0 i	-	0 Y n7-18c23/24o	-	2170	Vibrio parahaemolyticus HS-22-14	217001657	WP_053807887.1	NZ_LIRV01000067.1	-1	190878	192629	583	+	72	MIX1	236	405	1
Cluster 11	-	0 0 i	-	0 Y n7-18c23/24o	-	2078	Vibrio parahaemolyticus FIM-S1708+	207804133	WP_080277279.1	NZ_JPLV01000065.1	1	3183	4949	588	+	72	MIX1	241	410	1
Cluster 11	-	0 0 i	-	0 Y n7-18c23/24o	-	2077	Vibrio parahaemolyticus FIM-S1392-	207700306	WP_082243437.1	NZ_JPLU01000010.1	1	3079	4845	588	+	72	MIX1	241	410	1
Cluster 11	-	0 0 i	-	0 Y n7-18c23/24o	-	2271	Vibrio parahaemolyticus PMA3.15	227102841	WP_078532013.1	NZ_MKQU01000026.1	-1	52398	54164	588	+	72	MIX1	241	410	1
Cluster 11	-	0 0 i	-	0 Y n7-18c23/24o	-	1933	Vibrio parahaemolyticus CDC_K5528	193300606	WP_011105821.1	NZ_MIVA01000037.1	1	1495	3261	588	+	72	MIX1	241	410	1
Cluster 11	-	0 0 i	-	0 Y n7-18c23/24o	-	2315	Vibrio parahaemolyticus VPF-3	231503772	WP_011105821.1	NZ_PXIW01000010.1	-1	185117	186883	588	+	72	MIX1	241	410	1
Cluster 11	-	0 0 i	-	0 Y n7-18c23/24o	-	1936	Vibrio parahaemolyticus CDC_K5618	193604024	WP_079765583.1	NZ_MIVD01000113.1	-1	172224	173990	588	+	72	MIX1	241	410	1
Cluster 11	-	0 0 i	-	0 Y n7-18c23/24o	-	2274	Vibrio parahaemolyticus PMA37.5	227401216	WP_011105821.1	NZ_LFUL01000033.1	-1	174197	175963	588	+	72	MIX1	241	410	1
Cluster 11	-	0 0 i	-	0 Y n7-18c23/24o	-	2314	Vibrio parahaemolyticus VPF-2	231403826	WP_011105821.1	NZ_PXIV01000009.1	-1	184906	186672	588	+	72	MIX1	241	410	1
Cluster 11	-	0 0 i	-	0 Y n7-18c23/24o	-	2313	Vibrio parahaemolyticus VPF-1	231303773	WP_011105821.1	NZ_PXIU01000009.1	-1	185117	186883	588	+	72	MIX1	241	410	1
Cluster 11	-	0 0 i	-	0 Y n7-18c23/24o	-	2309	Vibrio parahaemolyticus VN-0029	230901433	WP_080524875.1	NZ_MVKL01000012.1	1	1378	3144	588	+	72	MIX1	241	410	1
Cluster 11	-	0 0 i	-	0 Y n7-18c23/24o	-	2308	Vibrio parahaemolyticus VN-0028	230801362	WP_079763973.1	NZ_MVKK01000018.1	1	2008	3774	588	+	72	MIX1	241	410	1
Cluster 11	-	0 0 i	-	0 Y n7-18c23/24o	-	1941	Vibrio parahaemolyticus CDC_K5701	194101668	WP_079855090.1	NZ_MIVI01000038.1	1	1418	3184	588	+	72	MIX1	241	410	1
Cluster 11	-	0 0 i	-	0 Y n7-18c23/24o	-	2275	Vibrio parahaemolyticus PMA37.5	227503353	WP_011105821.1	NZ_MKQW01000010.1	1	1915	3681	588	+	72	MIX1	241	410	1
Cluster 11	-	0 0 i	-	0 Y n7-18c23/24o	-	2277	Vibrio parahaemolyticus PMC14.7	227701320	WP_011105821.1	NZ_LFUO01000010.1	-1	182738	184504	588	+	72	MIX1	241	410	1
Cluster 11	-	0 0 i	-	0 Y n7-18c23/24o	-	2183	Vibrio parahaemolyticus Klin	218302446	WP_011105821.1	NZ_MDTV01000019.1	-1	244647	246413	588	+	72	MIX1	241	410	1
Cluster 11	-	0 0 i	-	0 Y n7-18c23/24o	-	2298	Vibrio parahaemolyticus S448-16	229801630	WP_080369123.1	NZ_LFWM01000029.1	-1	269240	271006	588	+	72	MIX1	241	410	1
Cluster 11	-	0 0 i	-	0 Y n6-19c24/25o	-	1344	Vibrio coralliilyticus OCN008	134402122	WP_021456523.1	NZ_AVOO01000029.1	1	44106	45854	582	+	69	MIX1	236	425	1
Cluster 11	-	0 0 i	-	0 Y n7-18c23/24o	-	2295	Vibrio parahaemolyticus S383-6	229504328	WP_080369123.1	NZ_LFWK01000050.1	-1	269240	271006	588	+	72	MIX1	241	410	1
Cluster 11	-	0 0 i	-	0 Y n7-18c23/24o	-	2278	Vibrio parahaemolyticus PMC48	227803827	WP_011105821.1	NZ_LFUP01000008.1	1	814780	816546	588	+	72	MIX1	241	410	1
Cluster 11	-	0 0 i	-	0 Y n7-18c23/24o	-	2291	Vibrio parahaemolyticus S195-7	229102234	WP_078532013.1	NZ_LFWJ01000044.1	1	2170	3936	588	+	72	MIX1	241	410	1
Cluster 11	-	0 0 i	Peptidase_S9_N superfamily	0 Y n7-15c20/21o	-	2851	Vibrio tasmaniensis 1F-187	285103880	WP_029223830.1	NZ_AJZM02000355.1	1	47665	49404	579	+	81	MIX1	236	419	1
Cluster 11	-	0 0 i	-	0 Y n7-18c23/24o	-	2074	Vibrio parahaemolyticus FDAARGOS_191	207400368	WP_011105821.1	NZ_CP020427.2	-1	385085	386851	588	+	72	MIX1	241	410	1
Cluster 11	-	0 0 i	-	0 Y n5-15c20/21o	-	1635	Vibrio maritimus CAIM 1455	163502569	WP_112461169.1	NZ_JYJJ01000051.1	1	281028	282800	590	+	62	MIX1	240	421	1
Cluster 11	-	0 0 i	-	0 Y n7-18c23/24o	-	2072	Vibrio parahaemolyticus F63267	207201576	WP_011105821.1	NZ_LRFW01000009.1	-1	184743	186509	588	+	72	MIX1	241	410	1
Cluster 11	-	0 0 i	-	0 Y n7-18c23/24o	-	2289	Vibrio parahaemolyticus RM-17-6	228901728	WP_078532013.1	NZ_LFWI01000029.1	1	1661	3427	588	+	72	MIX1	241	410	1
Cluster 11	-	0 0 i	-	0 Y n7-18c23/24o	-	2280	Vibrio parahaemolyticus PMC58.5	228004640	WP_011105821.1	NZ_LFUJ01000014.1	1	901183	902949	588	+	72	MIX1	241	410	1
Cluster 11	-	0 0 i	-	0 Y n7-18c23/24o	-	2368	Vibrio parahaemolyticus EKP-028	236800186	WP_011105821.1	NZ_KI929277.1	-1	188932	190698	588	+	72	MIX1	241	410	1
Cluster 11	-	0 0 i	-	0 Y n7-18c23/24o	-	1794	Vibrio parahaemolyticus 100138	179404355	WP_011105821.1	NZ_MORY01000020.1	1	3697	5463	588	+	72	MIX1	241	410	1
Cluster 11	-	0 0 i	-	0 Y n7-18c23/24o	-	2287	Vibrio parahaemolyticus RM-13-3	228704533	WP_011105821.1	NZ_LFWO01000037.1	1	2042	3808	588	+	72	MIX1	241	410	1
Cluster 11	-	0 0 i	-	0 Y n5-15c20/21o	-	1342	Vibrio coralliilyticus ATCC BAA-450	134203213	WP_006961158.1	NZ_ACZN01000017.1	-1	245075	246820	581	+	71	MIX1	236	425	1
Cluster 11	-	0 0 i	-	0 Y n7-18c23/24o	-	2281	Vibrio parahaemolyticus PMC58.7	228100977	WP_011105821.1	NZ_LFUM01000009.1	-1	180983	182749	588	+	72	MIX1	241	410	1
Cluster 11	-	0 0 i	-	-	-	1820	Vibrio parahaemolyticus 16-B3PA-006	182001794	WP_078581250.1	NZ_PETB01000098.1	1	1383	3149	588	-	72	MIX1	241	410	1
Cluster 11	-	0 0 i	-	-	-	2265	Vibrio parahaemolyticus PMA109.5	226504045	WP_011105821.1	NZ_LFUK01000017.1	-1	443348	445114	588	-	72	MIX1	241	410	1
Cluster 11	-	0 0 i	-	-	-	2269	Vibrio parahaemolyticus PMA2.15	226903921	WP_078581250.1	NZ_MKQT01000170.1	-1	24853	26619	588	-	72	MIX1	241	410	1
Cluster 11	-	0 0 i	-	-	+	1692	Vibrio neptunius S2394	169203715	WP_045977109.1	NZ_JXXU01000053.1	-1	531	2300	589	-	36	MIX1	236	425	1
Cluster 1	-	0 0 i	-	0 0 i	-	1723	Vibrio owensii 47666-1	172300207	WP_039842281.1	NZ_BBKN01000003.1	-1	229481	230833	450	+	93	MIX5	157	256	1
Cluster 1	-	0 0 i	-	0 0 i	-	1527	Vibrio hyugaensis 100512A	152700238	WP_045460138.1	NZ_BBLE01000007.1	-1	82379	83713	444	+	96	MIX5	151	250	1
Cluster 1	-	0 0 i	-	0 0 i	-	1528	Vibrio hyugaensis 151112A	152803490	WP_045497113.1	NZ_BBLF01000088.1	-1	33348	34682	444	+	96	MIX5	151	250	1
Cluster 1	-	0 0 i	-	0 0 i	-	1538	Vibrio jasicida CECT 7692	153801817	WP_063344529.1	NZ_PKNK01000055.1	1	7960	9294	444	+	96	MIX5	151	250	1
Cluster 1	-	0 0 i	-	0 0 i	-	1526	Vibrio hyugaensis 090810a	152603205	WP_045400912.1	NZ_CP025794.1	-1	3430281	3431615	444	+	96	MIX5	151	250	1
Cluster 1	-	0 0 i	-	0 0 i	-	1488	Vibrio harveyi BSW5	148803842	WP_042602519.1	NZ_JXIL01000031.1	-1	141443	142777	444	+	96	MIX5	151	250	1
Cluster 1	-	0 0 i	-	0 0 i	-	1529	Vibrio hyugaensis 270813M	152900579	WP_104040090.1	NZ_PKNE01000022.1	-1	12846	14180	444	+	96	MIX5	151	250	1
Cluster 1	-	0 0 i	-	0 0 i	-	1540	Vibrio jasicida M3	154000053	WP_061035898.1	NZ_PKNG01000003.1	-1	11474	12808	444	+	96	MIX5	151	250	1
Cluster 1	-	0 0 i	-	0 0 i	-	1489	Vibrio harveyi BSW7	148900624	WP_042603994.1	NZ_JXIM01000005.1	1	60751	62085	444	+	96	MIX5	151	250	1
Cluster 1	-	0 0 i	-	0 0 i	-	1541	Vibrio jasicida MWB 30	154100063	WP_039974960.1	NZ_PKNF01000003.1	-1	31366	32700	444	+	96	MIX5	151	250	1
Cluster 1	-	0 0 i	-	0 0 i	-	1525	Vibrio hyugaensis 090810a	152503244	WP_045400912.1	NZ_BBLD01000034.1	-1	5986	7320	444	+	96	MIX5	151	250	1
Cluster 1	-	0 0 i	-	0 0 i	-	1542	Vibrio jasicida NCCB 100079	154204032	WP_039974960.1	NZ_LNQW01000024.1	-1	64820	66154	444	+	96	MIX5	151	250	1
Cluster 1	-	0 0 i	-	0 0 i	-	1537	Vibrio jasicida BFLP-10	153701816	WP_063344529.1	NZ_DF977067.1	1	7960	9294	444	+	96	MIX5	151	250	1
Cluster 1	-	0 0 i	-	0 0 i	-	1536	Vibrio jasicida B-356	153602360	WP_104028475.1	NZ_PKNL01000059.1	1	83250	84584	444	+	96	MIX5	151	250	1
Cluster 1	-	0 0 i	-	0 0 i	-	1530	Vibrio hyugaensis 270813R	153002550	WP_104024730.1	NZ_PKND01000047.1	1	155804	157138	444	+	96	MIX5	151	250	1
Cluster 1	-	0 0 i	-	0 0 i	-	1532	Vibrio jasicida 200612G	153203235	WP_045422368.1	NZ_BBKZ01000035.1	-1	68552	69886	444	+	97	MIX5	151	250	1
Cluster 1	-	0 0 i	-	0 0 i	-	426	Vibrio campbellii 051011E	42604543	WP_045421503.1	NZ_BBKU01000185.1	1	141911	143266	451	+	81	MIX5	157	255	1
Cluster 1	-	0 0 i	-	0 0 i	-	427	Vibrio campbellii 051011F	42703956	WP_045372664.1	NZ_BBKV01000108.1	1	11728	13083	451	+	84	MIX5	157	255	1
Cluster 1	-	0 0 i	-	0 0 i	-	428	Vibrio campbellii 051011G	42804824	WP_045402877.1	NZ_BBKG01000117.1	-1	28469	29824	451	+	81	MIX5	157	255	1
Cluster 1	-	0 0 i	-	0 0 i	-	429	Vibrio campbellii 1114GL	42903114	WP_077262428.1	NZ_CP019634.1	-1	3418313	3419668	451	+	82	MIX5	157	255	1
Cluster 1	-	0 0 i	-	0 0 i	-	430	Vibrio campbellii 151112C	43003196	WP_045378929.1	NZ_CP025953.1	-1	3496180	3497535	451	+	83	MIX5	157	255	1
Cluster 1	-	0 0 i	-	0 0 i	-	431	Vibrio campbellii 151112C	43101779	WP_045378929.1	NZ_BBKW01000017.1	1	128718	130073	451	+	82	MIX5	157	255	1
Cluster 1	-	0 0 i	-	0 0 i	-	432	Vibrio campbellii 20130629003S01	43201159	WP_077200492.1	NZ_CP020076.1	-1	1310800	1312155	451	+	84	MIX5	157	255	1
Cluster 1	-	0 0 i	-	0 0 i	-	433	Vibrio campbellii 602L	43304685	WP_050910950.1	NZ_JPTF01000493.1	-1	5602	6957	451	+	84	MIX5	157	255	1
Cluster 1	-	0 0 i	-	0 0 i	-	434	Vibrio campbellii ABR2-13	43404181	WP_105066790.1	NZ_MSCE01000003.1	-1	711660	713015	451	+	82	MIX5	157	255	1
Cluster 1	-	0 0 i	-	0 0 i	-	435	Vibrio campbellii BoB-53	43501082	WP_103412904.1	NZ_CP026321.1	-1	1220886	1222241	451	+	84	MIX5	157	255	1
Cluster 1	-	0 0 i	-	0 0 i	-	1544	Vibrio jasicida idb.1.4	154402323	WP_104034944.1	NZ_PKNH01000041.1	1	83469	84803	444	+	96	MIX5	151	250	1
Cluster 1	-	0 0 i	-	0 0 i	-	436	Vibrio campbellii BoB-90	43602504	WP_103410771.1	NZ_CP026315.1	-1	2768330	2769685	451	+	84	MIX5	157	255	1
Cluster 1	-	0 0 i	-	0 0 i	-	1545	Vibrio jasicida 090810c	154503271	WP_038871925.1	NZ_CP025792.1	-1	3590853	3592187	444	+	96	MIX5	151	250	1
Cluster 1	-	0 0 i	-	0 0 i	-	1733	Vibrio owensii LMG 25430	173300085	WP_039984261.1	NZ_BAOE01000002.1	1	59089	60441	450	+	94	MIX5	157	256	1
Cluster 1	-	0 0 i	-	0 0 i	-	1732	Vibrio owensii CAIM 1854 = LMG 25443 DY05	173205272	WP_020197909.1	NZ_JPRD01000059.1	1	27615	28967	450	+	93	MIX5	157	256	1
Cluster 1	-	0 0 i	-	0 0 i	-	438	Vibrio campbellii CAIM1500	43803963	WP_051118625.1	NZ_JPTH01001147.1	1	1719	3074	451	+	82	MIX5	157	255	1
Cluster 1	-	0 0 i	-	0 0 i	-	1731	Vibrio owensii CAIM 1854 = LMG 25443	173105533	WP_020197909.1	NZ_BAOH01000153.1	1	27654	29006	450	+	93	MIX5	157	256	1
Cluster 1	-	0 0 i	-	0 0 i	-	439	Vibrio campbellii CCS02	43904549	WP_045458129.1	NZ_BBKX01000103.1	-1	146205	147560	451	+	82	MIX5	157	255	1
Cluster 1	-	0 0 i	-	0 0 i	-	1730	Vibrio owensii ATCC 25919	173002409	WP_038895245.1	NZ_BANZ01000016.1	1	105834	107186	450	+	93	MIX5	157	256	1
Cluster 1	-	0 0 i	-	0 0 i	-	440	Vibrio campbellii DS40M4	44001950	WP_010649040.1	NZ_CP030788.1	1	2078504	2079859	451	+	83	MIX5	157	255	1
Cluster 1	-	0 0 i	-	0 0 i	-	441	Vibrio campbellii E1	44100305	WP_050904594.1	NZ_JPTJ01000036.1	-1	6105	7460	451	+	82	MIX5	157	255	1
Cluster 1	-	0 0 i	-	0 0 i	-	442	Vibrio campbellii LA16-V1	44201221	WP_086369145.1	NZ_CP021145.1	-1	1377979	1379334	451	+	82	MIX5	157	255	1
Cluster 1	-	0 0 i	-	0 0 i	-	1497	Vibrio harveyi CUB2	149703884	WP_061009911.1	NZ_LNRB01000012.1	1	145280	146614	444	+	93	MIX5	151	250	1
Cluster 1	-	0 0 i	-	0 0 i	-	1729	Vibrio owensii 47666-1	172904075	WP_039842281.1	NZ_JPRC01000018.1	-1	198353	199705	450	+	93	MIX5	157	256	1
Cluster 1	-	0 0 i	-	0 0 i	-	1728	Vibrio owensii XSBZ03	172802710	WP_078608439.1	NZ_CP019959.1	-1	3110622	3111974	450	+	93	MIX5	157	256	1
Cluster 1	-	0 0 i	-	0 0 i	-	443	Vibrio campbellii LB102	44303167	WP_079402179.1	NZ_MWRX01000005.1	1	144755	146110	451	+	84	MIX5	157	255	1
Cluster 1	-	0 0 i	-	0 0 i	-	1546	Vibrio jasicida 090810c	154604466	WP_038871925.1	NZ_BAOC01000060.1	1	121150	122484	444	+	96	MIX5	151	250	1
Cluster 1	-	0 0 i	-	0 0 i	-	444	Vibrio campbellii LMB29	44401087	WP_077200492.1	NZ_CP019293.1	-1	1232649	1234004	451	+	84	MIX5	157	255	1
Cluster 1	-	0 0 i	-	0 0 i	-	445	Vibrio campbellii UMTGB204	44503306	WP_047480859.1	NZ_JSFE01000005.1	1	149147	150502	451	+	82	MIX5	157	255	1
Cluster 1	-	0 0 i	-	0 0 i	-	1727	Vibrio owensii SH14	172703778	WP_054824129.1	NZ_LKMC01000011.1	-1	210474	211826	450	+	93	MIX5	157	256	1
Cluster 1	-	0 0 i	-	0 0 i	-	446	Vibrio campbellii VIB391	44601047	WP_081233180.1	NZ_MNLF01000002.1	1	147059	148414	451	+	83	MIX5	157	255	1
Cluster 1	-	0 0 i	-	0 0 i	-	2730	Vibrio sp. V1B	273002773	WP_095760438.1	NZ_NRQQ01000027.1	-1	69033	70367	444	+	96	MIX5	151	250	1
Cluster 1	-	0 0 i	-	0 0 i	-	2611	Vibrio sp. 10N.222.52.B12	261100492	WP_102386992.1	NZ_MDAW01000036.1	1	121667	123001	444	+	96	MIX5	151	250	1
Cluster 1	-	0 0 i	-	0 0 i	-	447	Vibrio campbellii 200612B	44701761	WP_038889934.1	NZ_BANY01000022.1	-1	171650	173005	451	+	84	MIX5	157	255	1
Cluster 1	-	0 0 i	-	0 0 i	-	1547	Vibrio jasicida CAIM 1864 = LMG 25398	154703882	WP_038880574.1	NZ_BAOG01000068.1	1	54960	56294	444	+	96	MIX5	151	250	1
Cluster 1	-	0 0 i	-	0 0 i	-	1533	Vibrio jasicida 201212A	153302079	WP_045405781.1	NZ_BBLA01000026.1	-1	321223	322557	444	+	97	MIX5	151	250	1
Cluster 1	-	0 0 i	-	0 0 i	-	1514	Vibrio harveyi 1DA3	151400472	WP_005435009.1	NZ_ACZC01000005.1	1	55407	56759	450	+	93	MIX5	157	256	1
Cluster 1	-	0 0 i	-	0 0 i	-	1726	Vibrio owensii OCN002	172602408	WP_045480860.1	NZ_BBKO01000023.1	-1	765630	766982	450	+	90	MIX5	157	256	1
Cluster 1	-	0 0 i	-	0 0 i	-	1725	Vibrio owensii NCCB 76037	172503747	WP_038895245.1	NZ_LNQY01000005.1	1	150990	152342	450	+	93	MIX5	157	256	1
Cluster 1	-	0 0 i	-	0 0 i	-	1724	Vibrio owensii GRA50-12	172403343	WP_041058237.1	NZ_BBPJ01000005.1	-1	327984	329336	450	+	93	MIX5	157	256	1
Cluster 1	-	0 0 i	-	0 0 i	-	1508	Vibrio harveyi NCTC11318	150804046	WP_038895245.1	NZ_UHIN01000003.1	1	273420	274772	450	+	93	MIX5	157	256	1
Cluster 1	-	0 0 i	-	0 0 i	-	1539	Vibrio jasicida GB-215	153902507	WP_104026598.1	NZ_PKNI01000040.1	1	82597	83931	444	+	96	MIX5	151	250	1
Cluster 1	-	0 0 i	-	0 0 i	-	1722	Vibrio owensii 051011B	172200879	WP_045412060.1	NZ_BBLB01000016.1	1	15805	17157	450	+	93	MIX5	157	256	1
Cluster 1	-	0 0 i	-	0 0 i	-	450	Vibrio campbellii CAIM 519 = NBRC 15631 ATCC 25920, CAIM 519T	45001996	WP_038863389.1	NZ_CP015863.1	1	2150686	2152041	451	+	83	MIX5	157	255	1
Cluster 1	-	0 0 i	-	0 0 i	-	1548	Vibrio jasicida MWB 21	154801461	WP_039974960.1	NZ_BAOA01000025.1	1	14879	16213	444	+	96	MIX5	151	250	1
Cluster 1	-	0 0 i	-	0 0 i	-	1721	Vibrio owensii 051011B	172103368	WP_045412060.1	NZ_CP025796.1	-1	3699819	3701171	450	+	93	MIX5	157	256	1
Cluster 1	-	0 0 i	-	0 0 i	-	1534	Vibrio jasicida 270813B	153403453	WP_104037875.1	NZ_PKNM01000111.1	1	136498	137832	444	+	97	MIX5	151	250	1
Cluster 1	-	0 0 i	-	0 0 i	-	1505	Vibrio harveyi KC13.17.5	150500298	WP_050912724.1	NZ_DF967924.1	1	135010	136365	451	+	82	MIX5	157	255	1
Cluster 1	-	0 0 i	-	0 0 i	-	452	Vibrio campbellii CAIM 519 = NBRC 15631	45203304	WP_038863389.1	NZ_BAOF01000060.1	1	13519	14874	451	+	83	MIX5	157	255	1
Cluster 1	-	0 0 i	-	0 0 i	-	2676	Vibrio sp. HENC-03	267603648	WP_009706948.1	NZ_JH976125.1	1	146421	147773	450	+	93	MIX5	157	256	1
Cluster 1	-	0 0 i	-	0 0 i	-	453	Vibrio campbellii DS40M4	45303823	WP_010649040.1	NZ_AGIE01000081.1	1	11874	13229	451	+	83	MIX5	157	255	1
Cluster 1	-	0 0 i	-	0 0 i	-	454	Vibrio campbellii HY01	45403369	WP_005431065.1	NZ_DS179564.1	-1	54427	55782	451	+	84	MIX5	157	255	1
Cluster 1	-	0 0 i	-	0 0 i	-	1507	Vibrio harveyi MOR3	150703757	WP_061035898.1	NZ_LNRD01000010.1	1	158007	159341	444	+	96	MIX5	151	250	1
Cluster 1	DUF2235	0 0 i	-	0 Y n5-15c20/21o	+	2113	Vibrio parahaemolyticus GCSL_R17	211301629	WP_069493398.1	NZ_MIQQ01000042.1	-1	191196	193859	887	+	-11	MIX5	136	235	1
Cluster 1	DUF2235	0 0 i	-	0 Y n5-15c20/21o	+	2666	Vibrio sp. ArtGut-C1	266603360	WP_085344103.1	NZ_NCTH01000021.1	1	26013	28682	889	+	-11	MIX5-MIX1	138	269	2
Cluster 1	DUF2235	0 0 i	-	0 Y n5-15c20/21o	+	2181	Vibrio parahaemolyticus KS17.S5-1	218104072	WP_110178051.1	NZ_PJJY01000012.1	-1	114393	117056	887	+	-11	MIX5-MIX1	136	267	2
Cluster 1	DUF2235	0 0 i	-	0 Y n7-18c23/24o	+	1507	Vibrio harveyi MOR3	150700269	WP_081094889.1	NZ_LNRD01000001.1	1	278740	281082	780	+	-17	MIX5	106	206	1
Cluster 1	DUF2235	0 0 i	-	0 Y n5-15c20/21o	+	2245	Vibrio parahaemolyticus NCKU_TN_S02	224504787	WP_031431017.1	NZ_JPKV01000023.1	-1	67275	69944	889	+	-11	MIX5	138	237	1
Cluster 1	DUF2235	0 0 i	-	0 Y n6-16c20/21o	+	2664	Vibrio sp. A511	266403675	WP_114787852.1	NZ_QLYY01000027.1	1	30108	32777	889	+	-11	MIX5	134	232	1
Cluster 1	DUF2235	0 0 i	-	0 Y n5-15c20/21o	+	2284	Vibrio parahaemolyticus R13	228400497	WP_108744763.1	NZ_CP028342.1	1	555512	558178	888	+	-11	MIX5	138	236	1
Cluster 1	DUF2235	0 0 i	-	0 Y n6-16c20/21o	+	2664	Vibrio sp. A511	266403477	WP_114787662.1	NZ_QLYY01000024.1	-1	37809	40478	889	+	-11	MIX5	134	232	1
Cluster 1	DUF2235	0 0 i	-	0 Y n5-15c20/21o	+	2664	Vibrio sp. A511	266401335	WP_114785571.1	NZ_QLYY01000009.1	-1	134676	137357	893	+	-11	MIX5	131	230	1
Cluster 1	DUF2235	0 0 i	-	0 Y n7-18c23/24o	+	2695	Vibrio sp. JCM 19064	269500177	WP_054755137.1	NZ_BAXW01000001.1	1	274795	277209	804	+	-17	MIX5	132	232	1
Cluster 1	DUF2235	0 0 i	-	0 Y n5-15c20/21o	+	2285	Vibrio parahaemolyticus R14	228500484	WP_108744763.1	NZ_CP028141.1	1	534894	537560	888	+	-11	MIX5	138	236	1
Cluster 1	DUF2235	0 0 i	-	0 Y n5-15c20/21o	+	1535	Vibrio jasicida ABR3-11	153500276	WP_105068046.1	NZ_MSCF01000001.1	-1	338471	341152	893	+	-11	MIX5	138	238	1
Cluster 1	DUF2235	0 0 i	-	0 Y n5-15c20/21o	+	316	Vibrio alginolyticus K04M3	31603212	WP_086047175.1	NZ_CP017897.1	-1	58304	60973	889	+	-11	MIX5	138	237	1
Cluster 1	DUF2235	0 0 i	-	0 0 i	-	1533	Vibrio jasicida 201212A	153304346	WP_082041584.1	NZ_BBLA01000062.1	-1	719	3055	778	+	112	MIX5	106	206	1
Cluster 1	DUF2235	0 0 i	-	0 0 i	-	1547	Vibrio jasicida CAIM 1864 = LMG 25398	154701110	WP_081634927.1	NZ_BAOG01000022.1	-1	10805	13141	778	+	112	MIX5	106	206	1
Cluster 1	DUF2235	0 0 i	-	0 Y n5-15c20/21o	+	1498	Vibrio harveyi FDAARGOS_106	149802874	WP_050935046.1	NZ_LRIF02000002.1	-1	839207	841870	887	+	-11	MIX5	136	235	1
Cluster 1	DUF2235	0 0 i	-	0 Y n7-18c23/24o	+	1532	Vibrio jasicida 200612G	153203896	WP_082038329.1	NZ_BBKZ01000045.1	-1	10752	13088	778	+	-17	MIX5	106	206	1
Cluster 1	DUF2235	0 0 i	-	0 Y n5-15c20/21o	+	1497	Vibrio harveyi CUB2	149704176	WP_061010216.1	NZ_LNRB01000015.1	-1	32490	35159	889	+	-11	MIX5-MIX1	138	269	2
Cluster 1	DUF2235	0 0 i	-	0 0 i	-	1546	Vibrio jasicida 090810c	154605057	WP_081634812.1	NZ_BAOC01000081.1	1	6643	8976	777	+	112	MIX5	105	205	1
Cluster 1	DUF2235	0 0 i	-	0 0 i	-	2611	Vibrio sp. 10N.222.52.B12	261101884	WP_102388244.1	NZ_MDAW01000110.1	-1	146191	148527	778	+	112	MIX5	106	206	1
Cluster 1	DUF2235	0 0 i	-	0 0 i	-	2730	Vibrio sp. V1B	273000978	WP_081634812.1	NZ_NRQQ01000005.1	-1	180510	182843	777	+	112	MIX5	105	205	1
Cluster 1	DUF2235	0 0 i	-	0 Y n5-15c20/21o	+	1728	Vibrio owensii XSBZ03	172800061	WP_078607064.1	NZ_CP019959.1	-1	78785	81454	889	+	-11	MIX5	138	237	1
Cluster 1	DUF2235	0 0 i	-	0 Y n5-15c20/21o	+	442	Vibrio campbellii LA16-V1	44200134	WP_086369817.1	NZ_CP021145.1	-1	151268	153937	889	+	-11	MIX5	138	237	1
Cluster 1	DUF2235	0 0 i	-	0 Y n5-15c20/21o	+	2591	Vibrio rotiferianus DAT722	259101456	WP_010447412.1	NZ_AFAJ01000025.1	1	200813	203755	980	+	-11	MIX5	231	331	1
Cluster 1	DUF2235	0 0 i	-	0 0 i	-	1545	Vibrio jasicida 090810c	154505104	WP_081634812.1	NZ_CP025793.1	-1	1992682	1995015	777	+	112	MIX5	105	205	1
Cluster 1	DUF2235	0 0 i	-	0 0 i	-	1535	Vibrio jasicida ABR3-11	153501722	WP_105068082.1	NZ_MSCF01000001.1	1	1945957	1948293	778	+	112	MIX5	106	206	1
Cluster 1	DUF2235	0 0 i	-	0 Y n5-15c20/21o	+	436	Vibrio campbellii BoB-90	43601698	WP_103411127.1	NZ_CP026315.1	1	1883376	1886045	889	+	-11	MIX5-MIX1	138	269	2
Cluster 1	DUF2235	0 0 i	-	0 Y n5-15c20/21o	+	1733	Vibrio owensii LMG 25430	173300369	WP_039984575.1	NZ_BAOE01000008.1	1	5758	8439	893	+	-11	MIX5	138	238	1
Cluster 1	DUF2235	0 0 i	-	0 Y n5-15c20/21o	+	1435	Vibrio diabolicus FDAARGOS_105	143502613	WP_104971828.1	NZ_CP014036.1	-1	2847989	2850655	888	+	-11	MIX5	138	236	1
Cluster 1	DUF2235	0 0 i	-	0 Y n5-15c20/21o	+	338	Vibrio alginolyticus 12G01	33800338	WP_005373720.1	NZ_CH902589.1	-1	309331	311997	888	+	-11	MIX5	138	236	1
Cluster 1	DUF2235	0 0 i	-	0 Y n7-18c23/24o	+	1544	Vibrio jasicida idb.1.4	154400265	WP_104034084.1	NZ_PKNH01000004.1	-1	84782	87118	778	+	-17	MIX5	106	206	1
Cluster 1	DUF2235	0 0 i	-	0 Y n7-18c23/24o	+	1543	Vibrio jasicida fram1	154302750	WP_104047280.1	NZ_PKNJ01000133.1	-1	50967	53309	780	+	-17	MIX5	106	206	1
Cluster 1	DUF2235	0 0 i	-	0 Y n5-15c20/21o	+	333	Vibrio alginolyticus UCD-9C	33300575	WP_005373720.1	NZ_LJTH01000002.1	1	67975	70641	888	+	-11	MIX5	138	236	1
Cluster 1	DUF2235	0 0 i	-	0 0 i	-	1542	Vibrio jasicida NCCB 100079	154203775	WP_081635218.1	NZ_LNQW01000021.1	1	705	3041	778	+	112	MIX5	106	206	1
Cluster 1	DUF2235	0 0 i	-	0 Y n7-18c23/24o	+	1489	Vibrio harveyi BSW7	148902165	WP_080869640.1	NZ_JXIM01000022.1	-1	10782	13118	778	+	-17	MIX5	106	206	1
Cluster 1	DUF2235	0 0 i	-	0 Y n5-15c20/21o	+	332	Vibrio alginolyticus UCD-53C	33201195	WP_005373720.1	NZ_LJTG01000003.1	1	67975	70641	888	+	-11	MIX5	138	236	1
Cluster 1	DUF2235	0 0 i	-	0 Y n5-15c20/21o	+	322	Vibrio alginolyticus K10K4	32203226	WP_086047175.1	NZ_CP017912.1	-1	58304	60973	889	+	-11	MIX5	138	237	1
Cluster 1	DUF2235	0 0 i	-	0 Y n5-15c20/21o	+	321	Vibrio alginolyticus K09K1	32100899	WP_086047175.1	NZ_CP017918.1	-1	989883	992552	889	+	-11	MIX5	138	237	1
Cluster 1	DUF2235	0 0 i	-	0 Y n7-18c23/24o	+	1540	Vibrio jasicida M3	154002184	WP_104029959.1	NZ_PKNG01000066.1	-1	22135	24477	780	+	-17	MIX5	106	206	1
Cluster 1	DUF2235	0 0 i	-	0 0 i	-	1488	Vibrio harveyi BSW5	148801994	WP_080774311.1	NZ_JXIL01000014.1	-1	10741	13077	778	+	112	MIX5	106	206	1
Cluster 1	DUF2235	0 0 i	-	0 0 i	-	1537	Vibrio jasicida BFLP-10	153703405	WP_084413344.1	NZ_DF977166.1	-1	723	3059	778	+	112	MIX5	106	206	1
Cluster 1	DUF2235	0 0 i	-	0 Y n5-15c20/21o	+	319	Vibrio alginolyticus K08M3	31903203	WP_086047175.1	NZ_CP017914.1	-1	58304	60973	889	+	-11	MIX5	138	237	1
Cluster 1	DUF2235	0 0 i	-	0 Y n5-15c20/21o	+	318	Vibrio alginolyticus K06K5	31803202	WP_086047175.1	NZ_CP017908.1	-1	58304	60973	889	+	-11	MIX5	138	237	1
Cluster 1	DUF2235	0 0 i	-	0 Y n5-15c20/21o	+	317	Vibrio alginolyticus K04M5	31703200	WP_086047175.1	NZ_CP017900.1	-1	58304	60973	889	+	-11	MIX5	138	237	1
Cluster 1	DUF2235	0 0 i	-	0 Y n5-15c20/21o	+	1539	Vibrio jasicida GB-215	153903527	WP_104026918.1	NZ_PKNI01000068.1	1	21246	23915	889	+	-11	MIX5-MIX1	138	269	2
Cluster 1	DUF2235	0 0 i	-	0 Y n5-15c20/21o	+	315	Vibrio alginolyticus K01M1	31503234	WP_086047175.1	NZ_CP017890.1	-1	58304	60973	889	+	-11	MIX5	138	237	1
Cluster 1	DUF2235	0 0 i	-	0 0 i	-	1539	Vibrio jasicida GB-215	153902187	WP_104026535.1	NZ_PKNI01000037.1	-1	10780	13116	778	+	112	MIX5	106	206	1
Cluster 1	DUF2235	0 0 i	-	0 Y n5-15c20/21o	+	2492	Vibrio parahaemolyticus S119	249201215	WP_029811819.1	NZ_AWJG01000041.1	1	17676	20345	889	+	-11	MIX5-MIX1	138	269	2
Cluster 1	DUF2235	0 0 i	-	0 0 i	-	1538	Vibrio jasicida CECT 7692	153803406	WP_084413344.1	NZ_PKNK01000132.1	-1	723	3059	778	+	112	MIX5	106	206	1
Cluster 1	DUF2235	0 0 i	-	0 Y n5-15c20/21o	+	1484	Vibrio harveyi 823TEZ1	148404645	WP_045490843.1	NZ_BBKY01000082.1	-1	492811	495480	889	+	-11	MIX5-MIX1	138	269	2
Cluster 1	DUF2235	0 0 i	-	0 Y n5-16c21/22o	+	1572	Vibrio lentus 10N.261.51.C9	157201985	WP_102308128.1	NZ_MCYK01000012.1	1	230524	233196	890	+	-8	MIX5	208	307	1
Cluster 1	DUF2235	0 0 i	-	0 Y n5-16c21/22o	+	2849	Vibrio tasmaniensis UCD-FRSSP16_35	284901670	WP_065103942.1	NZ_LZFY01000002.1	-1	834280	836952	890	+	-8	MIX5	208	307	1
Cluster 1	DUF2235	0 0 i	-	0 Y n5-16c21/22o	+	2839	Vibrio splendidus FF-500	283901507	WP_017081863.1	NZ_AJZH02000013.1	1	175483	178149	888	+	-8	MIX5	208	307	1
Cluster 1	DUF2235	0 0 i	-	0 Y n5-16c21/22o	-	2837	Vibrio splendidus 5S-101	283701735	WP_017079809.1	NZ_AJZG02000005.1	1	2066926	2069172	748	+	430	MIX5	68	167	1
Cluster 1	DUF2235	0 0 i	-	0 Y n5-16c21/22o	+	2834	Vibrio splendidus 12F01	283400739	WP_100216311.1	NZ_AIDS01000017.1	1	934	3180	748	+	-8	MIX5	68	167	1
Cluster 1	DUF2235	0 0 i	-	0 Y n5-16c21/22o	+	2825	Vibrio splendidus ZS_2	282500949	WP_108099491.1	NZ_PIFB01000004.1	1	14835	17501	888	+	-8	MIX5	208	307	1
Cluster 1	DUF2235	0 0 i	-	0 Y n5-16c21/22o	+	2823	Vibrio splendidus ZS_185	282301106	WP_108185220.1	NZ_PIFD01000006.1	1	114529	117195	888	+	-8	MIX5	208	307	1
Cluster 1	DUF2235	0 0 i	-	0 Y n5-16c21/22o	+	2822	Vibrio splendidus ZS_183	282200460	WP_108155488.1	NZ_PIFE01000002.1	-1	56796	59447	883	+	-8	MIX5	208	307	1
Cluster 1	DUF2235	0 0 i	-	0 Y n5-16c21/22o	+	2822	Vibrio splendidus ZS_183	282200187	WP_108155383.1	NZ_PIFE01000001.1	1	230173	232419	748	+	-8	MIX5	68	167	1
Cluster 1	DUF2235	0 0 i	-	0 Y n5-16c21/22o	+	2820	Vibrio splendidus ZS_173	282001550	WP_017079809.1	NZ_PIFG01000005.1	-1	257735	259981	748	+	-8	MIX5	68	167	1
Cluster 1	DUF2235	0 0 i	-	0 Y n5-16c21/22o	+	2794	Vibrio splendidus 5S_238	279401775	WP_108208914.1	NZ_PIFR01000006.1	-1	275463	278114	883	+	-8	MIX5	208	307	1
Cluster 1	DUF2235	0 0 i	-	0 Y n5-16c21/22o	+	2790	Vibrio splendidus 1S_296	279001463	WP_108086159.1	NZ_PIFV01000004.1	1	102959	105610	883	+	-8	MIX5	208	307	1
Cluster 1	DUF2235	0 0 i	-	0 Y n5-16c21/22o	+	2789	Vibrio splendidus 1S_146	278902890	WP_108162073.1	NZ_PIFW01000017.1	1	94538	97204	888	+	-8	MIX5	208	307	1
Cluster 1	DUF2235	0 0 i	-	0 Y n5-16c21/22o	+	2787	Vibrio splendidus 1S_129	278700191	WP_108155488.1	NZ_PIFY01000001.1	1	211530	214181	883	+	-8	MIX5	208	307	1
Cluster 1	DUF2235	0 0 i	-	0 Y n5-16c21/22o	+	2787	Vibrio splendidus 1S_129	278701058	WP_108155383.1	NZ_PIFY01000006.1	1	100172	102418	748	+	-8	MIX5	68	167	1
Cluster 1	DUF2235	0 0 i	-	0 Y n5-16c21/22o	+	2781	Vibrio splendidus 10N.286.52.F10	278100638	WP_102444355.1	NZ_MCTR01000003.1	-1	513527	516172	881	+	-8	MIX5	208	307	1
Cluster 1	DUF2235	0 0 i	-	0 Y n5-16c21/22o	+	2778	Vibrio splendidus 10N.286.52.B4	277804208	WP_102535196.1	NZ_MCUA01000121.1	-1	25227	27878	883	+	-8	MIX5	208	307	1
Cluster 1	DUF2235	0 0 i	-	0 Y n5-16c21/22o	+	2758	Vibrio splendidus 10N.261.46.E9	275804115	WP_102535196.1	NZ_MCZM01000081.1	-1	451043	453694	883	+	-8	MIX5	208	307	1
Cluster 1	DUF2235	0 0 i	-	0 Y n5-16c21/22o	+	2757	Vibrio splendidus 10N.261.46.B10	275704457	WP_102557634.1	NZ_MCZS01000305.1	-1	7740	10406	888	+	-8	MIX5	208	307	1
Cluster 1	DUF2235	0 0 i	-	0 Y n5-16c21/22o	+	1587	Vibrio lentus 10N.261.55.E8	158701347	WP_102308128.1	NZ_MCWR01000015.1	-1	658747	661419	890	+	-8	MIX5	208	307	1
Cluster 1	DUF2235	0 0 i	-	0 Y n5-16c21/22o	+	2736	Vibrio sp. ZF57	273604233	WP_065585209.1	NZ_MAKD01000142.1	1	2346	4997	883	+	-8	MIX5	208	307	1
Cluster 1	DUF2235	0 0 i	-	0 Y n5-16c21/22o	+	1560	Vibrio lentus 10N.261.46.B12	156004359	WP_102308128.1	NZ_MCZR01000035.1	-1	304346	307018	890	+	-8	MIX5	208	307	1
Cluster 1	DUF2235	0 0 i	-	0 Y n5-16c21/22o	+	1577	Vibrio lentus 10N.261.52.C7	157701955	WP_102308128.1	NZ_MCXW01000015.1	1	157304	159976	890	+	-8	MIX5	208	307	1
Cluster 1	DUF2235	0 0 i	-	0 Y n5-16c21/22o	+	1558	Vibrio lentus 10N.261.45.F9	155800138	WP_102308128.1	NZ_MCZU01000001.1	1	157531	160203	890	+	-8	MIX5	208	307	1
Cluster 1	DUF2235	0 0 i	-	0 Y n5-16c21/22o	+	1589	Vibrio lentus 10N.286.45.B9	158900802	WP_102308128.1	NZ_MCWH01000001.1	-1	855390	858062	890	+	-8	MIX5	208	307	1
Cluster 1	DUF2235	0 0 i	-	0 Y n5-16c21/22o	+	1611	Vibrio lentus 10N.286.52.E10	161101179	WP_102308128.1	NZ_MCTT01000002.1	-1	855274	857946	890	+	-8	MIX5	208	307	1
Cluster 1	DUF2235	0 0 i	-	0 Y n5-16c21/22o	+	1556	Vibrio lentus 10N.261.45.E3	155603764	WP_102308128.1	NZ_MCZY01000024.1	-1	312013	314685	890	+	-8	MIX5	208	307	1
Cluster 1	DUF2235	0 0 i	-	0 Y n5-16c21/22o	+	1605	Vibrio lentus 10N.286.49.F11	160504115	WP_102308128.1	NZ_MCUO01000065.1	-1	896386	899058	890	+	-8	MIX5	208	307	1
Cluster 1	DUF2235	0 0 i	-	0 Y n5-16c21/22o	+	1554	Vibrio lentus 10N.261.45.C7	155400211	WP_102308128.1	NZ_MDAC01000002.1	1	24180	26852	890	+	-8	MIX5	208	307	1
Cluster 1	DUF2235	0 0 i	-	0 Y n5-16c21/22o	+	2626	Vibrio sp. 10N.261.52.E5	262602944	WP_102333113.1	NZ_MCXT01000034.1	-1	25896	28541	881	+	-8	MIX5	208	307	1
Cluster 1	DUF2235	0 0 i	-	0 Y n5-16c21/22o	+	1552	Vibrio lentus 10N.261.45.B10	155203259	WP_102308128.1	NZ_MDAH01000057.1	1	27532	30204	890	+	-8	MIX5	208	307	1
Cluster 1	DUF2235	0 0 i	-	0 Y n5-16c21/22o	+	1598	Vibrio lentus 10N.286.46.B8	159801813	WP_102308128.1	NZ_MCVS01000009.1	-1	658486	661158	890	+	-8	MIX5	208	307	1
Cluster 1	DUF2235	0 0 i	-	0 Y n5-16c21/22o	+	1595	Vibrio lentus 10N.286.46.A10	159502556	WP_102308128.1	NZ_MCVX01000011.1	-1	919655	922327	890	+	-8	MIX5	208	307	1
Cluster 1	DUF2235	0 0 i	-	0 Y n5-16c21/22o	+	1590	Vibrio lentus 10N.286.45.C1	159001005	WP_102291054.1	NZ_MCWG01000004.1	1	565248	567899	883	+	-8	MIX5	208	307	1
Cluster 1	DUF2235	0 0 i	-	0 Y n5-16c21/22o	+	1602	Vibrio lentus 10N.286.48.A9	160204195	WP_102269083.1	NZ_MCVH01000209.1	1	5585	8236	883	+	-8	MIX5	208	307	1
Cluster 1	DUF2235	0 0 i	-	0 Y n5-16c21/22o	+	2625	Vibrio sp. 10N.261.52.A1	262504770	WP_102426110.1	NZ_MCYD01001125.1	-1	9046	11712	888	+	-8	MIX5	208	307	1
Cluster 1	DUF2235	0 0 i	-	0 Y n5-16c21/22o	+	1607	Vibrio lentus 10N.286.51.B9	160703505	WP_102539394.1	NZ_MCUE01000024.1	-1	172212	174878	888	+	-8	MIX5	208	307	1
Cluster 1	DUF2235	0 0 i	-	0 Y n5-16c21/22o	+	2853	Vibrio tasmaniensis 5F-79	285300355	WP_017104700.1	NZ_AJZP01000015.1	1	14767	17418	883	+	-8	MIX5	208	307	1
Cluster 1	DUF2235	0 0 i	-	0 Y n5-16c21/22o	+	1626	Vibrio lentus 10N.286.55.A2	162600831	WP_102269083.1	NZ_MCSO01000028.1	-1	15422	18073	883	+	-8	MIX5	208	307	1
Cluster 1	DUF2235	0 0 i	-	0 Y n5-16c21/22o	+	1588	Vibrio lentus 10N.286.45.B8	158804181	WP_102269083.1	NZ_MCWI01000191.1	1	39143	41794	883	+	-8	MIX5	208	307	1
Cluster 1	DUF2235	0 0 i	-	0 Y n5-16c21/22o	+	1631	Vibrio lentus 5F79	163102619	WP_017104700.1	NZ_MAKA01000211.1	1	31806	34457	883	+	-8	MIX5	208	307	1
Cluster 1	DUF2235	0 0 i	-	0 Y n5-16c21/22o	+	2753	Vibrio splendidus 10N.222.52.F3	275304610	WP_102501470.1	NZ_MDAS01000065.1	1	18780	21446	888	+	-8	MIX5	208	307	1
Cluster 1	DUF2235	0 0 i	-	0 Y n5-16c21/22o	+	1579	Vibrio lentus 10N.261.52.F1	157902643	WP_102479508.1	NZ_MCXQ01000010.1	-1	70920	73586	888	+	-8	MIX5	208	307	1
Cluster 1	DUF2235	0 0 i	-	0 Y n5-16c21/22o	+	1578	Vibrio lentus 10N.261.52.C9	157800955	WP_102269083.1	NZ_MCXV01000046.1	1	4831	7482	883	+	-8	MIX5	208	307	1
Cluster 1	DUF2235	0 0 i	-	0 Y n5-16c21/22o	+	1629	Vibrio lentus 10N.286.55.C2	162903515	WP_102269083.1	NZ_MCSH01000169.1	-1	37238	39889	883	+	-8	MIX5	208	307	1
Cluster 1	DUF2235	0 0 i	-	0 Y n5-16c21/22o	+	1567	Vibrio lentus 10N.261.48.C12	156702600	WP_102539394.1	NZ_MCZC01000015.1	-1	171539	174205	888	+	-8	MIX5	208	307	1
Cluster 1	DUF2235	0 0 i	-	-	+	2827	Vibrio splendidus ZS_213	282703538	WP_108194668.1	NZ_PIEZ01000034.1	-1	213	2879	888	-	-8	MIX5	208	307	1
Cluster 1	DUF2235	0 0 i	-	-	+	64	Enterovibrio norvegicus FF-162	6404609	WP_017005903.1	NZ_AJYE02000464.1	-1	38792	41518	908	-	-8	MIX5	226	326	1
Cluster 1	-	0 0 i	-	-	-	2695	Vibrio sp. JCM 19064	269502338	WP_054756774.1	NZ_BAXW01000008.1	-1	150950	152284	444	-	0	MIX5	151	250	1
Cluster 1	DUF2235	0 0 i	DUF1566	0 0 i	-	1343	Vibrio coralliilyticus NA0301	134302952	WP_099608692.1	NZ_AUTV01000003.1	1	816050	818536	828	+	734	MIX5	148	247	1
Cluster 1	DUF2235	0 0 i	DUF1566	0 0 i	-	2667	Vibrio sp. B183	266701067	WP_051912470.1	NZ_JPQB01000004.1	-1	508763	511249	828	+	734	MIX5	148	247	1
Cluster 1	-	0 0 i	DUF2235	0 0 i	+	2578	Vibrio parahaemolyticus v110	257800200	WP_023622831.1	NZ_AQPJ01000361.1	-1	4214	5866	550	+	-59	MIX5-MIX1	131	262	2
Cluster 9	-	0 0 i	-	0 Y n5-16c24/25o	+	2068	Vibrio parahaemolyticus CTVP43C	206804477	WP_029844545.1	NZ_NIXU01000023.1	1	1507	3162	551	+	23	MIX1	236	382	1
Cluster 9	-	0 0 i	-	0 Y n5-12c17/18o	+	2005	Vibrio parahaemolyticus CFSAN012491	200501221	WP_020903837.1	NZ_JNUG02000007.1	1	1643	3313	556	+	23	MIX1	241	387	1
Cluster 9	-	0 0 i	-	0 Y n5-16c24/25o	+	1776	Vibrio parahaemolyticus 10-4243	177604220	WP_079451729.1	NZ_LASM01000029.1	-1	248626	250296	556	+	23	MIX1	241	387	1
Cluster 9	-	0 0 i	-	0 Y n5-12c17/18o	+	2168	Vibrio parahaemolyticus HS-13-1	216802812	WP_031828310.1	NZ_LFZD01000040.1	-1	175658	177313	551	+	23	MIX1	236	382	1
Cluster 9	-	0 0 i	-	0 Y n5-16c24/25o	+	2175	Vibrio parahaemolyticus ISF-77-01	217503305	WP_053320437.1	NZ_LFZG01000040.1	1	1877	3532	551	+	23	MIX1	236	382	1
Cluster 9	-	0 0 i	-	0 Y n5-16c24/25o	+	2823	Vibrio splendidus ZS_185	282303659	WP_108186092.1	NZ_PIFD01000033.1	1	1428	3083	551	+	23	MIX1	236	382	1
Cluster 9	-	0 0 i	-	0 Y n5-16c24/25o	+	2290	Vibrio parahaemolyticus S176-10	229000957	WP_054389483.1	NZ_LIRU01000031.1	-1	222765	224420	551	+	23	MIX1	236	382	1
Cluster 9	-	0 0 i	-	0 Y n5-16c24/25o	+	1548	Vibrio jasicida MWB 21	154803984	WP_039977009.1	NZ_BAOA01000084.1	1	2048	3703	551	+	23	MIX1	236	382	1
Cluster 9	-	0 0 i	-	0 Y n5-12c17/18o	+	2261	Vibrio parahaemolyticus ND23	226101403	WP_102590188.1	NZ_POAX01000003.1	1	164738	166393	551	+	23	MIX1	236	382	1
Cluster 9	-	0 0 i	-	0 Y n5-12c17/18o	+	2259	Vibrio parahaemolyticus ND21	225903017	WP_102590188.1	NZ_POAZ01000008.1	1	164162	165817	551	+	23	MIX1	236	382	1
Cluster 9	-	0 0 i	-	0 Y n5-16c24/25o	+	2710	Vibrio sp. T9	271003301	WP_109169805.1	NZ_NIGY01000008.1	1	1355	3010	551	+	23	MIX1	236	382	1
Cluster 9	-	0 0 i	-	0 Y n5-12c17/18o	+	1994	Vibrio parahaemolyticus CFSAN007452	199400192	WP_020903837.1	NZ_JNTJ02000009.1	1	1892	3562	556	+	23	MIX1	241	387	1
Cluster 9	-	0 0 i	-	0 Y n5-16c24/25o	+	2081	Vibrio parahaemolyticus FORC_008	208101734	WP_082241093.1	NZ_CP009982.1	-1	1792654	1794324	556	+	23	MIX1	241	387	1
Cluster 9	-	0 0 i	-	0 Y n5-16c24/25o	+	1989	Vibrio parahaemolyticus CFSAN007447	198902409	WP_029844545.1	NZ_JNTE02000008.1	1	519077	520732	551	+	23	MIX1	236	382	1
Cluster 9	-	0 0 i	-	0 Y n5-16c24/25o	+	1986	Vibrio parahaemolyticus CFSAN007444	198602848	WP_083119842.1	NZ_JNTB02000015.1	1	2473	4143	556	+	23	MIX1	241	387	1
Cluster 9	-	0 0 i	-	0 Y n5-12c17/18o	+	2258	Vibrio parahaemolyticus ND20	225802884	WP_102590188.1	NZ_POBA01000011.1	-1	10548	12203	551	+	23	MIX1	236	382	1
Cluster 9	-	0 0 i	-	0 Y n5-12c17/18o	+	1996	Vibrio parahaemolyticus CFSAN007454	199601123	WP_031828310.1	NZ_JNUO02000007.1	-1	176126	177781	551	+	23	MIX1	236	382	1
Cluster 9	-	0 0 i	-	0 Y n5-12c17/18o	+	2099	Vibrio parahaemolyticus GCSL_R13	209903324	WP_069492020.1	NZ_MIQO01000120.1	-1	42113	43768	551	+	23	MIX1	236	382	1
Cluster 9	-	0 0 i	-	0 Y n5-12c17/18o	+	2256	Vibrio parahaemolyticus ND18	225601948	WP_102590188.1	NZ_POBC01000004.1	1	164738	166393	551	+	23	MIX1	236	382	1
Cluster 9	-	0 0 i	-	0 Y n5-16c24/25o	+	2100	Vibrio parahaemolyticus GCSL_R130	210004308	WP_053320437.1	NZ_MUCG01000025.1	-1	37220	38875	551	+	23	MIX1	236	382	1
Cluster 9	-	0 0 i	-	0 Y n5-12c17/18o	+	2166	Vibrio parahaemolyticus HS-06-05	216602950	WP_053812260.1	NZ_LIRS01000086.1	1	2333	3988	551	+	23	MIX1	236	382	1
Cluster 9	-	0 0 i	-	0 Y n5-12c17/18o	+	2324	Vibrio parahaemolyticus Vp294	232402727	WP_025510597.1	NZ_MSAN01000005.1	-1	408370	410025	551	+	23	MIX1	236	382	1
Cluster 9	-	0 0 i	-	0 Y n5-16c24/25o	+	2454	Vibrio parahaemolyticus S073	245403897	WP_025624911.1	NZ_AWKS01000180.1	-1	6057	7712	551	+	23	MIX1	236	382	1
Cluster 9	-	0 0 i	-	0 Y n5-16c20/21o	+	2686	Vibrio sp. J2-31	268604109	WP_048610610.1	NZ_CCKO01000038.1	1	1354	3009	551	+	23	MIX1	236	382	1
Cluster 9	-	0 0 i	-	0 Y n5-16c24/25o	+	2113	Vibrio parahaemolyticus GCSL_R17	211300675	WP_025624911.1	NZ_MIQQ01000025.1	-1	143276	144931	551	+	23	MIX1	236	382	1
Cluster 9	-	0 0 i	-	0 Y n5-16c24/25o	+	2327	Vibrio parahaemolyticus Vp37	232703446	WP_086610194.1	NZ_MSAQ01000020.1	-1	10598	12253	551	+	23	MIX1	236	382	1
Cluster 9	-	0 0 i	-	0 Y n5-12c17/18o	+	2125	Vibrio parahaemolyticus GCSL_R51	212504730	WP_031828310.1	NZ_MIRB01000100.1	-1	40883	42538	551	+	23	MIX1	236	382	1
Cluster 9	-	0 0 i	-	0 Y n5-16c22/23o	+	2667	Vibrio sp. B183	266703045	WP_038161559.1	NZ_JPQB01000014.1	-1	161217	162872	551	+	22	MIX1	236	382	1
Cluster 9	-	0 0 i	-	0 Y n5-12c17/18o	+	2255	Vibrio parahaemolyticus ND17	225501407	WP_102590188.1	NZ_POBD01000003.1	1	164738	166393	551	+	23	MIX1	236	382	1
Cluster 9	-	0 0 i	-	0 Y n5-16c24/25o	+	2758	Vibrio splendidus 10N.261.46.E9	275803268	WP_102533688.1	NZ_MCZM01000056.1	1	1640	3295	551	+	23	MIX1	236	382	1
Cluster 9	-	0 0 i	-	0 Y n5-12c17/18o	+	2233	Vibrio parahaemolyticus NA6	223301386	WP_102590188.1	NZ_POBU01000005.1	-1	31849	33504	551	+	23	MIX1	236	382	1
Cluster 9	-	0 0 i	-	0 Y n5-16c24/25o	+	2134	Vibrio parahaemolyticus GCSL_R60	213402535	WP_079855958.1	NZ_MIRJ01000068.1	1	1522	3192	556	+	23	MIX1	241	387	1
Cluster 9	-	0 0 i	-	0 Y n5-16c24/25o	+	2136	Vibrio parahaemolyticus GCSL_R63	213600820	WP_053320437.1	NZ_MIRL01000008.1	-1	37151	38806	551	+	23	MIX1	236	382	1
Cluster 9	-	0 0 i	-	0 Y n5-12c17/18o	+	2332	Vibrio parahaemolyticus xtf27	233202391	WP_086483675.1	NZ_MRTA01000004.1	-1	41061	42716	551	+	23	MIX1	236	382	1
Cluster 9	-	0 0 i	-	0 Y n5-12c17/18o	+	2140	Vibrio parahaemolyticus GCSL_R75	214000466	WP_031828310.1	NZ_MIRO01000018.1	1	1448	3103	551	+	23	MIX1	236	382	1
Cluster 9	-	0 0 i	-	0 Y n5-16c24/25o	+	2340	Vibrio parahaemolyticus 3259	234003224	WP_080232477.1	NZ_AVOL01000005.1	-1	1698125	1699795	556	+	23	MIX1	241	387	1
Cluster 9	-	0 0 i	-	0 Y n5-12c17/18o	+	2235	Vibrio parahaemolyticus NA8	223501799	WP_102590188.1	NZ_POBS01000004.1	1	164738	166393	551	+	23	MIX1	236	382	1
Cluster 9	-	0 0 i	-	0 Y n5-12c17/18o	+	2479	Vibrio parahaemolyticus S105	247903334	WP_020903837.1	NZ_AWJT01000188.1	1	1392	3062	556	+	23	MIX1	241	387	1
Cluster 9	-	0 0 i	-	0 Y n5-12c17/18o	+	2434	Vibrio parahaemolyticus S049	243404303	WP_020903837.1	NZ_AWLM01000312.1	-1	1861	3531	556	+	23	MIX1	241	387	1
Cluster 9	-	0 0 i	-	0 Y n5-12c17/18o	+	2253	Vibrio parahaemolyticus ND15	225301798	WP_102590188.1	NZ_POBF01000004.1	1	164738	166393	551	+	23	MIX1	236	382	1
Cluster 9	-	0 0 i	-	0 Y n5-12c17/18o	+	2252	Vibrio parahaemolyticus ND14	225202345	WP_102590188.1	NZ_POBG01000005.1	1	164738	166393	551	+	23	MIX1	236	382	1
Cluster 9	-	0 0 i	-	0 Y n5-12c17/18o	+	1751	Vibrio parahaemolyticus 07-2964	175103095	WP_020903837.1	NZ_LRSV01000021.1	1	1814	3484	556	+	23	MIX1	241	387	1
Cluster 9	-	0 0 i	-	0 Y n5-16c24/25o	+	2854	Vibrio tasmaniensis LGP32	285400959	WP_041473131.1	NC_011744.2	-1	1130667	1132322	551	+	23	MIX1	236	382	1
Cluster 9	-	0 0 i	-	0 Y n5-16c24/25o	+	2431	Vibrio parahaemolyticus S046	243104047	WP_079451729.1	NZ_AWLP01000365.1	1	1363	3033	556	+	23	MIX1	241	387	1
Cluster 9	-	0 0 i	-	0 Y n5-16c24/25o	+	2778	Vibrio splendidus 10N.286.52.B4	277800502	WP_102533688.1	NZ_MCUA01000015.1	1	1581	3236	551	+	23	MIX1	236	382	1
Cluster 9	-	0 0 i	-	0 Y n5-12c17/18o	+	2153	Vibrio parahaemolyticus GIMxtf40-2013.07	215302734	WP_024703806.1	NZ_MRWI01000005.1	1	70063	71718	551	+	23	MIX1	236	386	1
Cluster 9	-	0 0 i	-	0 Y n5-16c20/21o	+	2862	Vibrio tubiashii ATCC 19109	286200861	WP_004743362.1	NZ_AFWI01000041.1	1	2676	4331	551	+	23	MIX1	236	382	1
Cluster 9	-	0 0 i	-	0 Y n5-16c24/25o	+	1541	Vibrio jasicida MWB 30	154103577	WP_039977009.1	NZ_PKNF01000134.1	-1	6078	7733	551	+	23	MIX1	236	382	1
Cluster 9	-	0 0 i	-	0 Y n5-12c17/18o	+	2154	Vibrio parahaemolyticus GIMxtf41-2013.07	215402399	WP_024703806.1	NZ_MRWJ01000005.1	1	70063	71718	551	+	23	MIX1	236	386	1
Cluster 9	-	0 0 i	-	0 Y n5-16c24/25o	+	2781	Vibrio splendidus 10N.286.52.F10	278100259	WP_102444172.1	NZ_MCTR01000003.1	-1	56480	58135	551	+	23	MIX1	236	382	1
Cluster 9	-	0 0 i	-	0 Y n5-16c24/25o	+	2790	Vibrio splendidus 1S_296	279001386	WP_108086117.1	NZ_PIFV01000003.1	-1	477625	479280	551	+	23	MIX1	236	382	1
Cluster 9	-	0 0 i	-	0 Y n5-16c20/21o	+	2863	Vibrio tubiashii ATCC 19109	286300937	WP_004743362.1	NZ_CP009354.1	1	1049454	1051109	551	+	23	MIX1	236	382	1
Cluster 9	-	0 0 i	-	0 Y n5-12c17/18o	+	1749	Vibrio parahaemolyticus 06-043	174901391	WP_025637076.1	NZ_MBDQ01000019.1	1	8217	9872	551	+	23	MIX1	236	382	1
Cluster 9	-	0 0 i	-	0 Y n5-12c17/18o	+	2491	Vibrio parahaemolyticus S118	249103200	WP_025637076.1	NZ_AWJH01000201.1	1	1183	2838	551	+	23	MIX1	236	382	1
Cluster 9	-	0 0 i	-	0 Y n5-12c17/18o	+	1901	Vibrio parahaemolyticus CDC_K5125	190101700	WP_079881256.1	NZ_MITU01000062.1	1	1483	3153	556	+	23	MIX1	241	387	1
Cluster 9	-	0 0 i	-	0 Y n5-12c17/18o	+	1724	Vibrio owensii GRA50-12	172400059	WP_041052760.1	NZ_BBPJ01000001.1	1	92026	93681	551	+	23	MIX1	236	382	1
Cluster 9	-	0 0 i	-	0 Y n5-16c24/25o	+	2573	Vibrio parahaemolyticus VPCR-2009	257304488	WP_079751219.1	NZ_KK081826.1	1	1821	3491	556	+	23	MIX1	241	387	1
Cluster 9	-	0 0 i	-	0 Y n5-12c17/18o	+	1893	Vibrio parahaemolyticus CDC_K5009W	189303344	WP_079881256.1	NZ_MITM01000091.1	1	1214	2884	556	+	23	MIX1	241	387	1
Cluster 9	-	0 0 i	-	0 Y n5-12c17/18o	+	1891	Vibrio parahaemolyticus CDC_K4859	189104059	WP_025637076.1	NZ_MITK01000088.1	-1	221936	223591	551	+	23	MIX1	236	382	1
Cluster 9	-	0 0 i	-	0 Y n5-12c17/18o	+	2492	Vibrio parahaemolyticus S119	249203161	WP_020903837.1	NZ_AWJG01000193.1	1	1327	2997	556	+	23	MIX1	241	387	1
Cluster 9	-	0 0 i	-	0 Y n5-12c17/18o	+	2356	Vibrio parahaemolyticus 970107	235603863	WP_020903837.1	NZ_KI783244.1	-1	10576	12246	556	+	23	MIX1	241	387	1
Cluster 9	-	0 0 i	-	0 Y n5-12c17/18o	+	1746	Vibrio parahaemolyticus 04.2548	174603340	WP_042763541.1	NZ_JTGS01000051.1	-1	37300	38955	551	+	23	MIX1	236	382	1
Cluster 9	-	0 0 i	-	0 Y n5-16c24/25o	+	1873	Vibrio parahaemolyticus CDC_K4558G	187300688	WP_079859355.1	NZ_MISS01000016.1	1	1214	2884	556	+	23	MIX1	241	387	1
Cluster 9	-	0 0 i	-	0 Y n5-12c17/18o	+	1872	Vibrio parahaemolyticus CDC_K4557	187203980	WP_020903837.1	NZ_MISR01000072.1	-1	149661	151331	556	+	23	MIX1	241	387	1
Cluster 9	-	0 0 i	-	0 Y n5-12c17/18o	+	2420	Vibrio parahaemolyticus S035	242003822	WP_020903837.1	NZ_AWMA01000178.1	-1	6102	7772	556	+	23	MIX1	241	387	1
Cluster 9	-	0 0 i	-	0 Y n5-12c17/18o	+	2237	Vibrio parahaemolyticus NB07	223701798	WP_102590188.1	NZ_POBQ01000004.1	1	164738	166393	551	+	23	MIX1	236	382	1
Cluster 9	-	0 0 i	-	0 Y n5-16c24/25o	+	2442	Vibrio parahaemolyticus S060	244203628	WP_029844545.1	NZ_AWLE01000260.1	-1	3347	5002	551	+	23	MIX1	236	382	1
Cluster 9	-	0 0 i	-	0 Y n5-16c24/25o	+	2139	Vibrio parahaemolyticus GCSL_R74	213904723	WP_029844545.1	NZ_MIRN01000095.1	-1	40853	42508	551	+	23	MIX1	236	382	1
Cluster 9	-	0 0 i	-	0 Y n5-12c17/18o	+	2564	Vibrio parahaemolyticus VIP4-0447	256405062	WP_080265030.1	NZ_AXNS01000111.1	1	2044	3714	556	+	23	MIX1	241	391	1
Cluster 9	-	0 0 i	-	0 Y n5-16c24/25o	+	1861	Vibrio parahaemolyticus C140	186102147	WP_025624911.1	NZ_LQCW01000011.1	-1	856452	858107	551	+	23	MIX1	236	382	1
Cluster 9	-	0 0 i	-	0 Y n5-12c17/18o	+	2381	Vibrio parahaemolyticus O1:K33 str. CDC_K4557	238103018	WP_020903837.1	NC_021848.1	-1	1418027	1419697	556	+	23	MIX1	241	387	1
Cluster 9	-	0 0 i	-	0 Y n5-16c24/25o	+	2559	Vibrio parahaemolyticus VIP4-0434	255901772	WP_025624911.1	NZ_AXNN01000027.1	-1	174816	176471	551	+	23	MIX1	236	382	1
Cluster 9	-	0 0 i	-	0 Y n5-16c24/25o	+	2558	Vibrio parahaemolyticus VIP4-0430	255801488	WP_042780099.1	NZ_AXNO01000016.1	1	1224	2879	551	+	23	MIX1	236	382	1
Cluster 9	-	0 0 i	-	0 Y n5-16c24/25o	+	2384	Vibrio parahaemolyticus O4:K55 str. NY3547	238404042	WP_025624911.1	NZ_LHQW01000027.1	-1	6051	7706	551	+	23	MIX1	236	382	1
Cluster 9	-	0 0 i	-	0 Y n5-16c24/25o	+	1843	Vibrio parahaemolyticus A4EZ703	184301120	WP_079451729.1	NZ_LODO01000012.1	1	1814	3484	556	+	23	MIX1	241	387	1
Cluster 9	-	0 0 i	-	0 Y n5-12c17/18o	+	2555	Vibrio parahaemolyticus VIP4-0219	255503949	WP_020903837.1	NZ_AXNQ01000066.1	1	1447	3117	556	+	23	MIX1	241	387	1
Cluster 9	-	0 0 i	-	0 Y n5-16c24/25o	+	2399	Vibrio parahaemolyticus S014	239903635	WP_029796481.1	NZ_AWMV01000183.1	1	1464	3119	551	+	23	MIX1	236	382	1
Cluster 9	-	0 0 i	-	0 Y n5-12c17/18o	+	2417	Vibrio parahaemolyticus S032	241703263	WP_020903837.1	NZ_AWMD01000205.1	1	1448	3118	556	+	23	MIX1	241	387	1
Cluster 9	-	0 0 i	-	0 Y n5-12c17/18o	+	2243	Vibrio parahaemolyticus NB13	224302246	WP_102590188.1	NZ_POBK01000005.1	1	164738	166393	551	+	23	MIX1	236	382	1
Cluster 9	-	0 0 i	-	0 Y n5-12c17/18o	+	2242	Vibrio parahaemolyticus NB12	224201110	WP_102590188.1	NZ_POBL01000002.1	1	164738	166393	551	+	23	MIX1	236	382	1
Cluster 9	-	0 0 i	-	0 Y n5-16c24/25o	+	2528	Vibrio parahaemolyticus S157	252803474	WP_025572259.1	NZ_AWHW01000191.1	1	1313	2968	551	+	23	MIX1	236	382	1
Cluster 9	-	0 0 i	-	0 Y n5-16c24/25o	+	2404	Vibrio parahaemolyticus S019	240403968	WP_079859355.1	NZ_AWMQ01000187.1	-1	6096	7766	556	+	23	MIX1	241	387	1
Cluster 9	-	0 0 i	-	0 Y n5-16c24/25o	+	1539	Vibrio jasicida GB-215	153901316	WP_104026310.1	NZ_PKNI01000028.1	1	1179	2834	551	+	23	MIX1	236	382	1
Cluster 9	-	0 0 i	-	0 Y n5-12c17/18o	+	2241	Vibrio parahaemolyticus NB11	224100920	WP_102590188.1	NZ_POBM01000003.1	-1	172922	174577	551	+	23	MIX1	236	382	1
Cluster 9	-	0 0 i	-	0 Y n5-12c17/18o	+	2407	Vibrio parahaemolyticus S022	240704435	WP_020903837.1	NZ_AWMN01000167.1	-1	6022	7692	556	+	23	MIX1	241	387	1
Cluster 9	-	0 0 i	-	0 Y n5-16c24/25o	+	2504	Vibrio parahaemolyticus S132	250404153	WP_025624911.1	NZ_AWIU01000171.1	-1	6129	7784	551	+	23	MIX1	236	382	1
Cluster 9	-	0 0 i	-	0 Y n5-16c24/25o	+	2408	Vibrio parahaemolyticus S023	240803554	WP_080264519.1	NZ_AWMM01000215.1	1	1222	2892	556	+	23	MIX1	241	387	1
Cluster 9	-	0 0 i	-	0 Y n5-16c24/25o	+	1542	Vibrio jasicida NCCB 100079	154205302	WP_039977009.1	NZ_LNQW01000058.1	-1	6150	7805	551	+	23	MIX1	236	382	1
Cluster 9	-	0 0 i	-	0 Y n5-12c17/18o	+	2240	Vibrio parahaemolyticus NB10	224001403	WP_102590188.1	NZ_POBN01000003.1	1	164738	166393	551	+	23	MIX1	236	382	1
Cluster 9	-	0 0 i	-	0 Y n5-12c17/18o	+	2498	Vibrio parahaemolyticus S125	249804205	WP_020903837.1	NZ_AWJA01000179.1	1	1327	2997	556	+	23	MIX1	241	387	1
Cluster 9	-	0 0 i	-	0 Y n5-12c17/18o	+	2238	Vibrio parahaemolyticus NB08	223802172	WP_102590188.1	NZ_POBP01000005.1	1	164738	166393	551	+	23	MIX1	236	382	1
Cluster 9	-	0 0 i	-	0 Y n5-12c17/18o	+	1741	Vibrio parahaemolyticus 04-2548_1	174103269	WP_042763541.1	NZ_MBOW01000025.1	-1	43307	44962	551	+	23	MIX1	236	382	1
Cluster 9	-	0 0 i	-	0 Y n5-12c17/18o	+	2239	Vibrio parahaemolyticus NB09	223901799	WP_102590188.1	NZ_POBO01000004.1	1	164738	166393	551	+	23	MIX1	236	382	1
Cluster 9	-	0 0 i	-	0 Y n5-16c24/25o	+	1813	Vibrio parahaemolyticus 108B	181303921	WP_114323881.1	NZ_QPIY01000009.1	1	16490	18145	551	+	23	MIX1	236	382	1
Cluster 9	-	0 0 i	-	0 Y n5-12c17/18o	+	2500	Vibrio parahaemolyticus S128	250004074	WP_025536467.1	NZ_AWIY01000163.1	1	1236	2891	551	+	23	MIX1	236	382	1
Cluster 9	-	0 0 i	-	0 Y n5-12c17/18o	+	1742	Vibrio parahaemolyticus 04-2548_100	174203291	WP_042763541.1	NZ_MBOX01000025.1	-1	43307	44962	551	+	23	MIX1	236	382	1
Cluster 9	-	0 0 i	-	-	+	1720	Vibrio ostreicida UCD-KL16	172000002	WP_076584807.1	NZ_MPHM01000001.1	-1	384	2033	549	-	29	MIX1	236	382	1
Cluster 6	-	0 0 i	-	0 Y n6-17c21/22o	+	1630	Vibrio lentus 10N.286.55.E1	163003697	WP_102297231.1	NZ_MCSB01000033.1	-1	60440	62158	572	+	1	MIX1	236	420	1
Cluster 6	-	0 0 i	-	0 Y n6-17c21/22o	+	1623	Vibrio lentus 10N.286.54.F7	162302051	WP_102297231.1	NZ_MCST01000014.1	1	1606	3324	572	+	1	MIX1	236	420	1
Cluster 6	-	0 0 i	-	0 Y n6-17c21/22o	+	335	Vibrio alginolyticus V2	33500398	WP_047008183.1	NZ_LCSG01000002.1	1	28762	30480	572	+	1	MIX1	236	420	1
Cluster 6	-	0 0 i	-	0 Y n6-17c21/22o	+	331	Vibrio alginolyticus UCD-32C	33101825	WP_054574687.1	NZ_LJTF01000005.1	-1	257899	259617	572	+	1	MIX1	236	420	1
Cluster 6	-	0 0 i	-	0 Y n6-17c21/22o	+	1622	Vibrio lentus 10N.286.54.F6	162202017	WP_102297231.1	NZ_MCSU01000092.1	1	1563	3281	572	+	1	MIX1	236	420	1
Cluster 6	-	0 0 i	-	0 Y n6-17c21/22o	+	2676	Vibrio sp. HENC-03	267601468	WP_009705229.1	NZ_JH976079.1	1	1794	3512	572	+	1	MIX1	236	420	1
Cluster 6	-	0 0 i	-	0 Y n6-17c21/22o	+	454	Vibrio campbellii HY01	45401395	WP_005426854.1	NZ_DS179474.1	-1	277495	279213	572	+	1	MIX1	236	420	1
Cluster 6	-	0 0 i	-	0 Y n6-17c21/22o	+	1871	Vibrio parahaemolyticus CDC_K4556R	187102603	WP_025788809.1	NZ_MISQ01000090.1	1	1229	2947	572	+	1	MIX1	236	420	1
Cluster 6	-	0 0 i	-	0 Y n6-17c21/22o	+	2756	Vibrio splendidus 10N.261.45.E8	275600982	WP_102502804.1	NZ_MCZX01000050.1	1	1615	3333	572	+	1	MIX1	236	420	1
Cluster 6	-	0 0 i	-	0 Y n6-17c21/22o	+	2757	Vibrio splendidus 10N.261.46.B10	275703767	WP_102557365.1	NZ_MCZS01000286.1	-1	39445	41163	572	+	1	MIX1	236	420	1
Cluster 6	-	0 0 i	-	0 Y n6-17c21/22o	+	1890	Vibrio parahaemolyticus CDC_K4858	189002098	WP_025788809.1	NZ_MITJ01000050.1	1	1313	3031	572	+	1	MIX1	236	420	1
Cluster 6	-	0 0 i	-	0 Y n6-17c21/22o	+	1593	Vibrio lentus 10N.286.45.E6	159301127	WP_102413641.1	NZ_MCWC01000052.1	1	1291	3009	572	+	1	MIX1	236	418	1
Cluster 6	-	0 0 i	-	0 Y n6-17c21/22o	+	1723	Vibrio owensii 47666-1	172303531	WP_039841267.1	NZ_BBKN01000084.1	-1	26516	28234	572	+	1	MIX1	236	420	1
Cluster 6	-	0 0 i	-	0 Y n6-17c21/22o	+	1530	Vibrio hyugaensis 270813R	153000778	WP_104023931.1	NZ_PKND01000012.1	1	45378	47096	572	+	1	MIX1	236	420	1
Cluster 6	-	0 0 i	-	0 Y n6-17c21/22o	+	2761	Vibrio splendidus 10N.261.49.A1	276100536	WP_102502804.1	NZ_MCYX01000036.1	1	60035	61753	572	+	1	MIX1	236	420	1
Cluster 6	-	0 0 i	-	0 Y n6-17c21/22o	+	1725	Vibrio owensii NCCB 76037	172500965	WP_038893415.1	NZ_LNQY01000001.1	1	1103839	1105557	572	+	1	MIX1	236	420	1
Cluster 6	-	0 0 i	-	0 Y n6-17c21/22o	+	336	Vibrio alginolyticus VN-7501	33603701	WP_064354666.1	NZ_LVYF01000051.1	1	2646	4364	572	+	1	MIX1	236	420	1
Cluster 6	-	0 0 i	-	0 Y n6-17c21/22o	+	1532	Vibrio jasicida 200612G	153200348	WP_045419555.1	NZ_BBKZ01000005.1	1	43802	45520	572	+	1	MIX1	236	420	1
Cluster 6	-	0 0 i	-	0 Y n6-17c21/22o	+	314	Vibrio alginolyticus J207	31404219	WP_104980529.1	NZ_CP014041.1	1	1031457	1033175	572	+	1	MIX1	236	420	1
Cluster 6	-	0 0 i	-	0 Y n6-17c21/22o	+	313	Vibrio alginolyticus FF273	31302187	WP_065645829.1	NZ_MAKC01000080.1	1	1159	2877	572	+	1	MIX1	236	420	1
Cluster 6	-	0 0 i	-	0 Y n6-17c21/22o	+	1516	Vibrio harveyi CAIM 1792	151602983	WP_005449499.1	NZ_AHHQ01000050.1	-1	92312	94030	572	+	1	MIX1	236	420	1
Cluster 6	-	0 0 i	-	0 Y n6-17c21/22o	+	1585	Vibrio lentus 10N.261.55.C8	158503360	WP_102297231.1	NZ_MCWV01000042.1	-1	61092	62810	572	+	1	MIX1	236	420	1
Cluster 6	-	0 0 i	-	0 Y n6-17c21/22o	+	1511	Vibrio harveyi VH2	151100169	WP_053052221.1	NZ_LGYS01000005.1	1	28629	30347	572	+	1	MIX1	236	420	1
Cluster 6	-	0 0 i	-	0 Y n6-17c21/22o	+	2611	Vibrio sp. 10N.222.52.B12	261100808	WP_102387267.1	NZ_MDAW01000095.1	1	1921	3639	572	+	1	MIX1	236	420	1
Cluster 6	-	0 0 i	-	0 Y n6-17c21/22o	+	1601	Vibrio lentus 10N.286.48.A4	160104753	WP_102487262.1	NZ_MCVJ01000040.1	-1	131265	132983	572	+	1	MIX1	236	420	1
Cluster 6	-	0 0 i	-	0 Y n6-17c21/22o	+	2787	Vibrio splendidus 1S_129	278704445	WP_108181177.1	NZ_PIFY01000048.1	1	1583	3301	572	+	1	MIX1	236	420	1
Cluster 6	-	0 0 i	-	0 Y n6-17c21/22o	+	1508	Vibrio harveyi NCTC11318	150802039	WP_038893415.1	NZ_UHIN01000001.1	1	2300219	2301937	572	+	1	MIX1	236	420	1
Cluster 6	-	0 0 i	-	0 Y n6-17c21/22o	+	310	Vibrio alginolyticus BSW8	31001170	WP_042522646.1	NZ_JXIN01000005.1	-1	153021	154739	572	+	1	MIX1	236	420	1
Cluster 6	-	0 0 i	-	0 Y n6-17c21/22o	+	2794	Vibrio splendidus 5S_238	279404488	WP_108209661.1	NZ_PIFR01000037.1	-1	26522	28240	572	+	1	MIX1	236	420	1
Cluster 6	-	0 0 i	-	0 Y n6-17c21/22o	+	1621	Vibrio lentus 10N.286.54.E7	162104174	WP_102297231.1	NZ_MCSZ01000033.1	1	1616	3334	572	+	1	MIX1	236	420	1
Cluster 6	-	0 0 i	-	0 Y n6-17c21/22o	+	2796	Vibrio splendidus 5S_272	279604198	WP_108152345.1	NZ_PIFP01000051.1	-1	26525	28243	572	+	1	MIX1	236	420	1
Cluster 6	-	0 0 i	-	0 Y n6-17c21/22o	+	2813	Vibrio splendidus UCD-SED10	281302902	WP_054542359.1	NZ_LIZL01000020.1	1	70480	72198	572	+	1	MIX1	236	418	1
Cluster 6	-	0 0 i	-	0 Y n6-17c21/22o	+	309	Vibrio alginolyticus BSW15	30902707	WP_042522646.1	NZ_JXIO01000020.1	-1	5998	7716	572	+	1	MIX1	236	420	1
Cluster 6	-	0 0 i	-	0 Y n6-17c21/22o	+	1580	Vibrio lentus 10N.261.52.F12	158001019	WP_102297231.1	NZ_MCXR01000006.1	1	189430	191148	572	+	1	MIX1	236	420	1
Cluster 6	-	0 0 i	-	0 Y n6-17c21/22o	+	2818	Vibrio splendidus ZS_117	281804147	WP_108152345.1	NZ_PIFI01000047.1	1	1585	3303	572	+	1	MIX1	236	420	1
Cluster 6	-	0 0 i	-	0 Y n6-17c21/22o	+	1606	Vibrio lentus 10N.286.51.A1	160604818	WP_102340968.1	NZ_MCUL01000056.1	-1	51880	53598	572	+	1	MIX1	236	420	1
Cluster 6	-	0 0 i	-	0 Y n6-17c21/22o	+	1502	Vibrio harveyi HENC-01	150200907	WP_009696460.1	NZ_JH975964.1	1	1278	2996	572	+	1	MIX1	236	420	1
Cluster 6	-	0 0 i	-	0 Y n6-17c21/22o	+	1497	Vibrio harveyi CUB2	149703553	WP_061009509.1	NZ_LNRB01000010.1	1	204331	206049	572	+	1	MIX1	236	420	1
Cluster 6	-	0 0 i	-	0 Y n6-17c21/22o	+	2820	Vibrio splendidus ZS_173	282004060	WP_029222540.1	NZ_PIFG01000025.1	1	1629	3347	572	+	1	MIX1	236	420	1
Cluster 6	-	0 0 i	-	0 Y n6-17c21/22o	+	2549	Vibrio parahaemolyticus TUMSAT_DE2_S2	254902843	WP_025788809.1	NZ_BAVG01000018.1	-1	181609	183327	572	+	1	MIX1	236	420	1
Cluster 6	-	0 0 i	-	0 Y n6-17c21/22o	+	426	Vibrio campbellii 051011E	42601118	WP_045417508.1	NZ_BBKU01000014.1	-1	242017	243735	572	+	1	MIX1	236	420	1
Cluster 6	-	0 0 i	-	0 Y n6-17c21/22o	+	308	Vibrio alginolyticus ATCC 33868	30803846	WP_104976203.1	NZ_CP014054.1	-1	490267	491985	572	+	1	MIX1	236	420	1
Cluster 6	-	0 0 i	-	0 Y n6-17c21/22o	+	428	Vibrio campbellii 051011G	42803882	WP_045401432.1	NZ_BBKG01000068.1	-1	244261	245979	572	+	1	MIX1	236	420	1
Cluster 6	-	0 0 i	-	0 Y n6-17c21/22o	+	1536	Vibrio jasicida B-356	153602771	WP_104028640.1	NZ_PKNL01000070.1	1	2587	4305	572	+	1	MIX1	236	420	1
Cluster 6	-	0 0 i	-	0 Y n6-17c21/22o	+	1610	Vibrio lentus 10N.286.52.B7	161004545	WP_102544273.1	NZ_MCTZ01000063.1	1	1950	3668	572	+	1	MIX1	236	420	1
Cluster 6	-	0 0 i	-	0 Y n6-17c21/22o	+	1490	Vibrio harveyi CAIM 1508	149002148	WP_114092072.1	NZ_QOUW01000023.1	-1	10280	11998	572	+	1	MIX1	236	420	1
Cluster 6	-	0 0 i	-	0 Y n6-17c21/22o	+	2854	Vibrio tasmaniensis LGP32	285400962	WP_041473133.1	NC_011744.2	-1	1135538	1137256	572	+	19	MIX1	244	420	1
Cluster 6	-	0 0 i	-	0 Y n6-17c21/22o	+	1620	Vibrio lentus 10N.286.54.E12	162002606	WP_102297231.1	NZ_MCTD01000034.1	-1	32029	33747	572	+	1	MIX1	236	420	1
Cluster 6	-	0 0 i	-	0 Y n6-17c21/22o	+	1488	Vibrio harveyi BSW5	148805221	WP_042603397.1	NZ_JXIL01000071.1	1	2247	3965	572	+	1	MIX1	236	420	1
Cluster 6	-	0 0 i	-	0 Y n6-17c21/22o	+	1487	Vibrio harveyi ATCC 43516	148704715	WP_061066331.1	NZ_CP014039.2	1	1383033	1384751	572	+	1	MIX1	236	420	1
Cluster 6	-	0 0 i	-	0 Y n6-17c21/22o	+	1485	Vibrio harveyi ATCC 33843 (392 [MAV])	148505058	WP_069688170.1	NZ_CP009468.1	1	1922223	1923941	572	+	1	MIX1	236	420	1
Cluster 6	-	0 0 i	-	0 Y n6-17c21/22o	+	1729	Vibrio owensii 47666-1	172902810	WP_039841267.1	NZ_JPRC01000009.1	1	194574	196292	572	+	1	MIX1	236	420	1
Cluster 6	-	0 0 i	-	0 Y n6-17c21/22o	+	1484	Vibrio harveyi 823TEZ1	148404801	WP_045491074.1	NZ_BBKY01000085.1	-1	31776	33494	572	+	1	MIX1	236	420	1
Cluster 6	-	0 0 i	-	0 Y n6-17c21/22o	+	429	Vibrio campbellii 1114GL	42904105	WP_077262990.1	NZ_CP019635.1	1	1025397	1027115	572	+	1	MIX1	236	420	1
Cluster 6	-	0 0 i	-	0 Y n6-17c21/22o	+	1483	Vibrio harveyi 74F	148305321	WP_050904159.1	NZ_JPTL01001931.1	1	1558	3276	572	+	1	MIX1	236	420	1
Cluster 6	-	0 0 i	-	0 Y n6-17c21/22o	+	2822	Vibrio splendidus ZS_183	282204465	WP_108156837.1	NZ_PIFE01000039.1	1	1559	3277	572	+	1	MIX1	236	420	1
Cluster 6	-	0 0 i	-	0 Y n6-17c21/22o	+	1570	Vibrio lentus 10N.261.51.A9	157003362	WP_102297231.1	NZ_MCYN01000032.1	1	2058	3776	572	+	1	MIX1	236	420	1
Cluster 6	-	0 0 i	-	0 Y n6-17c21/22o	+	1625	Vibrio lentus 10N.286.55.A1	162504263	WP_102297231.1	NZ_MCSP01000061.1	-1	10555	12273	572	+	1	MIX1	236	420	1
Cluster 6	-	0 0 i	-	0 Y n6-17c21/22o	+	1569	Vibrio lentus 10N.261.49.F8	156901276	WP_102297231.1	NZ_MCYP01000009.1	-1	60538	62256	572	+	1	MIX1	236	420	1
Cluster 6	-	0 0 i	-	0 Y n6-17c21/22o	+	1612	Vibrio lentus 10N.286.54.A1	161204303	WP_102297231.1	NZ_MCTM01000048.1	-1	657437	659155	572	+	1	MIX1	236	420	1
Cluster 6	-	0 0 i	-	0 Y n6-17c21/22o	+	1731	Vibrio owensii CAIM 1854 = LMG 25443	173105083	WP_027726816.1	NZ_BAOH01000123.1	1	1165	2883	572	+	1	MIX1	236	420	1
Cluster 6	-	0 0 i	-	0 Y n6-17c21/22o	+	1561	Vibrio lentus 10N.261.46.B5	156103100	WP_102297231.1	NZ_MCZQ01000022.1	1	1465	3183	572	+	1	MIX1	236	420	1
Cluster 6	-	0 0 i	-	0 Y n6-17c21/22o	+	2426	Vibrio parahaemolyticus S041	242603427	WP_025788809.1	NZ_AWLU01000206.1	-1	5932	7650	572	+	1	MIX1	236	420	1
Cluster 6	-	0 0 i	-	0 Y n6-17c21/22o	+	2181	Vibrio parahaemolyticus KS17.S5-1	218101329	WP_025788809.1	NZ_PJJY01000003.1	1	2139	3857	572	+	1	MIX1	236	420	1
Cluster 6	-	0 0 i	-	0 Y n6-17c21/22o	+	1619	Vibrio lentus 10N.286.54.E1	161903887	WP_102297231.1	NZ_MCTC01000046.1	-1	60538	62256	572	+	1	MIX1	236	420	1
Cluster 6	-	0 0 i	-	0 Y n6-17c21/22o	+	2184	Vibrio parahaemolyticus M1-1	218405020	WP_025788809.1	NZ_PDDQ01000198.1	-1	6018	7736	572	+	1	MIX1	236	420	1
Cluster 6	-	0 0 i	-	0 Y n6-17c21/22o	+	2409	Vibrio parahaemolyticus S024	240904048	WP_029835951.1	NZ_AWML01000193.1	-1	5934	7652	572	+	1	MIX1	236	420	1
Cluster 6	-	0 0 i	-	0 Y n6-17c21/22o	+	1624	Vibrio lentus 10N.286.54.F8	162401022	WP_102297231.1	NZ_MCSS01000046.1	-1	10480	12198	572	+	1	MIX1	236	420	1
Cluster 6	-	0 0 i	-	0 Y n6-17c21/22o	+	1730	Vibrio owensii ATCC 25919	173000270	WP_038893415.1	NZ_BANZ01000002.1	-1	148465	150183	572	+	1	MIX1	236	420	1
Cluster 6	-	0 0 i	-	0 Y n6-17c21/22o	+	2827	Vibrio splendidus ZS_213	282704193	WP_108194852.1	NZ_PIEZ01000048.1	1	1685	3403	572	+	1	MIX1	236	420	1
Cluster 6	-	0 0 i	-	0 Y n6-17c21/22o	+	1613	Vibrio lentus 10N.286.54.A11	161300592	WP_102297231.1	NZ_MCTN01000003.1	-1	717403	719121	572	+	1	MIX1	236	420	1
Cluster 6	-	0 0 i	-	0 Y n6-17c21/22o	+	2841	Vibrio splendidus ZF-90	284102353	WP_029222540.1	NZ_AJZF02000097.1	1	1587	3305	572	+	1	MIX1	236	420	1
Cluster 6	-	0 0 i	-	0 Y n6-17c21/22o	+	1435	Vibrio diabolicus FDAARGOS_105	143503770	WP_104972396.1	NZ_CP014037.1	1	648984	650702	572	+	1	MIX1	244	420	1
Cluster 6	-	0 0 i	-	0 Y n6-17c21/22o	+	1544	Vibrio jasicida idb.1.4	154401414	WP_104034545.1	NZ_PKNH01000024.1	-1	31668	33386	572	+	1	MIX1	236	420	1
Cluster 6	-	0 0 i	-	0 Y n6-17c21/22o	+	1617	Vibrio lentus 10N.286.54.B8	161703773	WP_102297231.1	NZ_MCTI01000032.1	1	1465	3183	572	+	1	MIX1	236	420	1
Cluster 6	-	0 0 i	-	0 Y n6-17c21/22o	+	2231	Vibrio parahaemolyticus NA1	223101048	WP_025788809.1	NZ_POBW01000003.1	-1	173135	174853	572	+	1	MIX1	236	420	1
Cluster 6	-	0 0 i	-	0 Y n6-17c21/22o	+	1358	Vibrio crassostreae 9ZC13	135800707	WP_017064509.1	NZ_AJYZ02000019.1	1	485714	487435	573	+	1	MIX1	237	421	1
Cluster 6	-	0 0 i	-	0 Y n6-17c21/22o	+	1614	Vibrio lentus 10N.286.54.A6	161403594	WP_102297231.1	NZ_MCTL01000022.1	-1	60440	62158	572	+	1	MIX1	236	420	1
Cluster 6	-	0 0 i	-	0 Y n6-17c21/22o	+	436	Vibrio campbellii BoB-90	43604338	WP_103411632.1	NZ_CP026316.1	-1	1119157	1120875	572	+	1	MIX1	236	420	1
Cluster 6	-	0 0 i	-	0 Y n6-17c21/22o	+	2246	Vibrio parahaemolyticus NCKU_TV_3HP	224603749	WP_025788809.1	NZ_JPKS01000035.1	1	3011	4729	572	+	1	MIX1	236	420	1
Cluster 6	-	0 0 i	-	0 Y n6-17c21/22o	+	2249	Vibrio parahaemolyticus ND11	224903191	WP_025788809.1	NZ_POBJ01000013.1	1	3493	5211	572	+	1	MIX1	236	420	1
Cluster 6	-	0 0 i	-	0 Y n6-17c21/22o	+	1616	Vibrio lentus 10N.286.54.B1	161602230	WP_102297231.1	NZ_MCTJ01000017.1	1	1465	3183	572	+	1	MIX1	236	420	1
Cluster 6	-	0 0 i	-	0 Y n6-17c21/22o	+	2303	Vibrio parahaemolyticus ST17.P5-S1	230302993	WP_025788809.1	NZ_PJOR01000012.1	1	2863	4581	572	+	1	MIX1	236	420	1
Cluster 6	-	0 0 i	-	0 Y n6-17c21/22o	+	2254	Vibrio parahaemolyticus ND16	225401702	WP_025788809.1	NZ_POBE01000004.1	-1	173135	174853	572	+	1	MIX1	236	420	1
Cluster 6	-	0 0 i	-	0 Y n6-17c21/22o	+	1547	Vibrio jasicida CAIM 1864 = LMG 25398	154702683	WP_038878588.1	NZ_BAOG01000044.1	-1	123822	125540	572	+	1	MIX1	236	420	1
Cluster 6	-	0 0 i	-	0 Y n6-17c21/22o	+	437	Vibrio campbellii CAIM115	43700677	WP_050917864.1	NZ_JPTG01000062.1	1	1293	3011	572	+	1	MIX1	236	420	1
Cluster 6	-	0 0 i	-	0 Y n6-17c21/22o	+	2257	Vibrio parahaemolyticus ND19	225701725	WP_025788809.1	NZ_POBB01000005.1	1	2944	4662	572	+	1	MIX1	236	420	1
Cluster 6	-	0 0 i	-	0 Y n6-17c21/22o	+	337	Vibrio alginolyticus ZJ-T	33703639	WP_065275204.1	NZ_CP016225.1	1	408299	410017	572	+	1	MIX1	236	420	1
Cluster 6	-	0 0 i	-	0 Y n6-17c21/22o	+	1732	Vibrio owensii CAIM 1854 = LMG 25443 DY05	173204779	WP_027726816.1	NZ_JPRD01000050.1	1	1261	2979	572	+	1	MIX1	236	420	1
Cluster 6	-	0 0 i	-	0 Y n6-17c21/22o	+	1615	Vibrio lentus 10N.286.54.A8	161500498	WP_102297231.1	NZ_MCTK01000003.1	-1	10521	12239	572	+	1	MIX1	236	420	1
Cluster 6	-	0 0 i	-	0 Y n6-17c21/22o	+	2837	Vibrio splendidus 5S-101	283702115	WP_029224271.1	NZ_AJZG02000005.1	1	2526214	2527932	572	+	1	MIX1	236	420	1
Cluster 6	-	0 0 i	-	0 Y n6-17c21/22o	+	2260	Vibrio parahaemolyticus ND22	226003109	WP_025788809.1	NZ_POAY01000012.1	1	2996	4714	572	+	1	MIX1	236	420	1
Cluster 6	-	0 0 i	-	0 Y n6-17c21/22o	+	2262	Vibrio parahaemolyticus ND24	226203077	WP_025788809.1	NZ_POAW01000013.1	1	3302	5020	572	+	1	MIX1	236	420	1
Cluster 6	-	0 0 i	-	-	+	1514	Vibrio harveyi 1DA3	151404922	WP_033006880.1	NZ_ACZC01000072.1	1	1983	3701	572	-	1	MIX1	236	420	1
Cluster 7	-	0 0 i	-	0 Y n4-12c17/18o	+	2268	Vibrio parahaemolyticus PMA14.14	226800633	WP_078533448.1	NZ_MKRA01000001.1	1	694564	696177	537	+	3	MIX1	203	386	1
Cluster 7	-	0 0 i	-	0 Y n4-12c17/18o	+	2279	Vibrio parahaemolyticus PMC53.7	227903366	WP_031781880.1	NZ_MKQF01000006.1	1	1470	3083	537	+	3	MIX1	203	386	1
Cluster 7	-	0 0 i	-	0 Y n4-12c17/18o	+	2282	Vibrio parahaemolyticus PSU5579	228204804	WP_031430191.1	NZ_PEBT01000043.1	1	1736	3349	537	+	3	MIX1	203	386	1
Cluster 7	-	0 0 i	-	0 Y n4-14c18/19o	+	1547	Vibrio jasicida CAIM 1864 = LMG 25398	154700770	WP_050568808.1	NZ_BAOG01000014.1	-1	40786	42381	531	+	2	MIX1	196	380	1
Cluster 7	-	0 0 i	-	0 Y n4-12c17/18o	+	2294	Vibrio parahaemolyticus S372-5	229400166	WP_025552827.1	NZ_LIRQ01000005.1	-1	183801	185414	537	+	3	MIX1	203	386	1
Cluster 7	-	0 0 i	-	0 Y n4-12c17/18o	+	2297	Vibrio parahaemolyticus S440-7	229700355	WP_031781880.1	NZ_LFZF01000018.1	-1	237740	239353	537	+	3	MIX1	203	386	1
Cluster 7	-	0 0 i	-	0 Y n4-12c17/18o	+	2311	Vibrio parahaemolyticus VN-5003	231101322	WP_080534575.1	NZ_MVKM01000018.1	1	1513	3126	537	+	3	MIX1	203	386	1
Cluster 7	-	0 0 i	-	0 Y n4-12c17/18o	+	438	Vibrio campbellii CAIM1500	43800628	WP_080993890.1	NZ_JPTH01000096.1	1	1210	2922	570	+	3	MIX1	236	419	1
Cluster 7	-	0 0 i	-	0 Y n4-12c17/18o	+	2347	Vibrio parahaemolyticus 50	234704648	WP_031781880.1	NZ_KI912855.1	-1	171016	172629	537	+	3	MIX1	203	386	1
Cluster 7	-	0 0 i	-	0 Y n4-12c17/18o	+	2352	Vibrio parahaemolyticus 901128	235200531	WP_031781880.1	NZ_AOPG01000022.1	-1	39809	41422	537	+	3	MIX1	203	386	1
Cluster 7	-	0 0 i	-	0 Y n4-12c17/18o	+	1733	Vibrio owensii LMG 25430	173304814	WP_039989056.1	NZ_BAOE01000161.1	-1	5955	7667	570	+	3	MIX1	236	419	1
Cluster 7	-	0 0 i	-	0 Y n4-14c18/19o	+	434	Vibrio campbellii ABR2-13	43401048	WP_105064981.1	NZ_MSCE01000001.1	-1	1170770	1172365	531	+	2	MIX1	196	380	1
Cluster 7	-	0 0 i	-	0 Y n4-12c17/18o	+	2245	Vibrio parahaemolyticus NCKU_TN_S02	224503705	WP_031430191.1	NZ_JPKV01000009.1	1	474186	475799	537	+	3	MIX1	203	386	1
Cluster 7	-	0 0 i	-	0 Y n4-12c17/18o	+	2357	Vibrio parahaemolyticus 98-513-F52	235704772	WP_031781880.1	NZ_JNUE02000056.1	-1	7491	9104	537	+	3	MIX1	203	386	1
Cluster 7	-	0 0 i	-	0 Y n4-12c17/18o	+	2223	Vibrio parahaemolyticus MVP1	222304467	WP_077673003.1	NZ_MQMQ01000097.1	-1	10490	12103	537	+	3	MIX1	203	386	1
Cluster 7	-	0 0 i	-	0 Y n4-12c17/18o	+	2222	Vibrio parahaemolyticus MEVP14	222204376	WP_025552827.1	NZ_NJHI01000023.1	-1	41900	43513	537	+	3	MIX1	203	386	1
Cluster 7	-	0 0 i	-	0 Y n4-11c16/17o	+	1340	Vibrio coralliilyticus S2052	134000987	WP_045985150.1	NZ_JXXR01000002.1	1	149350	151065	571	+	3	MIX1	236	420	1
Cluster 7	-	0 0 i	-	0 Y n4-12c17/18o	+	1437	Vibrio diabolicus LMG 3418	143701001	WP_104973534.1	NZ_CP014133.1	1	1074483	1076096	537	+	3	MIX1	203	386	1
Cluster 7	-	0 0 i	-	0 Y n4-12c17/18o	+	2363	Vibrio parahaemolyticus BB22OP	236301338	WP_015296661.1	NC_019955.1	1	1454953	1456566	537	+	3	MIX1	203	386	1
Cluster 7	-	0 0 i	-	0 Y n4-12c17/18o	+	2190	Vibrio parahaemolyticus MAVP-14	219004376	WP_025552827.1	NZ_NJAP01000023.1	-1	41900	43513	537	+	3	MIX1	203	386	1
Cluster 7	-	0 0 i	-	0 Y n4-11c16/17o	+	1339	Vibrio coralliilyticus S2043	133900821	WP_045985150.1	NZ_JXXS01000006.1	-1	85709	87424	571	+	3	MIX1	236	420	1
Cluster 7	-	0 0 i	-	0 Y n5-12c17/18o	+	2825	Vibrio splendidus ZS_2	282503879	WP_108101080.1	NZ_PIFB01000029.1	-1	62656	64269	537	+	3	MIX1	203	386	1
Cluster 7	-	0 0 i	-	0 Y n4-12c17/18o	+	2415	Vibrio parahaemolyticus S030	241503975	WP_015296661.1	NZ_AWMF01000185.1	1	1426	3039	537	+	3	MIX1	203	386	1
Cluster 7	-	0 0 i	-	0 Y n4-12c17/18o	+	2964	Vibrio vulnificus Vv003	296401715	WP_108678721.1	NZ_QCYC01000012.1	-1	101839	103452	537	+	3	MIX1	203	386	1
Cluster 7	-	0 0 i	-	0 Y n4-12c17/18o	+	2435	Vibrio parahaemolyticus S052	243503667	WP_025552827.1	NZ_AWLL01000192.1	-1	5881	7494	537	+	3	MIX1	203	386	1
Cluster 7	-	0 0 i	-	0 Y n4-12c17/18o	+	2474	Vibrio parahaemolyticus S097	247403778	WP_025552827.1	NZ_AWJY01000181.1	-1	5884	7497	537	+	3	MIX1	203	386	1
Cluster 7	-	0 0 i	-	0 Y n4-12c17/18o	+	1748	Vibrio parahaemolyticus 05-4792	174802269	WP_062866544.1	NZ_LPUZ01000022.1	1	2636	4249	537	+	3	MIX1	203	386	1
Cluster 7	-	0 0 i	-	0 Y n4-12c17/18o	+	2476	Vibrio parahaemolyticus S100	247603780	WP_025552827.1	NZ_AWJW01000190.1	1	1308	2921	537	+	3	MIX1	203	386	1
Cluster 7	-	0 0 i	-	0 Y n4-12c17/18o	+	2161	Vibrio parahaemolyticus Gxw_9143	216103726	WP_015296661.1	NZ_LPZT01000007.1	-1	223707	225320	537	+	3	MIX1	203	386	1
Cluster 7	-	0 0 i	-	0 Y n4-12c17/18o	+	2151	Vibrio parahaemolyticus GIMxtf283-2012.12	215100153	WP_025552827.1	NZ_MSEB01000001.1	-1	174360	175973	537	+	3	MIX1	203	386	1
Cluster 7	-	0 0 i	-	0 Y n4-12c17/18o	+	2131	Vibrio parahaemolyticus GCSL_R57	213100326	WP_031781880.1	NZ_MIRH01000015.1	-1	290811	292424	537	+	3	MIX1	203	386	1
Cluster 7	-	0 0 i	-	0 Y n4-12c17/18o	+	2115	Vibrio parahaemolyticus GCSL_R26	211500212	WP_031781880.1	NZ_MIQS01000003.1	-1	185941	187554	537	+	3	MIX1	203	386	1
Cluster 7	-	0 0 i	-	0 Y n4-12c17/18o	+	2489	Vibrio parahaemolyticus S116	248903066	WP_025506212.1	NZ_AWJJ01000200.1	-1	5853	7466	537	+	3	MIX1	203	386	1
Cluster 7	-	0 0 i	-	0 Y n4-14c18/19o	-	1337	Vibrio coralliilyticus RE87	133700140	WP_095559588.1	NZ_NRHY01000001.1	-1	169828	171543	571	+	116	MIX1	236	420	1
Cluster 7	-	0 0 i	-	0 Y n4-12c17/18o	+	2494	Vibrio parahaemolyticus S121	249403044	WP_025506212.1	NZ_AWJE01000193.1	-1	5853	7466	537	+	3	MIX1	203	386	1
Cluster 7	-	0 0 i	-	0 Y n4-12c17/18o	+	2112	Vibrio parahaemolyticus GCSL_R16	211203285	WP_025552827.1	NZ_MIQP01000076.1	1	1626	3239	537	+	3	MIX1	203	386	1
Cluster 7	-	0 0 i	-	0 Y n4-12c17/18o	+	2095	Vibrio parahaemolyticus GCSL_R12	209503414	WP_031781880.1	NZ_MIQN01000088.1	-1	173528	175141	537	+	3	MIX1	203	386	1
Cluster 7	-	0 0 i	-	0 Y n4-12c17/18o	+	2088	Vibrio parahaemolyticus G4186	208803623	WP_031781880.1	NZ_NIYP01000010.1	1	3714	5327	537	+	3	MIX1	203	386	1
Cluster 7	-	0 0 i	-	0 Y n4-12c17/18o	+	2075	Vibrio parahaemolyticus FDAARGOS_52	207501499	WP_031781880.1	NZ_JWSR02000001.1	-1	1482112	1483725	537	+	3	MIX1	203	386	1
Cluster 7	-	0 0 i	-	0 Y n4-12c17/18o	+	2511	Vibrio parahaemolyticus S139	251103825	WP_025630047.1	NZ_AWIN01000187.1	1	1588	3201	537	+	3	MIX1	203	386	1
Cluster 7	-	0 0 i	-	0 Y n4-12c17/18o	+	1489	Vibrio harveyi BSW7	148902471	WP_042604989.1	NZ_JXIM01000025.1	-1	26232	27944	570	+	3	MIX1	236	419	1
Cluster 7	-	0 0 i	-	0 Y n4-12c17/18o	+	2020	Vibrio parahaemolyticus CFSAN018764	202002479	WP_025552827.1	NZ_LHBG01000011.1	-1	254543	256156	537	+	3	MIX1	203	386	1
Cluster 7	-	0 0 i	-	0 Y n4-12c17/18o	+	2000	Vibrio parahaemolyticus CFSAN007458	200001409	WP_031781880.1	NZ_JNUM02000005.1	1	2567	4180	537	+	3	MIX1	203	386	1
Cluster 7	-	0 0 i	-	0 Y n4-12c17/18o	+	1984	Vibrio parahaemolyticus CFSAN007442	198404539	WP_031781880.1	NZ_JNSZ02000036.1	1	2245	3858	537	+	3	MIX1	203	386	1
Cluster 7	-	0 0 i	-	0 Y n4-12c17/18o	+	2535	Vibrio parahaemolyticus S164	253503745	WP_025552827.1	NZ_AWHP01000190.1	1	1483	3096	537	+	3	MIX1	203	386	1
Cluster 7	-	0 0 i	-	0 Y n4-12c17/18o	+	1939	Vibrio parahaemolyticus CDC_K5635	193903385	WP_069524053.1	NZ_MIVG01000069.1	1	1625	3238	537	+	3	MIX1	203	386	1
Cluster 7	-	0 0 i	-	0 Y n4-12c17/18o	+	1928	Vibrio parahaemolyticus CDC_K5439	192800468	WP_015296661.1	NZ_MIUV01000013.1	-1	40645	42258	537	+	3	MIX1	203	386	1
Cluster 7	-	0 0 i	-	0 Y n4-12c17/18o	+	305	Vibrio alginolyticus ANC4-19	30500288	WP_033906401.1	NZ_LTYK01000001.1	1	312402	314114	570	+	3	MIX1	236	419	1
Cluster 7	-	0 0 i	-	0 Y n4-12c17/18o	+	1494	Vibrio harveyi CAIM463	149400442	WP_050908603.1	NZ_JPTP01000026.1	1	1357	3069	570	+	3	MIX1	236	419	1
Cluster 7	-	0 0 i	-	0 Y n4-12c17/18o	+	1495	Vibrio harveyi CAIM464	149504652	WP_050908603.1	NZ_JPTQ01000643.1	1	1357	3069	570	+	3	MIX1	236	419	1
Cluster 7	-	0 0 i	-	0 Y n4-14c18/19o	+	451	Vibrio campbellii CAIM 519 = NBRC 15631	45102107	WP_100228749.1	NZ_AMDG01000029.1	1	44621	46207	528	+	2	MIX1	193	377	1
Cluster 7	-	0 0 i	-	0 Y n4-12c17/18o	+	1922	Vibrio parahaemolyticus CDC_K5428	192203920	WP_062866544.1	NZ_MIUP01000098.1	-1	223923	225536	537	+	3	MIX1	203	386	1
Cluster 7	-	0 0 i	-	0 Y n4-12c17/18o	+	2567	Vibrio parahaemolyticus VP2007-007	256705169	WP_031781880.1	NZ_KK020655.1	-1	197852	199465	537	+	3	MIX1	203	386	1
Cluster 7	-	0 0 i	-	0 Y n4-11c16/17o	+	1333	Vibrio coralliilyticus 58	133304774	WP_065742874.1	NZ_CP016557.1	1	1838276	1839991	571	+	3	MIX1	236	420	1
Cluster 7	-	0 0 i	-	0 Y n4-12c17/18o	+	447	Vibrio campbellii 200612B	44705053	WP_080637573.1	NZ_BANY01000129.1	1	1446	3158	570	+	3	MIX1	236	419	1
Cluster 7	-	0 0 i	-	0 Y n4-14c18/19o	+	452	Vibrio campbellii CAIM 519 = NBRC 15631	45202676	WP_005532037.1	NZ_BAOF01000047.1	-1	37026	38621	531	+	2	MIX1	196	380	1
Cluster 7	-	0 0 i	-	0 Y n4-12c17/18o	+	1533	Vibrio jasicida 201212A	153303329	WP_045406905.1	NZ_BBLA01000042.1	-1	164008	165720	570	+	3	MIX1	236	419	1
Cluster 7	-	0 0 i	-	0 Y n4-12c17/18o	+	2276	Vibrio parahaemolyticus PMA54.13	227600632	WP_078533448.1	NZ_MKQX01000001.1	1	694303	695916	537	+	3	MIX1	203	386	1
Cluster 7	-	0 0 i	-	0 Y n4-12c17/18o	+	311	Vibrio alginolyticus EPGS	31100248	WP_053349233.1	NZ_JOKY01000001.1	-1	296584	298296	570	+	3	MIX1	236	419	1
Cluster 7	-	0 0 i	-	0 Y n4-12c17/18o	+	1792	Vibrio parahaemolyticus 100135	179203318	WP_015296661.1	NZ_MORW01000007.1	-1	245891	247504	537	+	3	MIX1	203	386	1
Cluster 7	-	0 0 i	-	0 Y n4-14c18/19o	-	1332	Vibrio coralliilyticus 080116A	133200219	WP_095570815.1	NZ_NRHV01000001.1	-1	250526	252241	571	+	116	MIX1	236	420	1
Cluster 7	-	0 0 i	-	0 Y n4-12c17/18o	+	1522	Vibrio harveyi VHJR7	152203195	WP_047515571.1	NZ_CAUO01000019.1	1	255890	257602	570	+	3	MIX1	236	419	1
Cluster 7	-	0 0 i	-	0 Y n4-12c17/18o	+	1918	Vibrio parahaemolyticus CDC_K5331	191802312	WP_015296661.1	NZ_MIUL01000042.1	-1	145024	146637	537	+	3	MIX1	203	386	1
Cluster 7	-	0 0 i	-	0 Y n4-12c17/18o	+	1523	Vibrio harveyi ZJ0603	152302036	WP_086028279.1	NZ_JH720472.1	1	753582	755195	537	+	3	MIX1	203	386	1
Cluster 7	-	0 0 i	-	0 Y n4-12c17/18o	+	315	Vibrio alginolyticus K01M1	31504365	WP_086047490.1	NZ_CP017890.1	-1	1342182	1343795	537	+	3	MIX1	203	386	1
Cluster 7	-	0 0 i	-	0 Y n4-12c17/18o	+	316	Vibrio alginolyticus K04M3	31604374	WP_086047490.1	NZ_CP017897.1	-1	1362264	1363877	537	+	3	MIX1	203	386	1
Cluster 7	-	0 0 i	-	0 Y n4-12c17/18o	+	317	Vibrio alginolyticus K04M5	31704344	WP_086047490.1	NZ_CP017900.1	-1	1359052	1360665	537	+	3	MIX1	203	386	1
Cluster 7	-	0 0 i	-	0 Y n4-12c17/18o	+	1910	Vibrio parahaemolyticus CDC_K5306	191004601	WP_031781880.1	NZ_MIUD01000098.1	-1	41785	43398	537	+	3	MIX1	203	386	1
Cluster 7	-	0 0 i	-	0 Y n4-12c17/18o	+	318	Vibrio alginolyticus K06K5	31804318	WP_086047490.1	NZ_CP017908.1	-1	1338163	1339776	537	+	3	MIX1	203	386	1
Cluster 7	-	0 0 i	-	0 Y n4-12c17/18o	+	319	Vibrio alginolyticus K08M3	31904309	WP_086047490.1	NZ_CP017914.1	-1	1321306	1322919	537	+	3	MIX1	203	386	1
Cluster 7	-	0 0 i	-	0 Y n4-12c17/18o	+	1726	Vibrio owensii OCN002	172600513	WP_045478363.1	NZ_BBKO01000006.1	-1	572119	573831	570	+	3	MIX1	236	419	1
Cluster 7	-	0 0 i	-	0 Y n4-12c17/18o	+	2665	Vibrio sp. AND4	266501450	WP_083796274.1	NZ_ABGR01000004.1	-1	64893	66506	537	+	3	MIX1	203	386	1
Cluster 7	-	0 0 i	-	0 Y n4-12c17/18o	+	322	Vibrio alginolyticus K10K4	32204363	WP_086047490.1	NZ_CP017912.1	-1	1352965	1354578	537	+	3	MIX1	203	386	1
Cluster 7	-	0 0 i	-	0 Y n4-12c17/18o	+	323	Vibrio alginolyticus LMG 11650	32301330	WP_102970247.1	NZ_LRIG02000001.1	-1	1497552	1499165	537	+	3	MIX1	203	386	1
Cluster 7	-	0 0 i	-	0 Y n4-12c17/18o	+	1902	Vibrio parahaemolyticus CDC_K5126	190203148	WP_069511322.1	NZ_MITV01000097.1	-1	42273	43886	537	+	3	MIX1	203	386	1
Cluster 7	-	0 0 i	-	0 Y n5-12c17/18o	+	1529	Vibrio hyugaensis 270813M	152904371	WP_104041702.1	NZ_PKNE01000153.1	1	45315	46910	531	+	2	MIX1	196	380	1
Cluster 7	-	0 0 i	-	0 Y n4-12c17/18o	+	325	Vibrio alginolyticus QD-5	32500523	WP_085569130.1	NZ_NCXR01000001.1	-1	612092	613804	570	+	3	MIX1	236	419	1
Cluster 7	-	0 0 i	-	0 Y n4-12c17/18o	+	1529	Vibrio hyugaensis 270813M	152900707	WP_104040140.1	NZ_PKNE01000028.1	1	8111	9724	537	+	3	MIX1	203	386	1
Cluster 7	-	0 0 i	-	0 Y n4-12c17/18o	+	2947	Vibrio vulnificus SC9794	294701364	WP_045622201.1	NZ_JZEN01000029.1	1	1349	3061	570	+	3	MIX1	236	419	1
Cluster 7	-	0 0 i	-	0 Y n4-12c17/18o	+	2702	Vibrio sp. OY15	270202517	WP_033906401.1	NZ_JPIL01000009.1	1	433803	435515	570	+	3	MIX1	236	419	1
Cluster 7	-	0 0 i	-	0 Y n4-12c17/18o	+	2953	Vibrio vulnificus VN-0101	295304470	WP_080527638.1	NZ_MVKQ01000138.1	1	1122	2834	570	+	3	MIX1	236	419	1
Cluster 7	-	0 0 i	-	0 Y n4-14c18/19o	+	450	Vibrio campbellii CAIM 519 = NBRC 15631 ATCC 25920, CAIM 519T	45000975	WP_005532037.1	NZ_CP015863.1	-1	1074737	1076332	531	+	2	MIX1	196	380	1
Cluster 7	-	0 0 i	-	0 Y n4-12c17/18o	+	2171	Vibrio parahaemolyticus ISF-01-07	217101360	WP_015296661.1	NZ_LFWF01000037.1	-1	224346	225959	537	+	3	MIX1	203	386	1
Cluster 7	-	0 0 i	-	0 Y n4-12c17/18o	+	1834	Vibrio parahaemolyticus A2EZ743	183402218	WP_025552827.1	NZ_LRFR01000016.1	1	1937	3550	537	+	3	MIX1	203	386	1
Cluster 7	-	0 0 i	-	0 Y n4-12c17/18o	+	1795	Vibrio parahaemolyticus 100139	179503017	WP_015296661.1	NZ_MORM01000005.1	-1	398591	400204	537	+	3	MIX1	203	386	1
Cluster 7	-	0 0 i	-	0 Y n4-12c17/18o	+	1808	Vibrio parahaemolyticus 100154	180803958	WP_015296661.1	NZ_MORS01000007.1	-1	237878	239491	537	+	3	MIX1	203	386	1
Cluster 7	-	0 0 i	-	0 Y n4-12c17/18o	+	1800	Vibrio parahaemolyticus 100146	180003563	WP_015296661.1	NZ_MOSD01000006.1	-1	224363	225976	537	+	3	MIX1	203	386	1
Cluster 7	-	0 0 i	-	-	-	1343	Vibrio coralliilyticus NA0301	134301308	WP_099607777.1	NZ_AUTV01000002.1	-1	484	2199	571	-	102	MIX1	236	420	1
Cluster 7	-	0 0 i	-	-	+	321	Vibrio alginolyticus K09K1	32100343	WP_086047490.1	NZ_CP017918.1	-1	390009	391622	537	-	3	MIX1	203	386	1
Cluster 7	-	0 0 i	-	-	-	1720	Vibrio ostreicida UCD-KL16	172002653	WP_076589406.1	NZ_MPHM01000009.1	-1	149443	151080	545	-	0	MIX1	209	391	1
Cluster 7	-	0 0 i	-	-	-	2694	Vibrio sp. JCM 19063	269403027	WP_053349233.1	NZ_BAXX01000158.1	1	1171	2883	570	-	1080	MIX1	236	419	1
Cluster 7	-	0 0 i	-	-	+	2377	Vibrio parahaemolyticus M0605	237701229	WP_025552827.1	NZ_JALL01000084.1	-1	5865	7478	537	-	3	MIX1	203	386	1
Cluster 30	Pyocin_S	0 0 i	Col_Im_like	0 0 i	+	2074	Vibrio parahaemolyticus FDAARGOS_191	207404347	WP_011106455.1	NZ_CP020428.2	-1	1225156	1227765	869	+	1	MIX5	228	328	1
Cluster 30	Pyocin_S	0 0 i	Col_Im_like	0 0 i	+	2274	Vibrio parahaemolyticus PMA37.5	227404318	WP_011106455.1	NZ_LFUL01000073.1	-1	44659	47268	869	+	1	MIX5	228	328	1
Cluster 30	Pyocin_S	0 0 i	Col_Im_like	0 0 i	+	1896	Vibrio parahaemolyticus CDC_K5058	189600348	WP_011106455.1	NZ_MITP01000009.1	1	7291	9900	869	+	1	MIX5	228	328	1
Cluster 30	Pyocin_S	0 0 i	Col_Im_like	0 0 i	+	1991	Vibrio parahaemolyticus CFSAN007449	199104698	WP_011106455.1	NZ_JNTG02000054.1	1	394977	397586	869	+	1	MIX5	228	328	1
Cluster 30	Pyocin_S	0 0 i	Col_Im_like	0 0 i	+	2072	Vibrio parahaemolyticus F63267	207204617	WP_011106455.1	NZ_LRFW01000044.1	-1	44537	47146	869	+	1	MIX5	228	328	1
Cluster 30	Pyocin_S	0 0 i	Col_Im_like	0 0 i	+	1895	Vibrio parahaemolyticus CDC_K5010W	189501414	WP_011106455.1	NZ_MITO01000036.1	1	7371	9980	869	+	1	MIX5	228	328	1
Cluster 30	Pyocin_S	0 0 i	Col_Im_like	0 0 i	+	2557	Vibrio parahaemolyticus VIP4-0407	255700083	WP_011106455.1	NZ_AXNM01000002.1	1	90528	93137	869	+	1	MIX5	228	328	1
Cluster 30	Pyocin_S	0 0 i	Col_Im_like	0 0 i	+	1894	Vibrio parahaemolyticus CDC_K5010G	189400645	WP_011106455.1	NZ_MITN01000020.1	1	7249	9858	869	+	1	MIX5	228	328	1
Cluster 30	Pyocin_S	0 0 i	Col_Im_like	0 0 i	+	2313	Vibrio parahaemolyticus VPF-1	231303245	WP_011106455.1	NZ_PXIU01000007.1	1	347795	350404	869	+	1	MIX5	228	328	1
Cluster 30	Pyocin_S	0 0 i	Col_Im_like	0 0 i	+	2556	Vibrio parahaemolyticus VIP4-0395	255601908	WP_011106455.1	NZ_AXNJ01000031.1	-1	44441	47050	869	+	1	MIX5	228	328	1
Cluster 30	Pyocin_S	0 0 i	Col_Im_like	0 0 i	+	1799	Vibrio parahaemolyticus 100145	179904306	WP_011106455.1	NZ_MOSC01000018.1	-1	44581	47190	869	+	1	MIX5	228	328	1
Cluster 30	Pyocin_S	0 0 i	Col_Im_like	0 0 i	+	2348	Vibrio parahaemolyticus 605	234801844	WP_011106455.1	NZ_KI912691.1	1	7622	10231	869	+	1	MIX5	228	328	1
Cluster 30	Pyocin_S	0 0 i	Col_Im_like	0 0 i	+	1794	Vibrio parahaemolyticus 100138	179403807	WP_011106455.1	NZ_MORY01000014.1	-1	44563	47172	869	+	1	MIX5	228	328	1
Cluster 30	Pyocin_S	0 0 i	Col_Im_like	0 0 i	+	1807	Vibrio parahaemolyticus 100153	180703958	WP_011106455.1	NZ_MORR01000015.1	1	90637	93246	869	+	1	MIX5	228	328	1
Cluster 30	Pyocin_S	0 0 i	Col_Im_like	0 0 i	+	2314	Vibrio parahaemolyticus VPF-2	231402458	WP_011106455.1	NZ_PXIV01000005.1	1	347749	350358	869	+	1	MIX5	228	328	1
Cluster 30	Pyocin_S	0 0 i	Col_Im_like	0 0 i	+	1933	Vibrio parahaemolyticus CDC_K5528	193300776	WP_011106455.1	NZ_MIVA01000039.1	1	7308	9917	869	+	1	MIX5	228	328	1
Cluster 30	Pyocin_S	0 0 i	Col_Im_like	0 0 i	+	2315	Vibrio parahaemolyticus VPF-3	231502792	WP_011106455.1	NZ_PXIW01000006.1	1	347823	350432	869	+	1	MIX5	228	328	1
Cluster 30	Pyocin_S	0 0 i	Col_Im_like	0 0 i	+	2554	Vibrio parahaemolyticus V14/01	255403177	WP_011106455.1	NZ_KK019430.1	-1	44524	47133	869	+	1	MIX5	228	328	1
Cluster 30	Pyocin_S	0 0 i	Col_Im_like	0 0 i	+	1782	Vibrio parahaemolyticus 10-4251	178202159	WP_011106455.1	NZ_JYJS01000076.1	1	32432	35041	869	+	1	MIX5	228	328	1
Cluster 30	Pyocin_S	0 0 i	Col_Im_like	0 0 i	+	2183	Vibrio parahaemolyticus Klin	218301859	WP_011106455.1	NZ_MDTV01000011.1	1	91032	93641	869	+	1	MIX5	228	328	1
Cluster 30	Pyocin_S	0 0 i	Col_Im_like	0 0 i	+	2316	Vibrio parahaemolyticus VPF-4	231603046	WP_011106455.1	NZ_PXIX01000007.1	1	347749	350358	869	+	1	MIX5	228	328	1
Cluster 30	Pyocin_S	0 0 i	Col_Im_like	0 0 i	+	1993	Vibrio parahaemolyticus CFSAN007451	199300830	WP_011106455.1	NZ_JNTI02000003.1	1	259710	262319	869	+	1	MIX5	228	328	1
Cluster 30	Pyocin_S	0 0 i	Col_Im_like	0 0 i	+	2570	Vibrio parahaemolyticus VP250	257003905	WP_011106455.1	NZ_AVOK01000004.1	1	400898	403507	869	+	1	MIX5	228	328	1
Cluster 30	Pyocin_S	0 0 i	Col_Im_like	0 0 i	+	2286	Vibrio parahaemolyticus RIMD 2210633	228604442	WP_011106455.1	NZ_LFUR01000017.1	-1	48853	51462	869	+	1	MIX5	228	328	1
Cluster 30	Pyocin_S	0 0 i	Col_Im_like	0 0 i	+	2560	Vibrio parahaemolyticus VIP4-0439	256003262	WP_011106455.1	NZ_AXNK01000054.1	1	107354	109963	869	+	1	MIX5	228	328	1
Cluster 30	Pyocin_S	0 0 i	Col_Im_like	0 0 i	+	1745	Vibrio parahaemolyticus 04-2551	174500757	WP_011106455.1	NZ_LASF01000018.1	-1	44432	47041	869	+	1	MIX5	228	328	1
Cluster 30	Pyocin_S	0 0 i	Col_Im_like	0 0 i	+	2569	Vibrio parahaemolyticus VP232	256902623	WP_011106455.1	NZ_AVOJ01000027.1	-1	58896	61505	869	+	1	MIX5	228	328	1
Cluster 30	Pyocin_S	0 0 i	Col_Im_like	0 0 i	+	2351	Vibrio parahaemolyticus 863	235103797	WP_011106455.1	NZ_AOOY01000020.1	1	49302	51911	869	+	1	MIX5	228	328	1
Cluster 30	Pyocin_S	0 0 i	Col_Im_like	0 0 i	+	2445	Vibrio parahaemolyticus S064	244500652	WP_011106455.1	NZ_AWLB01000016.1	1	7257	9866	869	+	1	MIX5	228	328	1
Cluster 30	Pyocin_S	0 0 i	Col_Im_like	0 0 i	+	1886	Vibrio parahaemolyticus CDC_K4775	188602656	WP_011106455.1	NZ_MITF01000039.1	1	7249	9858	869	+	1	MIX5	228	328	1
Cluster 30	Pyocin_S	0 0 i	Col_Im_like	0 0 i	+	1806	Vibrio parahaemolyticus 100152	180603814	WP_011106455.1	NZ_MORQ01000011.1	1	91366	93975	869	+	1	MIX5	228	328	1
Cluster 30	Pyocin_S	0 0 i	Col_Im_like	0 0 i	+	1763	Vibrio parahaemolyticus 09-4435	176302721	WP_011106455.1	NZ_JZAR01000046.1	1	73685	76294	869	+	1	MIX5	228	328	1
Cluster 30	Pyocin_S	0 0 i	Col_Im_like	0 0 i	+	2011	Vibrio parahaemolyticus CFSAN018754	201103693	WP_011106455.1	NZ_LHAW01000026.1	1	73472	76081	869	+	1	MIX5	228	328	1
Cluster 30	Pyocin_S	0 0 i	Col_Im_like	0 0 i	+	1805	Vibrio parahaemolyticus 100151	180504461	WP_011106455.1	NZ_MORP01000016.1	-1	67399	70008	869	+	1	MIX5	228	328	1
Cluster 30	Pyocin_S	0 0 i	Col_Im_like	0 0 i	+	2353	Vibrio parahaemolyticus 930	235302270	WP_011106455.1	NZ_AOOZ01000004.1	1	49301	51910	869	+	1	MIX5	228	328	1
Cluster 30	Pyocin_S	0 0 i	Col_Im_like	0 0 i	+	2571	Vibrio parahaemolyticus VP551	257103795	WP_011106455.1	NZ_AOOV01000013.1	1	350435	353044	869	+	1	MIX5	228	328	1
Cluster 30	Pyocin_S	0 0 i	Col_Im_like	0 0 i	+	2318	Vibrio parahaemolyticus VPF-6	231802458	WP_011106455.1	NZ_PXIZ01000005.1	1	347749	350358	869	+	1	MIX5	228	328	1
Cluster 30	Pyocin_S	0 0 i	Col_Im_like	0 0 i	+	2160	Vibrio parahaemolyticus Gxw_7004	216004426	WP_011106455.1	NZ_LPZS01000017.1	-1	44563	47172	869	+	1	MIX5	228	328	1
Cluster 30	Pyocin_S	0 0 i	Col_Im_like	0 0 i	+	2566	Vibrio parahaemolyticus VP-NY4	256600136	WP_011106455.1	NZ_AVON01000001.1	-1	115506	118115	869	+	1	MIX5	228	328	1
Cluster 30	Pyocin_S	0 0 i	Col_Im_like	0 0 i	+	327	Vibrio alginolyticus RM-12-1	32704517	WP_053304685.1	NZ_LFZC01000117.1	1	169217	171793	858	+	1	MIX5	217	317	1
Cluster 30	Pyocin_S	0 0 i	Col_Im_like	0 0 i	+	2156	Vibrio parahaemolyticus GIMxtfL65-2011.05	215603954	WP_011106455.1	NZ_MSEG01000011.1	1	90641	93250	869	+	1	MIX5	228	328	1
Cluster 30	Pyocin_S	0 0 i	Col_Im_like	0 0 i	+	2155	Vibrio parahaemolyticus GIMxtfL61-2011.05	215503859	WP_011106455.1	NZ_MSEF01000011.1	1	90641	93250	869	+	1	MIX5	228	328	1
Cluster 30	Pyocin_S	0 0 i	Col_Im_like	0 0 i	+	2354	Vibrio parahaemolyticus 949	235402555	WP_011106455.1	NZ_AVPV01000003.1	1	401728	404337	869	+	1	MIX5	228	328	1
Cluster 30	Pyocin_S	0 0 i	Col_Im_like	0 0 i	+	2319	Vibrio parahaemolyticus VPF-7	231902458	WP_011106455.1	NZ_PXJA01000005.1	1	347799	350408	869	+	1	MIX5	228	328	1
Cluster 30	Pyocin_S	0 0 i	Col_Im_like	0 0 i	+	1743	Vibrio parahaemolyticus 04-2549	174300060	WP_011106455.1	NZ_JYNG01000018.1	-1	44567	47176	869	+	1	MIX5	228	328	1
Cluster 30	LysM, Pyocin_S	0 0 i	Col_Im_like	0 0 i	+	1726	Vibrio owensii OCN002	172605134	WP_045485052.1	NZ_BBKO01000127.1	-1	13574	16150	858	+	1	MIX5	217	317	1
Cluster 30	Pyocin_S	0 0 i	Col_Im_like	0 0 i	+	2387	Vibrio parahaemolyticus Peru-466	238700190	WP_011106455.1	NZ_ACFM01000002.1	1	206540	209149	869	+	1	MIX5	228	328	1
Cluster 30	Pyocin_S	0 0 i	Col_Im_like	0 0 i	+	2386	Vibrio parahaemolyticus Peru-288	238602582	WP_011106455.1	NZ_KI929575.1	-1	44488	47097	869	+	1	MIX5	228	328	1
Cluster 30	Pyocin_S	0 0 i	Col_Im_like	0 0 i	+	1835	Vibrio parahaemolyticus A3EZ136	183501273	WP_011106455.1	NZ_LRFS01000011.1	1	90665	93274	869	+	1	MIX5	228	328	1
Cluster 30	Pyocin_S	0 0 i	Col_Im_like	0 0 i	+	1845	Vibrio parahaemolyticus A4EZ927	184502490	WP_011106455.1	NZ_LOHN01000023.1	1	90689	93298	869	+	1	MIX5	228	328	1
Cluster 30	Pyocin_S	0 0 i	Col_Im_like	0 0 i	+	2565	Vibrio parahaemolyticus VP-48	256503571	WP_011106455.1	NZ_KK081700.1	-1	44532	47141	869	+	1	MIX5	228	328	1
Cluster 30	Pyocin_S	0 0 i	Col_Im_like	0 0 i	+	1848	Vibrio parahaemolyticus A5Z273	184803119	WP_011106455.1	NZ_LQCD01000022.1	-1	44565	47174	869	+	1	MIX5	228	328	1
Cluster 30	Pyocin_S	0 0 i	Col_Im_like	0 0 i	+	1850	Vibrio parahaemolyticus A5Z853	185000054	WP_011106455.1	NZ_LQCF01000002.1	-1	44432	47041	869	+	1	MIX5	228	328	1
Cluster 30	Pyocin_S	0 0 i	Col_Im_like	0 0 i	+	2281	Vibrio parahaemolyticus PMC58.7	228103892	WP_011106455.1	NZ_LFUM01000020.1	-1	82935	85544	869	+	1	MIX5	228	328	1
Cluster 30	Pyocin_S	0 0 i	Col_Im_like	0 0 i	+	330	Vibrio alginolyticus UCD-30C	33000539	WP_054576209.1	NZ_LJTE01000001.1	1	622295	624871	858	+	1	MIX5	217	317	1
Cluster 30	Pyocin_S	0 0 i	Col_Im_like	0 0 i	+	2379	Vibrio parahaemolyticus NIHCB0603	237902477	WP_011106455.1	NZ_AVOM01000007.1	-1	1074525	1077134	869	+	1	MIX5	228	328	1
Cluster 30	Pyocin_S	0 0 i	Col_Im_like	0 0 i	+	2358	Vibrio parahaemolyticus AN-5034	235803906	WP_011106455.1	NZ_ACFO01000050.1	1	243220	245829	869	+	1	MIX5	228	328	1
Cluster 30	Pyocin_S	0 0 i	Col_Im_like	0 0 i	+	2280	Vibrio parahaemolyticus PMC58.5	228001006	WP_011106455.1	NZ_LFUJ01000005.1	-1	959910	962519	869	+	1	MIX5	228	328	1
Cluster 30	Pyocin_S	0 0 i	Col_Im_like	0 0 i	+	2376	Vibrio parahaemolyticus K5030	237602512	WP_011106455.1	NZ_ACKB01000094.1	1	57812	60421	869	+	1	MIX5	228	328	1
Cluster 30	Pyocin_S	0 0 i	Col_Im_like	0 0 i	+	1878	Vibrio parahaemolyticus CDC_K4637W	187801958	WP_011106455.1	NZ_MISX01000040.1	1	7363	9972	869	+	1	MIX5	228	328	1
Cluster 30	Pyocin_S	0 0 i	Col_Im_like	0 0 i	+	2278	Vibrio parahaemolyticus PMC48	227804143	WP_011106455.1	NZ_LFUP01000010.1	-1	61700	64309	869	+	1	MIX5	228	328	1
Cluster 30	Pyocin_S	0 0 i	Col_Im_like	0 0 i	+	1856	Vibrio parahaemolyticus ATC210	185601496	WP_011106455.1	NZ_LFUN01000010.1	1	7560	10169	869	+	1	MIX5	228	328	1
Cluster 30	Pyocin_S	0 0 i	Col_Im_like	0 0 i	+	2375	Vibrio parahaemolyticus IDH02640	237501313	WP_011106455.1	NZ_KI929138.1	1	90622	93231	869	+	1	MIX5	228	328	1
Cluster 30	Pyocin_S	0 0 i	Col_Im_like	0 0 i	+	1857	Vibrio parahaemolyticus ATC220	185702396	WP_011106455.1	NZ_LFUQ01000006.1	-1	49477	52086	869	+	1	MIX5	228	328	1
Cluster 30	Pyocin_S	0 0 i	Col_Im_like	0 0 i	+	2317	Vibrio parahaemolyticus VPF-5	231702246	WP_011106455.1	NZ_PXIY01000005.1	-1	82823	85432	869	+	1	MIX5	228	328	1
Cluster 30	LysM, Pyocin_S	0 0 i	Col_Im_like	0 0 i	+	2667	Vibrio sp. B183	266702511	WP_038160608.1	NZ_JPQB01000011.1	1	28129	30705	858	+	1	MIX5	217	317	1
Cluster 30	Pyocin_S	0 0 i	Col_Im_like	0 0 i	+	2374	Vibrio parahaemolyticus IDH02189	237403352	WP_011106455.1	NZ_KI929415.1	-1	44550	47159	869	+	1	MIX5	228	328	1
Cluster 30	Pyocin_S	0 0 i	Col_Im_like	0 0 i	+	2362	Vibrio parahaemolyticus B-265	236203447	WP_011106455.1	NZ_KI911868.1	-1	44528	47137	869	+	1	MIX5	228	328	1
Cluster 30	Pyocin_S	0 0 i	Col_Im_like	0 0 i	+	2366	Vibrio parahaemolyticus EKP-021	236603874	WP_011106455.1	NZ_KK042442.1	-1	45316	47925	869	+	1	MIX5	228	328	1
Cluster 30	Pyocin_S	0 0 i	Col_Im_like	0 0 i	+	1804	Vibrio parahaemolyticus 100150	180403995	WP_011106455.1	NZ_MORN01000010.1	1	91414	94023	869	+	1	MIX5	228	328	1
Cluster 30	Pyocin_S	0 0 i	Col_Im_like	0 0 i	+	311	Vibrio alginolyticus EPGS	31101634	WP_053349794.1	NZ_JOKY01000005.1	-1	18664	21240	858	+	1	MIX5	217	317	1
Cluster 30	Pyocin_S	0 0 i	Col_Im_like	0 0 i	+	1877	Vibrio parahaemolyticus CDC_K4637G	187703076	WP_011106455.1	NZ_MISW01000127.1	1	7371	9980	869	+	1	MIX5	228	328	1
Cluster 30	Pyocin_S	0 0 i	Col_Im_like	0 0 i	+	2277	Vibrio parahaemolyticus PMC14.7	227704463	WP_011106455.1	NZ_LFUO01000021.1	-1	44579	47188	869	+	1	MIX5	228	328	1
Cluster 30	Pyocin_S	0 0 i	Col_Im_like	0 0 i	+	2367	Vibrio parahaemolyticus EKP-026	236701510	WP_011106455.1	NZ_KI965917.1	1	90832	93441	869	+	1	MIX5	228	328	1
Cluster 30	Pyocin_S	0 0 i	Col_Im_like	0 0 i	+	1750	Vibrio parahaemolyticus 07-1339	175002670	WP_011106455.1	NZ_LASG01000037.1	1	90681	93290	869	+	1	MIX5	228	328	1
Cluster 30	Pyocin_S	0 0 i	Col_Im_like	0 0 i	+	2265	Vibrio parahaemolyticus PMA109.5	226500424	WP_011106455.1	NZ_LFUK01000006.1	-1	55316	57925	869	+	1	MIX5	228	328	1
Cluster 30	Pyocin_S	0 0 i	Col_Im_like	0 0 i	+	2368	Vibrio parahaemolyticus EKP-028	236803723	WP_011106455.1	NZ_KI929312.1	-1	84498	87107	869	+	1	MIX5	228	328	1
Cluster 30	Pyocin_S	0 0 i	Col_Im_like	0 0 i	+	2275	Vibrio parahaemolyticus PMA37.5	227504240	WP_011106455.1	NZ_MKQW01000020.1	-1	45430	48039	869	+	1	MIX5	228	328	1
Cluster 30	-	0 0 i	-	-	-	1634	Vibrio mangrovi CECT 7927	163403164	WP_087481975.1	NZ_FXXI01000007.1	-1	117768	118943	391	-	0	MIX5	133	232	1
Cluster 30	Pyocin_S	0 0 i	-	-	-	2388	Vibrio parahaemolyticus RIMD 2210633 O3:K6 substr. RIMD 2210633	238804342	NP_800773.1	NC_004605.1	1	1341842	1344451	869	-	0	MIX5	228	328	1
Cluster 30	Pyocin_S, GH-E	0 0 i	ANK	0 0 i	+	2579	Vibrio penaeicida TUMSAT-NU1	257900159	WP_104398591.1	NZ_BFAQ01000005.1	-1	42059	44686	875	+	-4	MIX5	227	327	1
Cluster 8	-	0 0 i	-	0 Y n4-14c18/19o	-	1553	Vibrio lentus 10N.261.45.C3	155302111	WP_102361675.1	NZ_MDAE01000017.1	-1	126265	127962	565	+	65	MIX1	236	382	1
Cluster 8	-	0 0 i	-	0 Y n4-14c18/19o	-	1554	Vibrio lentus 10N.261.45.C7	155403783	WP_104211200.1	NZ_MDAC01000041.1	1	1934	3631	565	+	65	MIX1	236	382	1
Cluster 8	-	0 0 i	-	0 Y n4-15c19/20o	-	1554	Vibrio lentus 10N.261.45.C7	155403812	WP_104211205.1	NZ_MDAC01000042.1	-1	2501	4198	565	+	66	MIX1	236	382	1
Cluster 8	-	0 0 i	-	0 Y n4-15c20/21o	-	2306	Vibrio parahaemolyticus T9109	230600977	WP_047706451.1	NZ_JTGR01000038.1	-1	245410	247107	565	+	65	MIX1	236	382	1
Cluster 8	-	0 0 i	-	0 Y n4-14c18/19o	-	1546	Vibrio jasicida 090810c	154602055	WP_038867851.1	NZ_BAOC01000018.1	-1	148068	149765	565	+	65	MIX1	236	382	1
Cluster 8	-	0 0 i	-	0 Y n4-14c18/19o	-	1555	Vibrio lentus 10N.261.45.E12	155502613	WP_102361675.1	NZ_MDAA01000023.1	-1	47394	49091	565	+	65	MIX1	236	382	1
Cluster 8	-	0 0 i	-	0 Y n4-14c18/19o	-	434	Vibrio campbellii ABR2-13	43402630	WP_105065904.1	NZ_MSCE01000002.1	1	869753	871450	565	+	65	MIX1	236	382	1
Cluster 8	-	0 0 i	-	0 Y n4-14c18/19o	-	1556	Vibrio lentus 10N.261.45.E3	155601655	WP_102306981.1	NZ_MCZY01000010.1	-1	50797	52494	565	+	67	MIX1	236	382	1
Cluster 8	-	0 0 i	-	0 Y n4-14c18/19o	-	2848	Vibrio tasmaniensis UCD-FRSSP16_25	284803731	WP_065113078.1	NZ_LZFS01000024.1	-1	742941	744638	565	+	67	MIX1	236	382	1
Cluster 8	-	0 0 i	-	0 Y n4-14c18/19o	-	442	Vibrio campbellii LA16-V1	44203244	WP_086369878.1	NZ_CP021146.1	1	7593	9290	565	+	67	MIX1	236	382	1
Cluster 8	-	0 0 i	-	0 Y n4-14c18/19o	-	1563	Vibrio lentus 10N.261.48.A1	156303739	WP_102361675.1	NZ_MCZJ01000025.1	-1	47418	49115	565	+	65	MIX1	236	382	1
Cluster 8	-	0 0 i	-	0 Y n4-14c18/19o	-	1538	Vibrio jasicida CECT 7692	153804326	WP_063345418.1	NZ_PKNK01000178.1	1	10307	12004	565	+	65	MIX1	236	382	1
Cluster 8	-	0 0 i	-	0 Y n4-14c18/19o	-	1728	Vibrio owensii XSBZ03	172804257	WP_078609693.1	NZ_CP019960.1	-1	1241793	1243490	565	+	65	MIX1	236	382	1
Cluster 8	-	0 0 i	-	0 Y n4-14c18/19o	-	2730	Vibrio sp. V1B	273001899	WP_095760157.1	NZ_NRQQ01000015.1	-1	10660	12357	565	+	65	MIX1	236	382	1
Cluster 8	-	0 0 i	-	0 Y n4-14c18/19o	-	1537	Vibrio jasicida BFLP-10	153704322	WP_063345418.1	NZ_DF977229.1	1	10307	12004	565	+	65	MIX1	236	382	1
Cluster 8	-	0 0 i	-	0 Y n4-15c20/21o	-	431	Vibrio campbellii 151112C	43100638	WP_045377076.1	NZ_BBKW01000002.1	-1	352939	354636	565	+	65	MIX1	236	382	1
Cluster 8	-	0 0 i	-	0 Y n4-15c21/22o	-	446	Vibrio campbellii VIB391	44603362	WP_081234263.1	NZ_MNLF01000012.1	1	1279	2976	565	+	65	MIX1	236	380	1
Cluster 8	-	0 0 i	-	0 Y n4-15c20/21o	-	1535	Vibrio jasicida ABR3-11	153500064	WP_105067084.1	NZ_MSCF01000001.1	1	87637	89334	565	+	65	MIX1	236	382	1
Cluster 8	-	0 0 i	-	0 Y n4-14c18/19o	-	1507	Vibrio harveyi MOR3	150704027	WP_061036002.1	NZ_LNRD01000012.1	1	61765	63462	565	+	65	MIX1	236	382	1
Cluster 8	-	0 0 i	-	0 Y n4-15c20/21o	-	430	Vibrio campbellii 151112C	43004181	WP_045377076.1	NZ_CP025954.1	1	1013701	1015398	565	+	65	MIX1	236	382	1
Cluster 8	-	0 0 i	-	0 Y n4-14c18/19o	-	2853	Vibrio tasmaniensis 5F-79	285302544	WP_032500339.1	NZ_AJZP01000204.1	1	1463	3160	565	+	65	MIX1	236	382	1
Cluster 8	-	0 0 i	-	0 Y n4-15c19/20o	-	448	Vibrio campbellii ATCC BAA-1116	44804350	WP_012129445.1	NC_022270.1	1	998400	1000097	565	+	65	MIX1	236	382	1
Cluster 8	-	0 0 i	-	0 Y n4-15c19/20o	-	1579	Vibrio lentus 10N.261.52.F1	157903381	WP_102353210.1	NZ_MCXQ01000021.1	-1	51280	52977	565	+	65	MIX1	236	382	1
Cluster 8	-	0 0 i	-	0 Y n4-14c18/19o	-	1584	Vibrio lentus 10N.261.55.B3	158400513	WP_102361675.1	NZ_MCWX01000017.1	-1	10823	12520	565	+	65	MIX1	236	382	1
Cluster 8	-	0 0 i	-	0 Y n4-15c19/20o	-	449	Vibrio campbellii ATCC BAA-1116 ATCC BAA-1116; BB120	44904575	WP_012129445.1	NC_009784.1	-1	1072915	1074612	565	+	65	MIX1	236	382	1
Cluster 8	-	0 0 i	-	0 Y n4-14c18/19o	-	1586	Vibrio lentus 10N.261.55.E5	158603054	WP_102361675.1	NZ_MCWT01000020.1	-1	47416	49113	565	+	65	MIX1	236	382	1
Cluster 8	-	0 0 i	-	0 Y n4-14c18/19o	-	1527	Vibrio hyugaensis 100512A	152701983	WP_045462814.1	NZ_BBLE01000017.1	-1	27193	28890	565	+	65	MIX1	236	382	1
Cluster 8	-	0 0 i	-	0 Y n4-15c19/20o	-	1604	Vibrio lentus 10N.286.49.C5	160403997	WP_102353210.1	NZ_MCUS01000022.1	1	1683	3380	565	+	65	MIX1	236	382	1
Cluster 8	-	0 0 i	-	0 Y n4-14c18/19o	-	1631	Vibrio lentus 5F79	163101674	WP_032500339.1	NZ_MAKA01000112.1	-1	38003	39700	565	+	65	MIX1	236	382	1
Cluster 8	-	0 0 i	-	0 Y n5-16c20/21o	+	427	Vibrio campbellii 051011F	42703722	WP_045372255.1	NZ_BBKV01000087.1	-1	114433	116088	551	+	23	MIX1	236	382	1
Cluster 8	-	0 0 i	-	0 Y n5-16c24/25o	+	307	Vibrio alginolyticus ATCC 33787	30703782	WP_064369343.1	NZ_CP013485.1	-1	852847	854502	551	+	23	MIX1	236	382	1
Cluster 8	-	0 0 i	-	0 Y n5-12c17/18o	+	451	Vibrio campbellii CAIM 519 = NBRC 15631	45104771	WP_033000764.1	NZ_AMDG01000159.1	-1	1152	2807	551	+	23	MIX1	236	382	1
Cluster 8	-	0 0 i	-	0 Y n5-12c17/18o	+	1529	Vibrio hyugaensis 270813M	152904875	WP_104041907.1	NZ_PKNE01000174.1	1	2975	4630	551	+	23	MIX1	236	382	1
Cluster 8	-	0 0 i	-	0 Y n5-12c17/18o	+	452	Vibrio campbellii CAIM 519 = NBRC 15631	45204277	WP_033000764.1	NZ_BAOF01000097.1	-1	32251	33906	551	+	23	MIX1	236	382	1
Cluster 8	-	0 0 i	-	0 Y n5-16c24/25o	+	445	Vibrio campbellii UMTGB204	44504087	WP_047482082.1	NZ_JSFE01000008.1	-1	156236	157891	551	+	23	MIX1	236	382	1
Cluster 8	-	0 0 i	-	0 Y n5-16c20/21o	+	443	Vibrio campbellii LB102	44304426	WP_079402710.1	NZ_MWRX01000009.1	-1	240261	241916	551	+	23	MIX1	236	382	1
Cluster 8	-	0 0 i	-	0 Y n5-12c17/18o	+	1528	Vibrio hyugaensis 151112A	152800023	WP_045492485.1	NZ_BBLF01000004.1	1	4077	5732	551	+	23	MIX1	236	382	1
Cluster 8	-	0 0 i	-	0 Y n5-16c24/25o	+	2187	Vibrio parahaemolyticus MAVP-108	218700621	WP_089202576.1	NZ_NIXQ01000001.1	1	674603	676273	556	+	23	MIX1	241	385	1
Cluster 8	-	0 0 i	-	0 Y n5-16c20/21o	+	433	Vibrio campbellii 602L	43302226	WP_050909862.1	NZ_JPTF01000277.1	1	1293	2948	551	+	23	MIX1	236	382	1
Cluster 8	-	0 0 i	-	0 Y n5-16c24/25o	+	453	Vibrio campbellii DS40M4	45302609	WP_029388744.1	NZ_AGIE01000051.1	-1	44646	46301	551	+	23	MIX1	236	382	1
Cluster 8	-	0 0 i	-	0 Y n5-16c24/25o	+	1434	Vibrio diabolicus CNCM I-1629	143400613	WP_048624888.1	NZ_CCKK01000002.1	1	485436	487091	551	+	23	MIX1	236	382	1
Cluster 8	-	0 0 i	-	0 Y n5-16c24/25o	+	440	Vibrio campbellii DS40M4	44004830	WP_029388744.1	NZ_CP030789.1	-1	1874333	1875988	551	+	23	MIX1	236	382	1
Cluster 8	-	0 0 i	-	0 Y n5-12c17/18o	+	439	Vibrio campbellii CCS02	43904890	WP_045458813.1	NZ_BBKX01000116.1	1	1338	2993	551	+	23	MIX1	236	382	1
Cluster 8	-	0 0 i	-	0 Y n5-12c17/18o	+	450	Vibrio campbellii CAIM 519 = NBRC 15631 ATCC 25920, CAIM 519T	45003368	WP_033000764.1	NZ_CP015864.1	1	421238	422893	551	+	23	MIX1	236	382	1
Cluster 8	-	0 0 i	-	0 Y n5-16c20/21o	+	435	Vibrio campbellii BoB-53	43504131	WP_103414329.1	NZ_CP026322.1	-1	1043845	1045500	551	+	23	MIX1	236	382	1
Cluster 8	-	0 0 i	-	0 Y n5-16c24/25o	+	2292	Vibrio parahaemolyticus S349-10	229204266	WP_053316565.1	NZ_LFWP01000050.1	-1	6106	7761	551	+	23	MIX1	236	380	1
Cluster 8	-	0 0 i	-	0 Y n5-16c24/25o	+	2288	Vibrio parahaemolyticus RM-14-5	228802466	WP_053316565.1	NZ_LFXK01000043.1	-1	227125	228780	551	+	23	MIX1	236	380	1
Cluster 8	-	0 0 i	-	0 Y n7-18c23/24o	-	12	Aliivibrio fischeri KB4B5	1202058	WP_063651900.1	NZ_LTZD01000017.1	1	191735	193426	563	+	101	MIX1	236	382	1
Cluster 8	-	0 0 i	-	0 Y n7-18c23/24o	-	8	Aliivibrio fischeri ES213	802103	WP_063647552.1	NZ_LTYU01000025.1	-1	192141	193832	563	+	101	MIX1	236	382	1
Cluster 8	-	0 0 i	-	0 Y n7-18c23/24o	-	30	Aliivibrio logei 1S159	3002882	WP_065611702.1	NZ_MAJU01000015.1	-1	99392	101083	563	+	99	MIX1	236	382	1
Cluster 8	-	0 0 i	-	0 Y n7-18c23/24o	-	27	Aliivibrio fischeri MJ11	2703591	WP_012534830.1	NC_011186.1	-1	930138	931826	562	+	103	MIX1	236	382	1
Cluster 8	-	0 0 i	-	0 Y n7-18c23/24o	-	14	Aliivibrio fischeri MB13B2	1402737	WP_063647552.1	NZ_LTZB01000039.1	-1	146907	148598	563	+	101	MIX1	236	382	1
Cluster 8	-	0 0 i	-	0 Y n7-18c23/24o	-	11	Aliivibrio fischeri KB2B1	1101547	WP_063647552.1	NZ_LTYW01000022.1	1	323427	325118	563	+	101	MIX1	236	382	1
Cluster 8	-	0 0 i	-	0 Y n7-18c23/24o	-	19	Aliivibrio fischeri Mb11B1	1900060	WP_063647552.1	NZ_LTYY01000001.1	-1	81271	82962	563	+	101	MIX1	236	382	1
Cluster 8	-	0 0 i	-	0 Y n7-18c23/24o	-	15	Aliivibrio fischeri MB13B3	1501247	WP_063647552.1	NZ_LTZC01000010.1	-1	81257	82948	563	+	101	MIX1	236	382	1
Cluster 8	-	0 0 i	-	1 0 o6-23i	+	456	Vibrio caribbeanicus ATCC BAA-2122	45603800	WP_009603340.1	NZ_AEIU01000114.1	-1	17996	19669	557	+	4	MIX1	236	395	1
Cluster 8	-	0 0 i	-	0 Y n6-17c22/23o	+	2595	Vibrio sagamiensis NBRC 104589	259503463	WP_039983047.1	NZ_BAOJ01000155.1	-1	28104	29777	557	+	3	MIX1	236	360	1
Cluster 8	-	0 0 i	-	0 0 i	-	432	Vibrio campbellii 20130629003S01	43204615	WP_077201622.1	NZ_CP020077.1	-1	1409180	1410877	565	+	77	MIX1	236	382	1
Cluster 8	-	0 0 i	-	0 0 i	-	1525	Vibrio hyugaensis 090810a	152502484	WP_045399742.1	NZ_BBLD01000024.1	1	2006	3703	565	+	77	MIX1	236	382	1
Cluster 8	-	0 0 i	-	-	-	444	Vibrio campbellii LMB29	44403943	WP_077201622.1	NZ_CP019294.1	1	839936	841633	565	-	200	MIX1	236	382	1
Cluster 8	-	0 0 i	-	-	-	1556	Vibrio lentus 10N.261.45.E3	155604125	WP_102308281.1	NZ_MCZY01000036.1	1	698	2380	560	-	65	MIX1	236	380	1
Cluster 8	-	0 0 i	-	0 Y n6-17c22/23o	+	2993	Vibrio xiamenensis CGMCC 1.10228	299303191	WP_093276258.1	NZ_FNDD01000021.1	1	39572	41245	557	+	3	MIX1	236	386	1
Cluster 12	PAAR_2	3 0 o910-928i948-968o980-1003i	-	3 0 o39-59i66-84o125-150i	+	2980	Vibrio vulnificus CMCP6	298001521	WP_043920943.1	NC_004459.3	1	1685621	1689163	1180	+	-1	MIX4	180	265	1
Cluster 12	PAAR_2	3 0 o910-931i943-964o984-1003i	-	2 0 i47-80o122-147i	+	2978	Vibrio vulnificus B2	297800336	WP_017428706.1	NZ_AMQR01000006.1	1	17519	21061	1180	+	-1	MIX4	177	265	1
Cluster 12	PAAR_2	3 0 o910-928i948-968o980-1003i	-	3 0 o39-59i66-86o125-150i	+	2887	Vibrio vulnificus 99-578 DP-B1	288702130	WP_038941385.1	NZ_JSVD01000007.1	1	113049	116591	1180	+	-1	MIX4	180	265	1
Cluster 12	PAAR_2	3 0 o910-931i943-964o984-1003i	-	3 0 o39-60i67-88o125-150i	+	2946	Vibrio vulnificus SC9761	294600512	WP_045627733.1	NZ_JZEO01000010.1	1	113040	116582	1180	+	-1	MIX4	180	265	1
Cluster 12	PAAR_2	3 0 o910-928i948-972o984-1003i	-	3 0 o44-61i68-87o126-151i	+	2950	Vibrio vulnificus SS108-A3A	295002199	WP_103156155.1	NZ_PDFR01000223.1	1	113387	116929	1180	+	-1	MIX4	180	265	1
Cluster 12	PAAR_2	3 0 o910-931i943-964o984-1003i	-	2 0 i47-80o122-147i	+	2959	Vibrio vulnificus VN-0288	295902433	WP_080536618.1	NZ_MVKP01000097.1	-1	27279	30821	1180	+	-1	MIX4	180	265	1
Cluster 12	PAAR_2	3 0 o910-928i948-968o980-1003i	-	3 0 o39-59i66-86o125-150i	+	2888	Vibrio vulnificus 99-743	288800484	WP_072608719.1	NZ_LMXY01000002.1	-1	110672	114214	1180	+	-1	MIX4	180	265	1
Cluster 12	PAAR_2	3 0 o910-928i948-972o984-1003i	-	3 0 o44-61i68-87o126-151i	+	2893	Vibrio vulnificus ATCC 33147	289304455	WP_039453108.1	NZ_JRQR01000108.1	1	866	4408	1180	+	-1	MIX4	180	265	1
Cluster 12	PAAR_2	3 0 o910-928i948-968o980-1003i	-	3 0 o39-59i66-84o125-150i	+	2894	Vibrio vulnificus ATL 6-1306	289403651	WP_061058891.1	NZ_CP014049.2	-1	2163948	2167490	1180	+	-1	MIX4	180	265	1
Cluster 12	PAAR_2	3 0 o910-928i948-968o980-1003i	-	3 0 o39-59i66-86o125-150i	+	2983	Vibrio vulnificus Env1	298302987	WP_103155423.1	NZ_CP017635.1	1	3112255	3115797	1180	+	-1	MIX4	180	265	1
Cluster 12	PAAR_2	3 0 o910-931i943-964o984-1003i	-	2 0 i47-80o122-147i	+	2944	Vibrio vulnificus SC9729	294402119	WP_045594021.1	NZ_JZEQ01000030.1	1	73847	77389	1180	+	-1	MIX4	177	265	1
Cluster 12	PAAR_2	3 0 o910-928i948-972o984-1003i	-	3 0 o44-61i68-87o126-151i	+	2899	Vibrio vulnificus CECT 4999	289900629	WP_039453108.1	NZ_CP014636.1	1	718306	721848	1180	+	-1	MIX4	180	265	1
Cluster 12	PAAR_2	3 0 o910-928i948-968o980-1003i	-	3 0 o39-59i66-84o125-150i	+	2938	Vibrio vulnificus S2-22	293804232	WP_013571180.1	NZ_PDFV01000078.1	1	114280	117822	1180	+	-1	MIX4	180	265	1
Cluster 12	PAAR_2	3 0 o910-931i943-964o984-1003i	-	2 0 i47-80o122-147i	+	2902	Vibrio vulnificus CECT4606	290200303	WP_101958924.1	NZ_LAXL01000002.1	1	15484	19026	1180	+	-1	MIX4	180	265	1
Cluster 12	PAAR_2	3 0 o910-931i943-964o984-1003i	-	2 0 i47-80o122-147i	+	2873	Vibrio vulnificus 2322	287300106	WP_039536170.1	NZ_JQDS01000001.1	1	129772	133314	1180	+	-1	MIX4	180	265	1
Cluster 12	PAAR_2	3 0 o910-928i948-972o984-1003i	-	3 0 o44-61i68-87o126-151i	+	2936	Vibrio vulnificus Ra3	293601263	WP_039453108.1	NZ_PDNG01000059.1	-1	828	4370	1180	+	-1	MIX4	180	265	1
Cluster 12	PAAR_2	3 0 o910-928i948-972o984-1003i	-	3 0 o44-61i68-87o126-151i	+	2953	Vibrio vulnificus VN-0101	295302358	WP_080526772.1	NZ_MVKQ01000069.1	-1	37989	41531	1180	+	-1	MIX4	177	265	1
Cluster 12	PAAR_2	3 0 o910-928i948-972o984-1003i	-	3 0 o44-61i68-87o126-153i	+	2877	Vibrio vulnificus 93U204	287702436	WP_039554556.1	NZ_CP009261.1	-1	2657432	2660974	1180	+	-1	MIX4	180	265	1
Cluster 12	PAAR_2	3 0 o910-931i943-964o984-1003i	-	2 0 i47-80o122-147i	+	2954	Vibrio vulnificus VN-0104	295402396	WP_080536618.1	NZ_MVKR01000084.1	-1	27295	30837	1180	+	-1	MIX4	180	265	1
Cluster 12	PAAR_2	3 0 o910-928i948-972o984-1003i	-	3 0 o44-61i68-87o126-151i	+	2904	Vibrio vulnificus CECT4865	290403405	WP_039453108.1	NZ_PDGG01000151.1	1	825	4367	1180	+	-1	MIX4	180	265	1
Cluster 12	PAAR_2	3 0 o910-928i948-972o984-1003i	-	3 0 o44-61i68-87o126-151i	+	2934	Vibrio vulnificus PD-2-51	293401765	WP_039453108.1	NZ_PDFX01000143.1	-1	835	4377	1180	+	-1	MIX4	180	265	1
Cluster 12	PAAR_2	3 0 o910-928i948-972o984-1003i	-	3 0 o44-61i68-87o126-151i	+	2878	Vibrio vulnificus 94-8-112	287802149	WP_039453108.1	NZ_LAXN01000007.1	1	718314	721856	1180	+	-1	MIX4	180	265	1
Cluster 12	PAAR_2	3 0 o910-928i948-968o980-1003i	-	3 0 o39-59i66-86o125-150i	+	2930	Vibrio vulnificus NSV-5830	293004179	WP_038941385.1	NZ_LMXW01000087.1	-1	214664	218206	1180	+	-1	MIX4	180	265	1
Cluster 12	PAAR_2	3 0 o910-928i948-972o984-1003i	-	3 0 o44-61i68-87o126-153i	+	2886	Vibrio vulnificus 97U1087	288601967	WP_039554556.1	NZ_QHHS01000010.1	-1	38559	42101	1180	+	-1	MIX4	180	265	1
Cluster 12	PAAR_2	3 0 o910-931i943-964o984-1003i	-	2 0 i47-80o122-147i	+	2885	Vibrio vulnificus 960426-1_4C	288501236	WP_103175858.1	NZ_PDGL01000038.1	-1	110362	113904	1180	+	-1	MIX4	180	265	1
Cluster 12	PAAR_2	3 0 o910-931i943-964o984-1003i	-	3 0 o39-60i67-88o125-150i	+	2880	Vibrio vulnificus 94-9-119	288002710	WP_103181819.1	NZ_PDGO01000096.1	-1	2853	6395	1180	+	-1	MIX4	180	265	1
Cluster 12	PAAR_2	3 0 o910-931i943-964o984-1003i	-	2 0 i47-80o122-147i	+	2929	Vibrio vulnificus NCTC13647	292902340	WP_017428706.1	NZ_UHIW01000001.1	1	2478441	2481983	1180	+	-1	MIX4	177	265	1
Cluster 12	PAAR_2	3 0 o910-931i943-964o984-1003i	-	2 0 i47-80o122-147i	+	2881	Vibrio vulnificus 94385	288103831	WP_080536618.1	NZ_PDGQ01000162.1	1	48099	51641	1180	+	-1	MIX4	180	265	1
Cluster 12	PAAR_2	3 0 o910-928i948-968o980-1003i	-	3 0 o39-59i66-84o125-152i	+	2964	Vibrio vulnificus Vv003	296400589	WP_108653681.1	NZ_QCYC01000004.1	-1	6309	9851	1180	+	-1	MIX4	180	265	1
Cluster 12	PAAR_2	3 0 o910-931i943-964o984-1003i	-	2 0 i47-80o122-147i	+	2988	Vibrio vulnificus NBRC 15645 = ATCC 27562	298801905	WP_017428706.1	NZ_CP012881.1	1	2179959	2183501	1180	+	-1	MIX4	177	265	1
Cluster 12	PAAR_2	3 0 o910-928i948-968o980-1003i	-	3 0 o39-59i66-84o125-150i	+	2987	Vibrio vulnificus MO6-24/O	298700590	WP_013571180.1	NC_014965.1	1	676499	680041	1180	+	-1	MIX4	180	265	1
Cluster 12	PAAR_2	3 0 o913-934i946-967o987-1006i	-	2 0 i47-80o122-147i	+	2955	Vibrio vulnificus VN-0108	295502476	WP_080541051.1	NZ_MVKS01000080.1	-1	111037	114588	1183	+	-1	MIX4	183	268	1
Cluster 12	PAAR_2	3 0 o910-928i948-968o980-1003i	-	3 0 o39-59i66-84o125-152i	+	2966	Vibrio vulnificus Vv006	296601332	WP_108653681.1	NZ_QCYA01000010.1	-1	65924	69466	1180	+	-1	MIX4	180	265	1
Cluster 12	PAAR_2	3 0 o910-928i948-968o980-1003i	-	3 0 o39-59i66-86o125-150i	+	2985	Vibrio vulnificus JY1305	298504158	WP_038941385.1	NZ_AFSW01000141.1	-1	284660	288202	1180	+	-1	MIX4	180	265	1
Cluster 12	PAAR_2	3 0 o910-931i943-964o984-1003i	-	2 0 i47-80o122-147i	+	2952	Vibrio vulnificus VN-0092	295202437	WP_080538693.1	NZ_MVKU01000104.1	-1	109296	112838	1180	+	-1	MIX4	180	265	1
Cluster 12	PAAR_2	3 0 o910-928i948-972o984-1003i	-	3 0 o44-61i68-87o126-151i	+	2912	Vibrio vulnificus CIP8190	291201903	WP_039453108.1	NZ_LAXM01000007.1	1	718310	721852	1180	+	-1	MIX4	180	265	1
Cluster 12	PAAR_2	3 0 o910-931i943-964o984-1003i	-	2 0 i47-80o122-147i	+	2956	Vibrio vulnificus VN-0112	295602455	WP_080538693.1	NZ_MVKT01000098.1	-1	186286	189828	1180	+	-1	MIX4	180	265	1
Cluster 12	PAAR_2	3 0 o910-928i948-968o980-1003i	-	3 0 o39-59i66-84o125-150i	+	2916	Vibrio vulnificus FDAARGOS_117	291603377	WP_013571180.1	NZ_LORY02000003.1	1	2134272	2137814	1180	+	-1	MIX4	180	265	1
Cluster 12	PAAR_2	3 0 o910-928i948-968o980-1003i	-	3 0 o39-59i66-86o125-150i	+	2917	Vibrio vulnificus FDAARGOS_118	291702191	WP_038941385.1	NZ_LOSH02000004.1	1	778053	781595	1180	+	-1	MIX4	180	265	1
Cluster 12	PAAR_2	3 0 o910-928i948-972o984-1003i	-	3 0 o44-61i68-87o126-153i	+	2918	Vibrio vulnificus FLA112	291801351	WP_072615514.1	NZ_PDGB01000033.1	-1	220442	223984	1180	+	-1	MIX4	180	265	1
Cluster 12	PAAR_2	3 0 o910-928i948-968o980-1003i	-	3 0 o39-59i66-86o125-150i	+	2919	Vibrio vulnificus FLA114	291903808	WP_038941385.1	NZ_PDGA01000127.1	-1	111413	114955	1180	+	-1	MIX4	180	265	1
Cluster 12	PAAR_2	3 0 o910-928i948-972o984-1003i	-	3 0 o44-61i68-87o126-153i	+	2922	Vibrio vulnificus FORC_017	292200555	WP_065090117.1	NZ_CP012739.1	1	658839	662381	1180	+	-1	MIX4	180	265	1
Cluster 12	PAAR_2	3 0 o910-928i948-972o984-1003i	-	3 0 o44-61i68-87o126-151i	+	2924	Vibrio vulnificus FORC_037	292402417	WP_088428274.1	NZ_CP016321.1	-1	2509794	2513336	1180	+	-1	MIX4	177	265	1
Cluster 12	PAAR_2	3 0 o910-931i943-964o984-1003i	-	2 0 i47-80o122-147i	+	2925	Vibrio vulnificus FORC_054	292502588	WP_101958924.1	NZ_CP019121.1	-1	2601396	2604938	1180	+	-1	MIX4	180	265	1
Cluster 12	PAAR_2	3 0 o910-928i948-972o984-1003i	-	3 0 o44-61i68-85o126-153i	+	2926	Vibrio vulnificus LSU2098	292600965	WP_103197730.1	NZ_PDFY01000052.1	-1	109554	113096	1180	+	-1	MIX4	180	265	1
Cluster 12	PAAR_2	3 0 o910-928i948-968o980-1003i	-	3 0 o39-59i66-84o125-150i	+	2928	Vibrio vulnificus NCTC11067	292802602	WP_013571180.1	NZ_UHIR01000001.1	-1	2716382	2719924	1180	+	-1	MIX4	180	265	1
Cluster 12	PAAR_2	3 0 o910-928i948-968o980-1003i	-	-	+	2909	Vibrio vulnificus CG64	290902016	WP_045596815.1	NZ_JZEU01000069.1	-1	187859	191401	1180	-	-1	MIX4	180	265	1
Cluster 12	PAAR_2	3 0 o910-928i948-968o980-1003i	-	-	+	2913	Vibrio vulnificus DAL-79040	291304146	WP_072616564.1	NZ_LMYA01000046.1	-1	212960	216502	1180	-	-1	MIX4	180	265	1
Cluster 12	PAAR_2	3 0 o910-928i948-972o984-1003i	-	-	+	2974	Vibrio vulnificus WAPHLVBRA00008	297402326	WP_095430310.1	NZ_NOJA01000010.1	1	173095	176637	1180	-	-1	MIX4	180	265	1
Cluster 12	PAAR_2	3 0 o910-928i948-972o984-1003i	-	-	+	2897	Vibrio vulnificus ATL-9824	289704272	WP_072615514.1	NZ_LMYB01000089.1	-1	215379	218921	1180	-	-1	MIX4	180	265	1
Cluster 12	PAAR_2	3 0 o910-928i948-972o984-1003i	-	-	+	2970	Vibrio vulnificus WAPHLVBRA00004	297002480	WP_095430310.1	NZ_NOJE01000010.1	1	173095	176637	1180	-	-1	MIX4	180	265	1
Cluster 12	PAAR_2	3 0 o910-928i948-968o980-1003i	-	-	+	2982	Vibrio vulnificus E64MW	298202338	WP_038969153.1	NZ_AFSX01000034.1	1	6990	10532	1180	-	-1	MIX4	180	265	1
Cluster 12	PAAR_2	3 0 o910-928i948-972o984-1003i	-	-	+	2967	Vibrio vulnificus WAPHLVBRA00001	296702254	WP_095430310.1	NZ_NPFI01000009.1	1	173095	176637	1180	-	-1	MIX4	180	265	1
Cluster 12	PAAR_2	3 0 o910-928i948-968o980-1003i	-	-	+	2939	Vibrio vulnificus S2-22	293901270	WP_013571180.1	NZ_LKUU01000010.1	-1	384	3926	1180	-	-1	MIX4	180	265	1
Cluster 10	-	1 0 o783-808i	-	3 0 o6-29i56-78o108-131i	+	1742	Vibrio parahaemolyticus 04-2548_100	174202535	WP_042764238.1	NZ_MBOX01000016.1	1	53351	55858	835	+	-8	MIX5	219	319	1
Cluster 10	-	1 0 o783-808i	-	3 0 o6-29i62-80o108-131i	+	1483	Vibrio harveyi 74F	148304593	WP_050903920.1	NZ_JPTL01001722.1	-1	652	3159	835	+	-8	MIX5-MIX1	219	353	2
Cluster 10	-	1 0 o802-829i	-	3 0 o6-29i61-80o111-131i	+	920	Vibrio cholerae OYP5F05	92000133	WP_114717276.1	NZ_QEBR01000004.1	-1	55831	58383	850	+	-8	MIX5	234	334	1
Cluster 10	-	1 0 o798-823i	-	3 0 o6-29i61-84o108-131i	+	917	Vibrio cholerae OYP5B09	91700721	WP_080388687.1	NZ_QEBU01000005.1	-1	136742	139294	850	+	-8	MIX5-MIX1	234	377	2
Cluster 10	-	1 0 o802-829i	-	3 0 o6-29i61-80o111-131i	+	1450	Vibrio fluvialis AK 1296-A2-1	145002312	WP_104966019.1	NZ_CP014033.1	-1	789476	792028	850	+	-8	MIX5	234	334	1
Cluster 10	-	1 0 o798-823i	-	3 0 o6-27i56-77o108-131i	+	851	Vibrio cholerae M1425	85102685	WP_108257469.1	NZ_PYBZ01000008.1	-1	117875	120427	850	+	-8	MIX5-MIX1	234	377	2
Cluster 10	-	1 0 o798-823i	-	3 0 o6-29i61-84o108-131i	+	1012	Vibrio cholerae YB2A06	101202515	WP_080388687.1	NZ_LBFX01000008.1	1	51192	53744	850	+	-8	MIX5-MIX1	234	377	2
Cluster 10	-	1 0 o798-823i	-	3 0 o6-27i56-77o108-131i	+	838	Vibrio cholerae HE46	83801294	WP_080481385.1	NZ_MIPM01000072.1	1	39721	42273	850	+	-8	MIX5	234	334	1
Cluster 10	-	1 0 o798-823i	-	3 0 o6-29i61-84o108-131i	+	1017	Vibrio cholerae YB3G04	101702858	WP_080388687.1	NZ_LBGC01000011.1	-1	136742	139294	850	+	-8	MIX5-MIX1	234	377	2
Cluster 10	-	1 0 o783-808i	-	3 0 o6-29i56-78o108-131i	+	1746	Vibrio parahaemolyticus 04.2548	174605029	WP_042764238.1	NZ_JTGS01000075.1	-1	18010	20517	835	+	-8	MIX5	219	319	1
Cluster 10	-	1 0 o787-812i	-	3 0 o6-27i61-80o108-131i	+	2863	Vibrio tubiashii ATCC 19109	286302523	WP_004748177.1	NZ_CP009354.1	1	2808158	2810659	833	+	-8	MIX5	217	315	1
Cluster 10	-	1 0 o798-823i	-	3 0 o6-27i56-77o108-131i	+	948	Vibrio cholerae OYP8A01	94800903	WP_095477105.1	NZ_NMSW01000021.1	-1	40831	43383	850	+	-8	MIX5-MIX1	234	377	2
Cluster 10	-	1 0 o798-823i	-	3 0 o6-29i61-84o108-131i	+	1022	Vibrio cholerae YB4G06	102200131	WP_080388687.1	NZ_LBGH01000001.1	-1	136742	139294	850	+	-8	MIX5-MIX1	234	377	2
Cluster 10	-	1 0 o787-812i	-	3 0 o6-27i61-80o108-131i	+	2862	Vibrio tubiashii ATCC 19109	286204465	WP_004748177.1	NZ_AFWI01000199.1	-1	19527	22028	833	+	-8	MIX5	217	315	1
Cluster 10	-	1 0 o783-808i	-	3 0 o6-29i56-78o108-131i	+	1741	Vibrio parahaemolyticus 04-2548_1	174102460	WP_042764238.1	NZ_MBOW01000016.1	1	53351	55858	835	+	-8	MIX5	219	319	1
Cluster 10	-	1 0 o798-823i	-	3 0 o6-27i56-77o108-131i	+	1052	Vibrio cholerae CP1033(6)	105200712	WP_000366552.1	NZ_AJRL01000020.1	1	430	2982	850	+	-8	MIX5	234	334	1
Cluster 10	-	1 0 o798-823i	-	3 0 o6-29i61-84o108-131i	+	953	Vibrio cholerae OYP8F12	95302332	WP_080388687.1	NZ_NMSU01000016.1	1	50908	53460	850	+	-8	MIX5-MIX1	234	377	2
Cluster 10	-	1 0 o783-808i	-	3 0 o6-27i56-77o108-131i	+	1308	Vibrio cholerae PS15	130802851	WP_032468076.1	NZ_AIJR01000100.1	-1	45366	47873	835	+	-8	MIX5	219	319	1
Cluster 10	-	1 0 o798-823i	-	3 0 o6-27i56-77o108-131i	+	870	Vibrio cholerae NCTC9420	87000227	WP_080488945.1	NZ_CP013319.1	1	253287	255839	850	+	-8	MIX5-MIX1	234	377	2
Cluster 10	-	1 0 o798-822i	-	3 0 o6-29i61-84o108-131i	+	1313	Vibrio cholerae RC385	131302137	WP_000366554.1	NZ_GG774557.1	1	122963	125515	850	+	-8	MIX5	234	334	1
Cluster 10	-	1 0 o783-808i	-	3 0 o6-27i56-77o108-131i	+	702	Vibrio cholerae BD14	70200108	WP_114771831.1	NZ_QEEK01000001.1	1	120308	122815	835	+	-8	MIX5	219	319	1
Cluster 10	-	1 0 o782-807i	-	3 0 o6-29i61-80o108-131i	+	359	Vibrio anguillarum 96F	35902545	WP_038148856.1	NZ_AEZA01000048.1	-1	83981	86485	834	+	-8	MIX5	218	318	1
Cluster 10	-	1 0 o798-823i	-	3 0 o6-29i61-84o108-131i	+	951	Vibrio cholerae OYP8C06	95102127	WP_080388687.1	NZ_NMSV01000011.1	-1	136741	139293	850	+	-8	MIX5-MIX1	234	377	2
Cluster 10	-	1 0 o802-829i	-	3 0 o6-29i61-80o111-131i	+	2662	Vibrio sp. 2523-88	266202144	WP_113624095.1	NZ_QKKG01000031.1	-1	18838	21390	850	+	-8	MIX5	234	334	1
Cluster 10	-	1 0 o783-808i	-	3 0 o6-27i56-78o108-131i	+	1336	Vibrio coralliilyticus RE22	133604258	WP_064488582.1	NZ_LGLS01000002.1	-1	762972	765479	835	+	-8	MIX5	219	319	1
Cluster 10	-	1 0 o798-823i	-	3 0 o6-27i56-77o108-131i	+	654	Vibrio cholerae A10	65403805	WP_080368937.1	NZ_CWSF01000026.1	-1	1657	4209	850	+	-8	MIX5-MIX1	234	377	2
Cluster 10	-	1 0 o798-823i	-	1 0 o6-27i	+	2715	Vibrio sp. V03_P4A6T147	271501628	WP_094123926.1	NZ_NDIO01000205.1	1	4572	7124	850	+	-8	MIX5-MIX1	234	377	2
Cluster 10	-	1 0 o802-829i	-	3 0 o6-29i61-80o111-131i	+	506	Vibrio cholerae 2012Env-92	50600929	WP_080299397.1	NZ_JSTJ01000023.1	1	13796	16348	850	+	-8	MIX5	234	334	1
Cluster 10	-	1 0 o786-811i	-	3 0 o6-27i56-77o107-131i	+	262	Salinivibrio kushneri MA421	26202019	WP_077600135.1	NZ_MUER01000018.1	1	60819	63335	838	+	-8	MIX5	219	319	1
Cluster 10	-	1 0 o783-808i	-	3 0 o6-27i56-77o108-131i	+	575	Vibrio cholerae 3568-07	57501299	WP_071181102.1	NZ_MIPL01000062.1	1	24238	26745	835	+	-8	MIX5	219	319	1
Cluster 10	-	0 0 i	-	3 0 o6-26i51-72o105-125i	+	977	Vibrio cholerae S12	97700504	WP_080478687.1	NZ_MDST01000008.1	-1	11746	14298	850	+	-8	MIX5	234	334	1
Cluster 10	-	0 0 i	-	3 0 o6-26i51-72o105-125i	+	1661	Vibrio metoecus RC341	166100326	WP_000366556.1	NZ_ACZT01000012.1	1	46002	48554	850	+	-8	MIX5-MIX1	234	377	2
Cluster 10	-	0 0 i	-	3 0 o6-26i51-72o105-125i	+	476	Vibrio cholerae 1421-77	47602514	WP_080287410.1	NZ_JMBL01000015.1	1	107843	110395	850	+	-8	MIX5	234	334	1
Cluster 10	-	0 0 i	-	3 0 o6-26i51-74o105-125i	+	1332	Vibrio coralliilyticus 080116A	133204478	WP_095573245.1	NZ_NRHV01000021.1	-1	18788	21289	833	+	-8	MIX5	217	317	1
Cluster 10	-	0 0 i	-	3 0 o6-26i51-72o105-125i	+	1676	Vibrio mimicus VM223	167600329	WP_000364306.1	NZ_ADAJ01000005.1	1	50534	53086	850	+	-8	MIX5-MIX1	234	377	2
Cluster 10	-	0 0 i	-	3 0 o6-26i51-72o105-125i	+	712	Vibrio cholerae BD25	71200829	WP_114741706.1	NZ_QEEA01000017.1	-1	1081	3633	850	+	-8	MIX5	234	334	1
Cluster 10	-	0 0 i	-	3 0 o6-26i51-72o105-125i	+	718	Vibrio cholerae BD31	71803473	WP_114794372.1	NZ_QEDU01000028.1	1	32357	34909	850	+	-8	MIX5	234	334	1
Cluster 10	-	0 0 i	-	3 0 o6-26i51-72o105-125i	+	720	Vibrio cholerae BD33	72003094	WP_114741706.1	NZ_QEDS01000028.1	1	32360	34912	850	+	-8	MIX5	234	334	1
Cluster 10	-	0 0 i	-	3 0 o6-26i51-72o105-125i	+	738	Vibrio cholerae BD58	73802578	WP_114741706.1	NZ_QECY01000021.1	1	32236	34788	850	+	-8	MIX5	234	334	1
Cluster 10	-	0 0 i	-	3 0 o6-26i51-72o105-125i	+	696	Vibrio cholerae BD07	69602393	WP_114741706.1	NZ_QECU01000014.1	1	32236	34788	850	+	-8	MIX5	234	334	1
Cluster 10	-	1 0 o787-814i	-	2 0 o6-23i55-75o	-	283	Salinivibrio sp. IB872	28300735	WP_077455389.1	NZ_MUFO01000004.1	1	216488	219016	842	+	163	MIX5	223	323	1
Cluster 10	-	1 0 o793-820i	-	3 0 o6-27i62-84o112-132i	+	258	Salinivibrio kushneri IB560	25800292	WP_077650427.1	NZ_MUEM01000001.1	1	325020	327545	841	+	-8	MIX5	222	322	1
Cluster 10	-	1 0 o806-832i	-	3 0 o12-29i62-84o109-132i	+	1006	Vibrio cholerae VC56	100603507	WP_080480736.1	NZ_MIOV01000189.1	1	487	3039	850	+	-8	MIX5-MIX1	234	377	2
Cluster 10	-	1 0 o793-820i	-	3 0 o6-27i62-84o112-132i	+	281	Salinivibrio sp. IB868	28100642	WP_077578152.1	NZ_MUEW01000002.1	1	263975	266500	841	+	-8	MIX5	222	322	1
Cluster 10	-	1 0 o806-832i	-	3 0 o12-29i62-84o109-132i	+	699	Vibrio cholerae BD11	69901147	WP_114974514.1	NZ_QEEN01000076.1	-1	1837	4389	850	+	-8	MIX5-MIX1	234	367	2
Cluster 10	-	0 0 i	-	3 0 o12-29i62-84o115-132i	+	280	Salinivibrio sp. IB643	28000967	WP_077646419.1	NZ_MUFF01000006.1	1	274928	277228	766	+	-8	MIX5	147	247	1
Cluster 10	-	1 0 o786-813i	-	3 0 o6-27i62-84o112-132i	+	277	Salinivibrio sp. ES.052	27700421	WP_074212296.1	NZ_FSRI01000001.1	1	471343	473868	841	+	-8	MIX5	222	322	1
Cluster 10	-	1 0 o790-816i	-	3 0 o12-29i62-84o109-132i	+	2952	Vibrio vulnificus VN-0092	295202637	WP_080541800.1	NZ_MVKU01000108.1	-1	22518	25022	834	+	-8	MIX5	218	318	1
Cluster 10	-	0 0 i	-	-	+	270	Salinivibrio siamensis JCM 14472	27002912	WP_077668733.1	NZ_MUFB01000040.1	-1	15785	17527	580	-	7	MIX5	222	322	1
Cluster 10	-	0 0 i	-	-	-	1737	Vibrio panuliri CAIM 703	173703698	WP_075710360.1	NZ_MJMJ01000043.1	-1	146162	147400	412	-	0	MIX5	142	242	1
Cluster 16	-	2 0 o771-791i798-818o	-	3 0 i12-30o53-75i87-107o	+	1008	Vibrio cholerae Vibrio cholerae str. BC1071	100802249	WP_101411093.1	NZ_LT897797.1	1	2515659	2518274	871	+	2	MIX5	234	334	1
Cluster 16	-	2 0 o771-791i798-818o	-	3 0 i12-30o53-75i87-107o	+	784	Vibrio cholerae CISM_300055	78401604	WP_084981218.1	NZ_MWFN01000096.1	-1	39924	42539	871	+	2	MIX5	234	334	1
Cluster 16	-	0 0 i	-	3 0 i7-28o53-75i87-105o	+	2433	Vibrio parahaemolyticus S048	243301896	WP_029856715.1	NZ_AWLN01000059.1	1	21245	23851	868	+	8	MIX5	234	334	1
Cluster 16	-	0 0 i	-	3 0 i7-28o53-75i87-105o	+	1614	Vibrio lentus 10N.286.54.A6	161404239	WP_102294672.1	NZ_MCTL01000050.1	-1	42115	44676	853	+	10	MIX5	219	319	1
Cluster 16	-	0 0 i	-	3 0 i7-28o53-75i87-105o	+	1615	Vibrio lentus 10N.286.54.A8	161503711	WP_102294672.1	NZ_MCTK01000047.1	-1	42115	44676	853	+	10	MIX5	219	319	1
Cluster 16	-	0 0 i	-	3 0 i7-28o53-75i87-105o	+	1625	Vibrio lentus 10N.286.55.A1	162503909	WP_102294672.1	NZ_MCSP01000047.1	1	15793	18354	853	+	10	MIX5	219	319	1
Cluster 16	-	0 0 i	-	3 0 i7-28o53-75i87-105o	+	2667	Vibrio sp. B183	266704435	WP_038164390.1	NZ_JPQB01000026.1	1	67301	69907	868	+	8	MIX5	234	334	1
Cluster 16	-	0 0 i	-	3 0 i9-30o54-76i88-106o	+	1338	Vibrio coralliilyticus RE98	133805448	WP_052126652.1	NZ_CP009620.1	1	119574	121916	780	+	2	MIX5	219	319	1
Cluster 16	-	1 0 o696-723i	-	3 0 i7-28o53-75i87-105o	+	1339	Vibrio coralliilyticus S2043	133901901	WP_045985557.1	NZ_JXXS01000013.1	-1	52430	54763	777	+	8	MIX5	219	319	1
Cluster 16	-	0 0 i	-	3 0 i7-28o53-75i87-105o	+	1623	Vibrio lentus 10N.286.54.F7	162302267	WP_102294672.1	NZ_MCST01000020.1	-1	42114	44675	853	+	10	MIX5	219	319	1
Cluster 16	-	0 0 i	-	3 0 i7-28o53-75i87-105o	+	2721	Vibrio sp. V09_P4A23P171	272102945	WP_094129608.1	NZ_NDIE01000059.1	-1	259691	262294	867	+	8	MIX5	233	333	1
Cluster 16	-	1 0 o787-814i	-	3 0 i7-28o53-75i87-105o	+	2964	Vibrio vulnificus Vv003	296401735	WP_108654473.1	NZ_QCYC01000013.1	-1	19779	22385	868	+	8	MIX5	234	334	1
Cluster 16	-	1 0 o787-814i	-	3 0 i7-28o53-75i87-105o	+	2966	Vibrio vulnificus Vv006	296603795	WP_108654473.1	NZ_QCYA01000054.1	-1	18682	21288	868	+	8	MIX5	234	334	1
Cluster 16	-	2 0 o771-791i798-818o	-	3 0 i12-30o53-75i87-107o	+	430	Vibrio campbellii 151112C	43000907	WP_045378137.1	NZ_CP025953.1	-1	921449	924064	871	+	2	MIX5	234	334	1
Cluster 16	-	0 0 i	-	3 0 i7-28o53-75i87-105o	+	1612	Vibrio lentus 10N.286.54.A1	161203199	WP_102294672.1	NZ_MCTM01000027.1	1	20336	22897	853	+	10	MIX5	219	319	1
Cluster 16	-	0 0 i	-	3 0 i7-28o53-75i87-105o	+	2732	Vibrio sp. VPAP30	273203138	WP_049845734.1	NZ_LBLS01000036.1	1	99094	101700	868	+	8	MIX5	234	334	1
Cluster 16	-	0 0 i	-	3 0 i7-28o53-75i87-105o	+	1622	Vibrio lentus 10N.286.54.F6	162200143	WP_102294672.1	NZ_MCSU01000003.1	1	12156	14717	853	+	10	MIX5	219	319	1
Cluster 16	-	2 0 o771-791i798-818o	-	3 0 i12-30o53-75i87-107o	+	431	Vibrio campbellii 151112C	43101395	WP_045378137.1	NZ_BBKW01000009.1	1	504969	507584	871	+	2	MIX5	234	334	1
Cluster 16	-	0 0 i	-	3 0 i7-28o53-75i87-105o	+	2572	Vibrio parahaemolyticus VP766	257202298	WP_029856715.1	NZ_AOOW01000132.1	1	15406	18012	868	+	8	MIX5	234	334	1
Cluster 16	-	1 0 o696-723i	-	3 0 i7-28o53-75i87-105o	+	1340	Vibrio coralliilyticus S2052	134001694	WP_045985557.1	NZ_JXXR01000008.1	1	141504	143837	777	+	8	MIX5	219	319	1
Cluster 16	-	1 0 o696-723i	-	3 0 i7-28o53-75i87-105o	+	1335	Vibrio coralliilyticus OCN014	133504912	WP_052131801.1	NZ_CP009266.1	1	65829	68162	777	+	8	MIX5	219	319	1
Cluster 16	-	0 0 i	-	3 0 i7-28o53-75i87-105o	+	1630	Vibrio lentus 10N.286.55.E1	163000198	WP_102294672.1	NZ_MCSB01000001.1	1	219770	222331	853	+	10	MIX5	219	319	1
Cluster 16	-	0 0 i	-	3 0 i7-28o53-75i87-105o	+	1621	Vibrio lentus 10N.286.54.E7	162105004	WP_102294672.1	NZ_MCSZ01000058.1	1	219770	222331	853	+	10	MIX5	219	319	1
Cluster 16	-	0 0 i	-	3 0 i7-28o53-75i87-105o	+	1624	Vibrio lentus 10N.286.54.F8	162401528	WP_102294672.1	NZ_MCSS01000086.1	1	19725	22286	853	+	10	MIX5	219	319	1
Cluster 16	-	0 0 i	-	3 0 i7-28o53-75i87-105o	+	1620	Vibrio lentus 10N.286.54.E12	162004443	WP_102294672.1	NZ_MCTD01000072.1	1	12081	14642	853	+	10	MIX5	219	319	1
Cluster 16	-	0 0 i	-	3 0 i7-28o53-75i87-105o	+	1616	Vibrio lentus 10N.286.54.B1	161600040	WP_102294672.1	NZ_MCTJ01000001.1	-1	42172	44733	853	+	10	MIX5	219	319	1
Cluster 16	-	0 0 i	-	3 0 i9-30o54-76i88-106o	+	1341	Vibrio coralliilyticus SNUTY-1	134105185	WP_082315652.1	NZ_CP020455.1	1	181653	183995	780	+	2	MIX5	219	319	1
Cluster 16	-	0 0 i	-	3 0 i7-28o53-75i87-105o	+	1613	Vibrio lentus 10N.286.54.A11	161302764	WP_102294672.1	NZ_MCTN01000023.1	1	20288	22849	853	+	10	MIX5	219	319	1
Cluster 16	-	0 0 i	-	3 0 i7-28o53-75i87-105o	+	1618	Vibrio lentus 10N.286.54.C8	161801222	WP_102294672.1	NZ_MCTF01000102.1	1	15348	17909	853	+	10	MIX5	219	319	1
Cluster 16	-	0 0 i	-	3 0 i7-28o53-75i87-105o	+	1617	Vibrio lentus 10N.286.54.B8	161702493	WP_102294672.1	NZ_MCTI01000016.1	1	219770	222331	853	+	10	MIX5	219	319	1
Cluster 16	-	2 0 o770-790i797-817o	-	3 0 i12-28o56-76i88-105o	+	353	Vibrio anguillarum MVAV6203	35300701	WP_013857457.1	NZ_CP016095.1	1	797719	800322	867	+	9	MIX5	233	333	1
Cluster 16	-	2 0 o770-790i797-817o	-	3 0 i12-28o56-76i88-105o	+	354	Vibrio anguillarum NB10	35401875	WP_013857457.1	NZ_LK021130.1	1	843723	846326	867	+	9	MIX5	233	333	1
Cluster 16	-	2 0 o770-790i797-817o	-	3 0 i12-28o56-76i88-105o	+	358	Vibrio anguillarum 775	35802176	WP_013857457.1	NC_015633.1	-1	2439985	2442588	867	+	9	MIX5	233	333	1
Cluster 16	-	2 0 o769-789i796-816o	-	3 0 i12-28o56-76i88-105o	+	350	Vibrio anguillarum HI618	35003206	WP_081245455.1	NZ_MNLD01000103.1	-1	1383	3983	866	+	9	MIX5	232	332	1
Cluster 16	-	2 0 o771-791i798-818o	-	3 0 i12-28o56-76i88-105o	+	2731	Vibrio sp. V20_P4S3T152	273101729	WP_094134160.1	NZ_NDIN01000135.1	-1	412	3018	868	+	9	MIX5	234	334	1
Cluster 16	-	2 0 o771-791i798-818o	-	3 0 i12-28o56-76i88-105o	+	2727	Vibrio sp. V17_P4S1T151	272704345	WP_094134160.1	NZ_NDIK01000333.1	-1	71760	74366	868	+	9	MIX5	234	334	1
Cluster 16	-	2 0 o770-790i797-817o	-	3 0 i12-28o56-76i88-105o	+	345	Vibrio anguillarum 87-9-116	34500751	WP_013857457.1	NZ_CP021980.1	1	851828	854431	867	+	9	MIX5	233	333	1
Cluster 16	-	2 0 o770-790i797-817o	-	3 0 i12-28o56-76i88-105o	+	344	Vibrio anguillarum 425	34403260	WP_013857457.1	NZ_CP020534.1	-1	2366940	2369543	867	+	9	MIX5	233	333	1
Cluster 16	-	2 0 o770-790i797-817o	-	3 0 i12-28o56-76i88-105o	+	360	Vibrio anguillarum M3	36002190	WP_013857457.1	NC_022223.1	-1	2439908	2442511	867	+	9	MIX5	233	333	1
Cluster 16	-	2 0 o774-794i801-821o	-	3 0 i12-28o56-76i88-105o	+	352	Vibrio anguillarum M93	35201506	WP_103261238.1	NZ_NOWD01000022.1	1	76689	79304	871	+	9	MIX5	237	337	1
Cluster 16	-	2 0 o770-790i797-817o	-	3 0 i12-28o56-76i88-105o	+	348	Vibrio anguillarum ATCC-68554	34801987	WP_013857457.1	NZ_CP023208.1	-1	2223157	2225760	867	+	9	MIX5	233	333	1
Cluster 16	-	1 0 o683-712i	-	3 0 i12-28o56-76i88-105o	+	1336	Vibrio coralliilyticus RE22	133601781	WP_064487119.1	NZ_CM004384.1	-1	131014	133347	777	+	9	MIX5	219	319	1
Cluster 16	-	2 0 o771-791i798-818o	-	3 0 i12-28o56-76i88-105o	+	2726	Vibrio sp. V15_P4S5T153	272601435	WP_094134160.1	NZ_NDIJ01000009.1	1	50392	52998	868	+	9	MIX5	234	334	1
Cluster 16	-	1 0 o683-712i	-	3 0 i12-28o56-76i88-105o	+	1345	Vibrio coralliilyticus P1	134503852	WP_050946458.1	NZ_AEQS01000180.1	1	1503	3836	777	+	9	MIX5	219	319	1
Cluster 16	-	1 0 o683-712i	-	3 0 i12-28o56-76i88-105o	+	1337	Vibrio coralliilyticus RE87	133704995	WP_095562304.1	NZ_NRHY01000028.1	-1	13578	15911	777	+	9	MIX5	219	319	1
Cluster 16	-	1 0 o790-810i	-	2 Y n5-12c17/18o41-65i77-94o	-	2592	Vibrio ruber DSM 16370 CECT 7878	259200382	WP_077332930.1	NZ_FULE01000008.1	-1	8280	10865	861	+	57	MIX5	228	327	1
Cluster 16	-	1 0 o790-810i	-	2 Y n5-12c17/18o41-65i77-94o	-	2586	Vibrio rhizosphaerae DSM 18581	258602327	WP_051680595.1	NZ_KL543967.1	1	234065	236650	861	+	57	MIX5	228	327	1
Cluster 16	-	0 0 i	-	3 0 i9-29o55-80i92-110o	+	2698	Vibrio sp. MEBiC08052	269803326	WP_059122439.1	NZ_KQ947475.1	-1	3900064	3902649	861	+	16	MIX5	228	327	1
Cluster 16	-	0 0 i	-	3 0 i7-29o55-80i92-111o	+	1634	Vibrio mangrovi CECT 7927	163401130	WP_087479892.1	NZ_FXXI01000001.1	1	1282266	1284881	871	+	18	MIX5	239	338	1
Cluster 16	-	0 0 i	-	-	-	1736	Vibrio panuliri CAIM 1902	173602576	WP_075715589.1	NZ_MJMH01000187.1	1	9678	10916	412	-	0	MIX5	142	242	1
Cluster 16	-	1 0 o694-723i	-	-	+	1344	Vibrio coralliilyticus OCN008	134403142	WP_031342974.1	NZ_AVOO01000052.1	-1	16141	18507	788	-	9	MIX5	230	330	1
Cluster 13	-	3 0 o875-896i908-928o940-958i	-	2 0 i78-111o131-151i	+	2724	Vibrio sp. V12_P9A6T4	272400995	WP_094165398.1	NZ_NDIH01000027.1	1	3817	7347	1176	+	37	MIX1-MIX1	71	228	2
Cluster 13	-	3 0 o875-896i908-927o933-958i	-	2 0 i90-111o123-143i	+	258	Salinivibrio kushneri IB560	25801182	WP_077650778.1	NZ_MUEM01000007.1	1	2563	6105	1180	+	31	MIX1	71	223	1
Cluster 13	-	3 0 o877-897i909-929o941-959i	-	2 0 i80-108o128-155i	+	2720	Vibrio sp. V08_P9A1T1	272000516	WP_094163456.1	NZ_NDID01000041.1	-1	21912	25445	1177	+	37	MIX1-MIX1	71	228	2
Cluster 13	-	3 0 o878-898i910-930o942-960i	-	2 0 o81-110i122-140o	+	1645	Vibrio metoecus 07-2435	164500570	WP_055050244.1	NZ_LCUE01000001.1	1	668906	672442	1178	+	37	MIX1-MIX1	71	228	2
Cluster 13	-	3 0 o873-896i908-928o940-958i	-	2 0 i81-109o121-140i	-	1446	Vibrio europaeus PP-638	144601195	WP_069666516.1	NZ_LUAX01000001.1	-1	1247621	1251157	1178	+	64	MIX1-MIX1	71	274	2
Cluster 13	-	3 0 o875-896i908-927o933-958i	-	2 0 i90-112o124-143i	+	260	Salinivibrio kushneri IC202	26001185	WP_077457761.1	NZ_MUEO01000011.1	-1	6833	10375	1180	+	31	MIX1	71	223	1
Cluster 13	-	3 0 o878-898i910-930o942-960i	-	2 0 o81-110i122-140o	+	346	Vibrio anguillarum 90-11-286	34600369	WP_064624355.1	NZ_CP011460.1	1	438922	442458	1178	+	37	MIX1-MIX1	71	228	2
Cluster 13	-	3 0 o876-896i908-928o940-958i	-	2 0 i80-108o128-155i	+	2697	Vibrio sp. M12-1144	269700549	WP_072668986.1	NZ_BDJF01000010.1	-1	19386	22916	1176	+	37	MIX1-MIX1	71	228	2
Cluster 13	-	3 0 o875-896i908-927o933-958i	-	2 0 i80-103o123-143i	+	263	Salinivibrio kushneri ML277	26302939	WP_077674094.1	NZ_MUEL01000040.1	-1	8711	12253	1180	+	31	MIX1	71	223	1
Cluster 13	-	3 0 o877-897i909-929o941-959i	-	2 0 i81-114o134-154i	+	1669	Vibrio mimicus ATCC 33654	166900285	WP_061050889.1	NZ_CP014042.2	1	326408	329941	1177	+	37	MIX1-MIX1	71	228	2
Cluster 13	-	3 0 o875-896i908-927o933-958i	-	2 0 i90-109o121-140i	+	296	Salinivibrio sp. YCSC6	29603282	WP_096632686.1	NZ_NHNL01000002.1	-1	690645	694187	1180	+	31	MIX1	71	223	1
Cluster 13	-	3 0 o872-895i907-926o932-956i	-	2 0 i80-103o123-143i	+	290	Salinivibrio sp. ML290	29001609	WP_077606633.1	NZ_MUEY01000007.1	-1	158547	162098	1183	+	25	MIX1	71	223	1
Cluster 13	-	3 0 o872-895i907-926o932-956i	-	2 0 i80-103o123-143i	+	289	Salinivibrio sp. ML198	28903017	WP_077639348.1	NZ_MUEZ01000032.1	1	2558	6109	1183	+	25	MIX1	71	223	1
Cluster 13	-	3 0 o876-896i908-928o940-958i	-	2 0 i81-104o124-153i	+	2644	Vibrio sp. 11986-1-5	264401918	WP_110167661.1	NZ_QHMB01000005.1	-1	294665	298195	1176	+	37	MIX1-MIX1	71	228	2
Cluster 13	-	3 0 o877-898i910-930o942-960i	-	2 0 o78-107i119-137o	+	1717	Vibrio ordalii FS-238	171700585	WP_017046702.1	NZ_AJYS02000047.1	1	11285	14821	1178	+	37	MIX1-MIX1	71	228	2
Cluster 13	-	3 0 o878-898i910-930o942-960i	-	2 0 o81-110i122-140o	+	926	Vibrio cholerae OYP6D07	92603500	WP_095482423.1	NZ_QEBN01000053.1	-1	5666	9202	1178	+	37	MIX1-MIX1	71	228	2
Cluster 13	-	3 0 o878-898i910-930o942-960i	-	2 0 o81-110i122-140o	+	2661	Vibrio sp. 2521-89	266100552	WP_089070132.1	NZ_CP022352.1	-1	486540	490076	1178	+	37	MIX1-MIX1	71	228	2
Cluster 13	-	3 0 o873-896i908-927o933-958i	-	2 0 i80-103o123-143i	+	288	Salinivibrio sp. MA607	28802795	WP_077677714.1	NZ_MUFJ01000038.1	-1	1228	4770	1180	+	31	MIX1	71	223	1
Cluster 13	-	3 0 o875-896i908-927o933-958i	-	2 0 i80-103o123-143i	+	279	Salinivibrio sp. IB574	27902019	WP_077640661.1	NZ_MUFN01000018.1	1	62780	66322	1180	+	31	MIX1	71	223	1
Cluster 13	-	3 0 o876-896i908-928o940-958i	-	2 0 i80-108o128-155i	+	1008	Vibrio cholerae Vibrio cholerae str. BC1071	100802666	WP_101411393.1	NZ_LT897798.1	1	22747	26277	1176	+	37	MIX1-MIX1	71	228	2
Cluster 13	-	3 0 o881-904i916-936o948-966i	-	2 0 i92-118o138-165i	+	51	Enterovibrio calviensis DSM 14347	5100129	WP_028021527.1	NZ_JHZA01000001.1	1	149295	152855	1186	+	11	MIX1	109	257	1
Cluster 13	-	3 0 o875-895i907-926o938-956i	-	3 0 o80-102i114-130o136-154i	+	2579	Vibrio penaeicida TUMSAT-NU1	257903548	WP_104401599.1	NZ_BFAQ01000031.1	-1	10017	13556	1179	+	14	MIX1	85	225	1
Cluster 13	-	3 0 o876-896i908-928o940-958i	-	2 0 i80-113o133-153i	+	829	Vibrio cholerae FORC_055	82902764	WP_000104678.1	NZ_CP016988.1	1	25633	29163	1176	+	37	MIX1-MIX1	71	228	2
Cluster 13	-	3 0 o876-896i908-928o940-958i	-	2 0 i80-113o133-153i	+	465	Vibrio cholerae 1074-78	46501346	WP_000104678.1	NZ_MIPG01000068.1	1	2094	5624	1176	+	37	MIX1-MIX1	71	228	2
Cluster 13	-	3 0 o876-896i908-928o940-958i	-	2 0 i80-113o133-153i	+	1271	Vibrio cholerae O1 str. Amazonia	127100620	WP_000104678.1	NZ_AFSV01000002.1	1	210374	213904	1176	+	37	MIX1-MIX1	71	228	2
Cluster 13	-	3 0 o876-896i908-928o940-958i	-	2 0 i80-113o133-153i	+	999	Vibrio cholerae V. cholerae BRV8	99903003	WP_000104678.1	NZ_CTBD01000105.1	1	2823	6353	1176	+	37	MIX1-MIX1	71	228	2
Cluster 13	-	3 0 o876-896i908-928o940-958i	-	2 0 i80-113o133-153i	+	469	Vibrio cholerae 1157-74	46900298	WP_000104678.1	NZ_JIDL01000002.1	1	2765	6295	1176	+	37	MIX1-MIX1	71	228	2
Cluster 13	-	3 0 o876-896i908-928o940-958i	-	2 0 i80-113o133-153i	+	472	Vibrio cholerae 1311-69	47201302	WP_032479400.1	NZ_JIDJ01000008.1	-1	111173	114703	1176	+	37	MIX1-MIX1	71	228	2
Cluster 13	-	3 0 o876-896i908-928o940-958i	-	2 0 i80-113o133-153i	+	1007	Vibrio cholerae VcN1	100701201	WP_001964074.1	NZ_PDNJ01000007.1	-1	106646	110176	1176	+	37	MIX1-MIX1	71	228	2
Cluster 13	-	3 0 o876-896i908-928o940-958i	-	2 0 i80-113o133-153i	+	652	Vibrio cholerae 984-81	65201264	WP_000104678.1	NZ_JMBM01000005.1	-1	189369	192899	1176	+	37	MIX1-MIX1	71	228	2
Cluster 13	-	3 0 o876-896i908-928o940-958i	-	2 0 i80-113o133-153i	+	1315	Vibrio cholerae TM 11079-80	131502979	WP_000104678.1	NZ_ACHW01000026.1	1	519568	523098	1176	+	37	MIX1-MIX1	71	228	2
Cluster 13	-	3 0 o876-896i908-928o940-958i	-	2 0 i80-113o133-153i	+	1246	Vibrio cholerae O1 str. 116063	124600733	WP_000104678.1	NZ_KB661248.1	1	2569	6099	1176	+	37	MIX1-MIX1	71	228	2
Cluster 13	-	3 0 o875-895i907-926o938-956i	-	3 0 o80-105i112-130o136-154i	+	2739	Vibrio sp. vnigr-6D03	273900361	WP_101110162.1	NZ_PIZL01000001.1	1	412354	415875	1173	+	30	MIX1	85	225	1
Cluster 13	-	3 0 o876-896i908-928o940-958i	-	2 0 i80-113o133-153i	+	1053	Vibrio cholerae CP1035(8)	105300969	WP_001964074.1	NZ_JH966223.1	1	1686	5216	1176	+	37	MIX1-MIX1	71	228	2
Cluster 13	-	3 0 o886-906i918-940o952-970i	-	2 0 i82-102o122-141i	+	56	Enterovibrio norvegicus 10N.261.45.A10	5604590	WP_102392312.1	NZ_MDAL01000061.1	1	2534	6103	1189	+	22	MIX1-MIX1	67	286	2
Cluster 13	-	3 0 o876-896i908-928o940-958i	-	2 0 i80-113o133-153i	+	550	Vibrio cholerae 2631-78	55002853	WP_000104678.1	NZ_MIOX01000124.1	1	2094	5624	1176	+	37	MIX1-MIX1	71	228	2
Cluster 13	-	3 0 o876-896i908-928o940-958i	-	2 0 i80-113o133-153i	+	618	Vibrio cholerae 5473-62	61800762	WP_000104678.1	NZ_JIDI01000004.1	1	1463	4993	1176	+	37	MIX1-MIX1	71	228	2
Cluster 13	-	3 0 o876-896i908-928o940-958i	-	2 0 i80-113o133-153i	+	1143	Vibrio cholerae HE-45	114302838	WP_000104678.1	NZ_ALED01000027.1	-1	286070	289600	1176	+	37	MIX1-MIX1	71	228	2
Cluster 13	-	3 0 o877-898i910-930o942-960i	-	-	+	357	Vibrio anguillarum VIB43	35700450	WP_019281917.1	NZ_CP023054.1	1	506877	510413	1178	-	37	MIX1-MIX1	71	228	2
Cluster 13	-	3 0 o877-898i910-930o942-960i	-	-	+	361	Vibrio anguillarum RV22	36100732	WP_019281917.1	NZ_AEZB01000033.1	-1	63420	66956	1178	-	37	MIX1-MIX1	71	228	2
Cluster 13	-	3 0 o877-898i910-930o942-960i	-	-	+	352	Vibrio anguillarum M93	35202466	WP_019281917.1	NZ_NOWD01000046.1	1	27602	31138	1178	-	37	MIX1-MIX1	71	228	2
Cluster 13	-	3 0 o877-898i910-930o942-960i	-	-	+	347	Vibrio anguillarum ATCC 14181	34702907	WP_019281917.1	NZ_MCJC01000111.1	-1	18809	22345	1178	-	37	MIX1-MIX1	71	228	2
Cluster 13	-	3 0 o874-895i907-926o932-957i	-	-	-	262	Salinivibrio kushneri MA421	26201384	WP_077599788.1	NZ_MUER01000010.1	-1	57553	61092	1179	-	693	MIX1	71	223	1
Cluster 15	LysM, Pyocin_S	0 0 i	Col_Im_like	0 0 i	+	2243	Vibrio parahaemolyticus NB13	224304113	WP_102591089.1	NZ_POBK01000013.1	-1	102704	105310	868	+	2	MIX5	228	328	1
Cluster 15	LysM, Pyocin_S	0 0 i	Col_Im_like	0 0 i	+	2242	Vibrio parahaemolyticus NB12	224204540	WP_102591089.1	NZ_POBL01000013.1	-1	102639	105245	868	+	2	MIX5	228	328	1
Cluster 15	LysM, Pyocin_S	0 0 i	Col_Im_like	0 0 i	+	2241	Vibrio parahaemolyticus NB11	224103630	WP_102591089.1	NZ_POBM01000015.1	-1	102704	105310	868	+	2	MIX5	228	328	1
Cluster 15	Pyocin_S	0 0 i	Col_Im_like	0 0 i	+	2551	Vibrio parahaemolyticus TUMSAT_H03_S5	255100992	WP_025767125.1	NZ_BAVJ01000002.1	1	191698	194271	857	+	2	MIX5	217	317	1
Cluster 15	LysM, Pyocin_S	0 0 i	Col_Im_like	0 0 i	+	2240	Vibrio parahaemolyticus NB10	224004165	WP_102591089.1	NZ_POBN01000014.1	-1	102704	105310	868	+	2	MIX5	228	328	1
Cluster 15	LysM, Pyocin_S	0 0 i	Col_Im_like	0 0 i	+	1536	Vibrio jasicida B-356	153603208	WP_104028859.1	NZ_PKNL01000090.1	-1	27765	30365	866	+	2	MIX5	228	328	1
Cluster 15	LysM, Pyocin_S	0 0 i	Col_Im_like	0 0 i	+	2239	Vibrio parahaemolyticus NB09	223904165	WP_102591089.1	NZ_POBO01000014.1	-1	102704	105310	868	+	2	MIX5	228	328	1
Cluster 15	LysM, Pyocin_S	0 0 i	Col_Im_like	0 0 i	+	2238	Vibrio parahaemolyticus NB08	223804118	WP_102591089.1	NZ_POBP01000015.1	-1	102704	105310	868	+	2	MIX5	228	328	1
Cluster 15	LysM, Pyocin_S	0 0 i	Col_Im_like	0 0 i	+	2237	Vibrio parahaemolyticus NB07	223704086	WP_102591089.1	NZ_POBQ01000014.1	-1	102704	105310	868	+	2	MIX5	228	328	1
Cluster 15	LysM, Pyocin_S	0 0 i	Col_Im_like	0 0 i	+	2235	Vibrio parahaemolyticus NA8	223503971	WP_102591089.1	NZ_POBS01000014.1	-1	102704	105310	868	+	2	MIX5	228	328	1
Cluster 15	LysM, Pyocin_S	0 0 i	Col_Im_like	0 0 i	+	2252	Vibrio parahaemolyticus ND14	225204265	WP_102614157.1	NZ_POBG01000014.1	-1	102560	105166	868	+	2	MIX5	228	328	1
Cluster 15	LysM, Pyocin_S	0 0 i	Col_Im_like	0 0 i	+	2233	Vibrio parahaemolyticus NA6	223303162	WP_102591089.1	NZ_POBU01000015.1	-1	102704	105310	868	+	2	MIX5	228	328	1
Cluster 15	LysM, Pyocin_S	0 0 i	Col_Im_like	0 0 i	+	2253	Vibrio parahaemolyticus ND15	225304109	WP_102591089.1	NZ_POBF01000014.1	-1	102704	105310	868	+	2	MIX5	228	328	1
Cluster 15	LysM, Pyocin_S	0 0 i	Col_Im_like	0 0 i	+	2255	Vibrio parahaemolyticus ND17	225504164	WP_102591089.1	NZ_POBD01000015.1	-1	102704	105310	868	+	2	MIX5	228	328	1
Cluster 15	LysM, Pyocin_S	0 0 i	Col_Im_like	0 0 i	+	2256	Vibrio parahaemolyticus ND18	225604018	WP_102591089.1	NZ_POBC01000013.1	-1	102704	105310	868	+	2	MIX5	228	328	1
Cluster 15	LysM, Pyocin_S	0 0 i	Col_Im_like	0 0 i	+	2258	Vibrio parahaemolyticus ND20	225803856	WP_102591089.1	NZ_POBA01000017.1	-1	102704	105310	868	+	2	MIX5	228	328	1
Cluster 15	LysM, Pyocin_S	0 0 i	Col_Im_like	0 0 i	+	2259	Vibrio parahaemolyticus ND21	225904164	WP_102591089.1	NZ_POAZ01000015.1	-1	102704	105310	868	+	2	MIX5	228	328	1
Cluster 15	Pyocin_S	0 0 i	Col_Im_like	0 0 i	+	59	Enterovibrio norvegicus 10N.261.49.F5	5903323	WP_102318480.1	NZ_MCYQ01000031.1	-1	13427	15847	806	+	6	MIX5	225	324	1
Cluster 15	Pyocin_S	0 0 i	Col_Im_like	0 0 i	+	2332	Vibrio parahaemolyticus xtf27	233204123	WP_086484042.1	NZ_MRTA01000009.1	1	120966	123572	868	+	2	MIX5	228	328	1
Cluster 15	LysM, Pyocin_S	0 0 i	Col_Im_like	0 0 i	+	2261	Vibrio parahaemolyticus ND23	226103999	WP_102591089.1	NZ_POAX01000015.1	-1	102704	105310	868	+	2	MIX5	228	328	1
Cluster 15	LysM, Pyocin_S	0 0 i	Col_Im_like	0 0 i	+	431	Vibrio campbellii 151112C	43101942	WP_045379228.1	NZ_BBKW01000020.1	-1	6579	9158	859	+	-4	MIX5	217	317	1
Cluster 15	Pyocin_S	0 0 i	Col_Im_like	0 0 i	+	2956	Vibrio vulnificus VN-0112	295604268	WP_080539431.1	NZ_MVKT01000131.1	1	15624	18203	859	+	-4	MIX5	217	317	1
Cluster 15	LysM, Pyocin_S	0 0 i	Col_Im_like	0 0 i	+	1525	Vibrio hyugaensis 090810a	152504630	WP_045403736.1	NZ_BBLD01000064.1	-1	21534	24110	858	+	-4	MIX5	217	317	1
Cluster 15	LysM, Pyocin_S	0 0 i	Col_Im_like	0 0 i	+	1482	Vibrio harveyi 345	148202081	WP_101904622.1	NZ_CP025537.1	-1	2331313	2333922	869	+	1	MIX5	228	328	1
Cluster 15	LysM, Pyocin_S	0 0 i	Col_Im_like	0 0 i	+	449	Vibrio campbellii ATCC BAA-1116 ATCC BAA-1116; BB120	44900566	WP_086028398.1	NC_009783.1	-1	522122	524734	870	+	-4	MIX5	228	328	1
Cluster 15	Pyocin_S	0 0 i	Col_Im_like	0 0 i	+	149	Photobacterium halotolerans DSM 18316	14902045	WP_051288071.1	NZ_KE384319.1	-1	306564	308936	790	+	-20	MIX5	131	230	1
Cluster 15	Pyocin_S	0 0 i	Col_Im_like	0 0 i	+	2952	Vibrio vulnificus VN-0092	295204262	WP_080539431.1	NZ_MVKU01000138.1	1	15624	18203	859	+	-4	MIX5	217	317	1
Cluster 15	LysM, Pyocin_S	0 0 i	Col_Im_like	0 0 i	+	1529	Vibrio hyugaensis 270813M	152904408	WP_104041738.1	NZ_PKNE01000154.1	-1	30032	32641	869	+	-4	MIX5	228	328	1
Cluster 15	LysM, Pyocin_S	0 0 i	Col_Im_like	0 0 i	+	430	Vibrio campbellii 151112C	43001903	WP_103025357.1	NZ_CP025953.1	1	2028613	2031225	870	+	-4	MIX5	228	328	1
Cluster 15	LysM, Pyocin_S	0 0 i	Col_Im_like	0 0 i	+	1527	Vibrio hyugaensis 100512A	152702563	WP_045463901.1	NZ_BBLE01000019.1	1	210636	213212	858	+	-4	MIX5	217	317	1
Cluster 15	LysM, Pyocin_S	0 0 i	Col_Im_like	0 0 i	+	1546	Vibrio jasicida 090810c	154602695	WP_038868810.1	NZ_BAOC01000028.1	1	4888	7461	857	+	1	MIX5	217	317	1
Cluster 15	LysM, Pyocin_S	0 0 i	Col_Im_like	0 0 i	+	448	Vibrio campbellii ATCC BAA-1116	44802023	WP_012126733.1	NC_022269.1	1	2199433	2202012	859	+	-4	MIX5	217	317	1
Cluster 15	Pyocin_S	0 0 i	Col_Im_like	0 0 i	+	323	Vibrio alginolyticus LMG 11650	32304756	WP_102970352.1	NZ_LRIG02000003.1	-1	10996	13602	868	+	2	MIX5	228	328	1
Cluster 15	LysM, Pyocin_S	0 0 i	Col_Im_like	0 0 i	+	1526	Vibrio hyugaensis 090810a	152601237	WP_103415325.1	NZ_CP025794.1	1	1238197	1240806	869	+	-4	MIX5	228	328	1
Cluster 15	Pyocin_S	0 0 i	Col_Im_like	0 0 i	+	2153	Vibrio parahaemolyticus GIMxtf40-2013.07	215304279	WP_086482397.1	NZ_MRWI01000011.1	1	777	3440	887	+	-11	MIX5	231	332	1
Cluster 15	LysM, Pyocin_S	0 0 i	Col_Im_like	0 0 i	+	330	Vibrio alginolyticus UCD-30C	33001379	WP_054576353.1	NZ_LJTE01000003.1	1	27912	30491	859	+	0	MIX5	217	317	1
Cluster 15	Pyocin_S	0 0 i	Col_Im_like	0 0 i	+	2154	Vibrio parahaemolyticus GIMxtf41-2013.07	215404247	WP_086482397.1	NZ_MRWJ01000011.1	-1	96319	98982	887	+	-11	MIX5	231	332	1
Cluster 15	LysM, Pyocin_S	0 0 i	Col_Im_like	0 0 i	+	2611	Vibrio sp. 10N.222.52.B12	261104475	WP_102389381.1	NZ_MDAW01000149.1	-1	472	3078	868	+	1	MIX5	228	328	1
Cluster 15	Pyocin_S	0 0 i	-	0 0 i	+	148	Photobacterium halotolerans MELD1	14801124	WP_052729900.1	NZ_JWYV01000003.1	1	43213	45438	741	+	-1	MIX5	93	192	1
Cluster 15	Pyocin_S, GH-E	0 0 i	ANK	0 0 i	+	148	Photobacterium halotolerans MELD1	14803443	WP_052730064.1	NZ_JWYV01000018.1	1	26982	29294	770	+	-4	MIX5	132	230	1
Cluster 15	Pyocin_S, Ntox17 superfamily	0 0 i	Imm31 superfamily	0 0 i	+	145	Photobacterium galatheae S2753	14503166	WP_051642155.1	NZ_JMIB01000032.1	1	54659	56926	755	+	15	MIX5	144	242	1
Cluster 15	Pyocin_S	0 0 i	-	0 0 i	+	149	Photobacterium halotolerans DSM 18316	14901227	WP_051287948.1	NZ_AULG01000024.1	-1	1703	4051	782	+	-8	MIX5	131	230	1
Cluster 14	-	1 0 o881-903i	-	3 0 o35-56i63-83o117-145i	+	1549	Vibrio kanaloae 10N.261.49.B3	154900804	WP_102506394.1	NZ_MCYW01000055.1	1	1498	4752	1084	+	0	MIX4	30	155	1
Cluster 14	-	1 0 o876-898i	-	3 0 o35-56i63-84o118-146i	+	254	Salinivibrio costicola subsp. alcaliphilus DSM 16359	25402942	WP_077670214.1	NZ_MUFR01000074.1	-1	546	3791	1081	+	-4	MIX4	30	144	1
Cluster 14	-	1 0 o880-902i	-	3 0 i35-53o65-83i117-150o	+	45	Aliivibrio wodanis CL7	4502557	WP_060992862.1	NZ_LNRN01000004.1	1	143316	146576	1086	+	0	MIX4	30	155	1
Cluster 14	-	3 0 o805-825i845-864o884-909i	-	3 0 i35-53o65-83i117-146o	+	22	Aliivibrio fischeri ZF25	2201315	WP_069581473.1	NZ_MCGK01000024.1	-1	136205	139477	1090	+	0	MIX4	30	155	1
Cluster 14	-	1 0 o885-907i	-	3 0 i35-53o65-83i117-146o	+	43	Aliivibrio wodanis CL5	4301539	WP_061012616.1	NZ_LNRL01000003.1	1	385460	388726	1088	+	0	MIX4	30	155	1
Cluster 14	-	1 0 o880-902i	-	3 0 i35-53o65-83i117-150o	+	35	Aliivibrio sifiae NBRC 105001	3503259	WP_105064078.1	NZ_MSCP01000002.1	-1	1211528	1214788	1086	+	0	MIX4	30	155	1
Cluster 14	-	1 0 o860-882i	-	3 0 i35-53o65-83i117-150o	+	44	Aliivibrio wodanis CL6	4401797	WP_061036929.1	NZ_LNRM01000004.1	1	336237	339437	1066	+	0	MIX4	9	135	1
Cluster 14	-	1 0 o885-907i	-	3 0 i35-53o65-83i117-146o	+	24	Aliivibrio fischeri ZF73	2402319	WP_065624282.1	NZ_MAJX01000052.1	-1	78986	82252	1088	+	0	MIX4	30	155	1
Cluster 14	-	3 0 o803-823i843-865o885-910i	-	3 0 o35-53i65-83o117-145i	+	32	Aliivibrio logei ATCC 35077	3204372	WP_023604529.1	NZ_ASAH01000016.1	1	65582	68866	1094	+	-14	MIX4	30	155	1
Cluster 14	-	1 0 o885-907i	-	3 0 i31-50o56-79i113-146o	+	31	Aliivibrio logei 5S-186	3101890	WP_017021385.1	NZ_AJYJ02000078.1	1	33099	36365	1088	+	0	MIX4	30	155	1
Cluster 14	-	3 0 o811-831i851-871o891-913i	-	3 0 i36-54o60-83i119-146o	+	263	Salinivibrio kushneri ML277	26302933	WP_077649514.1	NZ_MUEL01000040.1	-1	815	4102	1095	+	0	MIX4	30	144	1
Cluster 14	-	3 0 o811-831i851-871o891-913i	-	3 0 i36-54o60-83i119-146o	+	266	Salinivibrio kushneri ML331	26601535	WP_077649514.1	NZ_MUEV01000008.1	1	1596	4883	1095	+	0	MIX4	30	144	1
Cluster 14	-	1 0 o885-907i	-	3 0 i35-53o65-83i117-146o	+	41	Aliivibrio wodanis CL3	4102352	WP_061004309.1	NZ_LNRJ01000003.1	1	410616	413882	1088	+	0	MIX4	30	155	1
Cluster 14	-	1 0 o875-897i	-	3 0 o35-56i63-84o118-146i	+	287	Salinivibrio sp. MA440	28701644	WP_077679129.1	NZ_MUFI01000022.1	1	1913	5155	1080	+	-4	MIX4	30	144	1
Cluster 14	-	1 0 o877-899i	-	3 0 i36-54o60-83i119-146o	+	285	Salinivibrio sp. MA351	28502922	WP_077661657.1	NZ_MUFG01000047.1	1	1678	4923	1081	+	0	MIX4	30	144	1
Cluster 14	-	3 0 o798-816i836-858o878-900i	-	3 0 o35-56i63-84o118-146i	+	267	Salinivibrio proteolyticus DSM 19052	26701675	WP_077675307.1	NZ_MUFP01000008.1	-1	137920	141168	1082	+	-1	MIX4	30	144	1
Cluster 14	-	1 0 o892-914i	-	3 0 o35-56i63-84o118-146i	+	270	Salinivibrio siamensis JCM 14472	27001605	WP_077668067.1	NZ_MUFB01000012.1	1	94962	98243	1093	+	-1	MIX4	30	144	1
Cluster 14	-	3 0 o804-824i845-866o886-908i	-	3 0 o34-52i64-82o116-144i	+	5	Aliivibrio fischeri 5F7	502511	WP_069594536.1	NZ_MCGJ01000054.1	1	211097	214375	1092	+	-11	MIX4	30	155	1
Cluster 14	-	1 0 o877-899i	-	3 0 o36-57i64-85o119-147i	+	276	Salinivibrio sp. DV	27602807	WP_069590350.1	NZ_MEBP01000111.1	-1	1217	4462	1081	+	-4	MIX4	30	144	1
Cluster 14	-	1 0 o885-907i	-	3 0 i35-53o65-83i117-146o	+	42	Aliivibrio wodanis CL4	4201539	WP_061012616.1	NZ_LNRK01000003.1	1	385917	389183	1088	+	0	MIX4	30	155	1
Cluster 14	-	1 0 o879-901i	-	2 0 i35-53o65-84i	+	271	Salinivibrio socompensis S10B	27101359	WP_025739138.1	NZ_AQOE01000045.1	-1	10036	13287	1083	+	-1	MIX4	39	148	1
Cluster 14	-	1 0 o876-898i	-	3 0 o35-56i63-84o118-146i	+	274	Salinivibrio sp. AR647	27401484	WP_077460795.1	NZ_MUFE01000005.1	-1	184948	188193	1081	+	-4	MIX4	30	144	1
Cluster 14	-	1 0 o878-900i	-	3 0 o35-56i63-84o118-146i	+	273	Salinivibrio sp. AR640	27302080	WP_077576944.1	NZ_MUFD01000020.1	1	3873	7124	1083	+	-4	MIX4	30	144	1
Cluster 14	-	1 0 o883-905i	-	3 0 i36-54o66-85i119-148o	+	30	Aliivibrio logei 1S159	3000176	WP_065609419.1	NZ_MAJU01000004.1	-1	96068	99337	1089	+	-14	MIX4	30	155	1
Cluster 14	-	3 0 o804-823i843-862o874-903i	-	3 0 o36-55i64-83o117-145i	+	12	Aliivibrio fischeri KB4B5	1201979	WP_063651770.1	NZ_LTZD01000017.1	1	103969	107223	1084	+	0	MIX4	30	155	1
Cluster 14	-	1 0 o840-862i	-	-	+	40	Aliivibrio wodanis CL1	4001247	WP_061029233.1	NZ_LNRI01000002.1	1	453382	456513	1043	-	0	MIX4	1	114	1
Cluster 14	-	1 0 o883-905i	-	-	+	9	Aliivibrio fischeri FF227	903853	WP_065596724.1	NZ_MAJW01000157.1	1	41140	44400	1086	-	0	MIX4	30	155	1
Cluster 14	-	0 0 i	-	-	-	39	Aliivibrio wodanis	3903589	WP_045104123.1	NZ_LN554847.1	-1	1016565	1017404	279	-	0	MIX4	1	107	1
Cluster 14	-	0 0 i	-	1 0 o224-246i	+	33	Aliivibrio salmonicida LFI1238	3304129	WP_083799321.1	NC_011313.1	1	1010510	1012486	658	+	6	MIX4	30	155	1
Cluster 14	-	0 0 i	-	2 0 i69-87o107-129i	-	283	Salinivibrio sp. IB872	28302284	WP_077456928.1	NZ_MUFO01000027.1	-1	43096	45471	791	+	74	MIX4	30	144	1
Cluster 17	-	0 0 i	-	0 Y n6-16c21/22o	+	12	Aliivibrio fischeri KB4B5	1202054	WP_063651889.1	NZ_LTZD01000017.1	1	179300	181024	574	+	7	MIX1	235	424	1
Cluster 17	-	0 0 i	-	0 Y n6-16c21/22o	+	19	Aliivibrio fischeri Mb11B1	1900088	WP_063647808.1	NZ_LTYY01000001.1	-1	124532	126256	574	+	7	MIX1	235	424	1
Cluster 17	-	0 0 i	-	0 Y n6-16c21/22o	+	29	Aliivibrio fischeri ZF-211	2902432	WP_017018739.1	NZ_AJYI02000147.1	-1	14709	16433	574	+	7	MIX1	235	424	1
Cluster 17	-	0 0 i	-	0 Y n6-16c21/22o	+	23	Aliivibrio fischeri ZF47	2300795	WP_065603722.1	NZ_MAJY01000009.1	1	264053	265777	574	+	7	MIX1	235	424	1
Cluster 17	-	0 0 i	-	0 Y n6-16c21/22o	+	11	Aliivibrio fischeri KB2B1	1101519	WP_063647808.1	NZ_LTYW01000022.1	1	280134	281858	574	+	7	MIX1	235	424	1
Cluster 17	-	0 0 i	-	0 Y n6-16c21/22o	+	28	Aliivibrio fischeri SR5	2803246	WP_005423040.1	NZ_CM001401.1	-1	784153	785877	574	+	7	MIX1	235	424	1
Cluster 17	-	0 0 i	-	0 Y n6-17c21/22o	+	39	Aliivibrio wodanis	3903494	WP_045104044.1	NZ_LN554847.1	-1	917311	919035	574	+	6	MIX1	236	424	1
Cluster 17	-	0 0 i	-	0 Y n6-16c21/22o	+	18	Aliivibrio fischeri MB15A5	1802028	WP_063669203.1	NZ_LTZE01000017.1	-1	54410	56134	574	+	7	MIX1	235	424	1
Cluster 17	-	0 0 i	-	0 Y n6-16c21/22o	+	13	Aliivibrio fischeri MB13B1	1301722	WP_063662872.1	NZ_LTZA01000014.1	-1	277415	279142	575	+	7	MIX1	235	424	1
Cluster 17	-	0 0 i	-	0 Y n6-16c21/22o	+	17	Aliivibrio fischeri MB15A4	1701369	WP_063658789.1	NZ_LTYZ01000023.1	1	83047	84771	574	+	7	MIX1	235	424	1
Cluster 17	-	0 0 i	-	0 Y n6-16c21/22o	+	8	Aliivibrio fischeri ES213	801108	WP_063647808.1	NZ_LTYU01000007.1	-1	27524	29248	574	+	7	MIX1	235	424	1
Cluster 17	-	0 0 i	-	0 Y n6-16c21/22o	+	43	Aliivibrio wodanis CL5	4301625	WP_061012679.1	NZ_LNRL01000003.1	1	479354	481078	574	+	7	MIX1	235	424	1
Cluster 17	-	0 0 i	-	0 Y n6-16c21/22o	+	27	Aliivibrio fischeri MJ11	2703595	WP_012534994.1	NC_011186.1	-1	942585	944309	574	+	7	MIX1	235	424	1
Cluster 17	-	0 0 i	-	0 Y n6-16c21/22o	+	35	Aliivibrio sifiae NBRC 105001	3503170	WP_105064024.1	NZ_MSCP01000002.1	-1	1116836	1118560	574	+	7	MIX1	235	424	1
Cluster 17	-	0 0 i	-	0 Y n6-16c21/22o	+	42	Aliivibrio wodanis CL4	4201625	WP_061012679.1	NZ_LNRK01000003.1	1	479811	481535	574	+	7	MIX1	235	424	1
Cluster 17	-	0 0 i	-	0 Y n6-16c21/22o	+	40	Aliivibrio wodanis CL1	4001324	WP_061029310.1	NZ_LNRI01000002.1	1	536080	537804	574	+	7	MIX1	235	424	1
Cluster 17	-	0 0 i	-	0 Y n6-16c21/22o	+	21	Aliivibrio fischeri VLS2	2101032	WP_063654081.1	NZ_LTZF01000018.1	1	83006	84730	574	+	7	MIX1	235	424	1
Cluster 17	-	0 0 i	-	0 Y n6-16c21/22o	+	3	Aliivibrio fischeri 5F306	302229	WP_065640087.1	NZ_MAJP01000026.1	1	195820	197544	574	+	7	MIX1	235	424	1
Cluster 17	-	0 0 i	-	0 Y n6-16c21/22o	+	4	Aliivibrio fischeri 5F33	400162	WP_065596869.1	NZ_MAJO01000003.1	-1	102501	104225	574	+	7	MIX1	235	424	1
Cluster 17	-	0 0 i	-	0 Y n6-16c21/22o	+	16	Aliivibrio fischeri MB14A3	1601928	WP_063667304.1	NZ_LTYX01000015.1	1	276470	278194	574	+	7	MIX1	235	424	1
Cluster 17	-	0 0 i	-	0 Y n6-16c21/22o	+	14	Aliivibrio fischeri MB13B2	1402765	WP_063647808.1	NZ_LTZB01000039.1	-1	190167	191891	574	+	7	MIX1	235	424	1
Cluster 17	-	0 0 i	-	0 Y n6-16c21/22o	+	7	Aliivibrio fischeri 5LC	700294	WP_072054235.1	NZ_CVOI01000001.1	1	321263	322987	574	+	7	MIX1	235	424	1
Cluster 17	-	0 0 i	-	0 Y n6-16c21/22o	+	6	Aliivibrio fischeri 5F97	603207	WP_065641573.1	NZ_MAJN01000045.1	-1	173749	175473	574	+	7	MIX1	235	424	1
Cluster 17	-	0 0 i	-	0 Y n6-16c21/22o	+	15	Aliivibrio fischeri MB13B3	1501473	WP_063647808.1	NZ_LTZC01000027.1	-1	27527	29251	574	+	7	MIX1	235	424	1
Cluster 17	-	0 0 i	-	0 Y n6-16c21/22o	+	2	Aliivibrio fischeri 5F23	200966	WP_065621423.1	NZ_MAJQ01000039.1	-1	102083	103807	574	+	7	MIX1	235	424	1
Cluster 17	-	0 0 i	-	0 Y n6-16c21/22o	+	22	Aliivibrio fischeri ZF25	2201244	WP_069581437.1	NZ_MCGK01000024.1	-1	70104	71828	574	+	7	MIX1	235	424	1
Cluster 17	-	0 0 i	-	0 Y n6-16c21/22o	+	45	Aliivibrio wodanis CL7	4502647	WP_060992950.1	NZ_LNRN01000004.1	1	239252	240976	574	+	7	MIX1	235	424	1
Cluster 17	-	0 0 i	-	0 Y n6-16c21/22o	+	10	Aliivibrio fischeri KB1A98	1002607	WP_063645650.1	NZ_LTYV01000030.1	-1	53885	55609	574	+	7	MIX1	235	424	1
Cluster 17	-	0 0 i	-	-	-	26	Aliivibrio fischeri JCM 18803	2601832	WP_054776100.1	NZ_BBEE01000054.1	1	9631	11355	574	-	0	MIX1	235	424	1
Cluster 25	-	2 0 o724-743i880-902o	-	3 0 i77-99o119-144i272-294o	+	721	Vibrio cholerae BD34	72102699	WP_114732143.1	NZ_QEDR01000017.1	1	2948	6205	1085	+	2	MIX4	22	136	1
Cluster 25	-	1 0 o883-903i	-	3 0 i77-98o118-145i272-294o	+	476	Vibrio cholerae 1421-77	47600257	WP_032477673.1	NZ_JMBL01000002.1	1	1407	4667	1086	+	2	MIX4	22	136	1
Cluster 25	-	1 0 o883-903i	-	3 0 i77-98o118-145i272-294o	+	1675	Vibrio mimicus SX-4	167501698	WP_032470722.1	NZ_GL989609.1	1	1772	5032	1086	+	2	MIX4	24	136	1
Cluster 25	-	2 0 o724-743i880-902o	-	3 0 i77-99o119-138i272-294o	+	2719	Vibrio sp. V07_P2A8T137	271902380	WP_094147706.1	NZ_NDIC01000317.1	1	3816	7073	1085	+	2	MIX4	22	136	1
Cluster 25	-	1 0 o883-903i	-	2 0 i77-98o118-145i	+	2704	Vibrio sp. RC586	270401748	WP_032468261.1	NZ_ADBD01000008.1	1	338578	341838	1086	+	2	MIX4	22	136	1
Cluster 25	-	1 0 o883-903i	-	2 0 i77-98o118-145i	+	888	Vibrio cholerae OYP2A12	88801615	WP_032472171.1	NZ_QECO01000007.1	-1	9409	12669	1086	+	2	MIX4	22	136	1
Cluster 25	-	1 0 o883-903i	-	2 0 i77-98o118-145i	+	889	Vibrio cholerae OYP2A12	88901610	WP_032472171.1	NZ_NMTN01000007.1	-1	9409	12669	1086	+	2	MIX4	22	136	1
Cluster 25	-	1 0 o891-911i	-	3 0 i77-98o118-145i272-294o	+	1316	Vibrio cholerae TMA 21	131602234	WP_000097988.1	NZ_ACHY01000016.1	1	496867	500151	1094	+	2	MIX4	30	144	1
Cluster 25	-	2 0 o724-743i880-902o	-	3 0 i77-99o119-144i272-294o	+	819	Vibrio cholerae Drakes2013	81901266	WP_060779946.1	NZ_JNUX01000005.1	1	3027	6284	1085	+	2	MIX4	22	136	1
Cluster 25	-	2 0 o724-743i880-902o	-	2 0 i77-99o119-138i	+	784	Vibrio cholerae CISM_300055	78401527	WP_084981191.1	NZ_MWFN01000085.1	-1	1336	4593	1085	+	2	MIX4	22	136	1
Cluster 25	-	2 0 o732-751i888-910o	-	3 0 i77-99o119-144i272-294o	+	1678	Vibrio mimicus VM603	167802257	WP_000097991.1	NZ_ACYU01000094.1	-1	1588	4869	1093	+	2	MIX4	30	144	1
Cluster 25	-	1 0 o883-903i	-	2 0 i77-98o118-145i	+	898	Vibrio cholerae OYP3E02	89802090	WP_032472171.1	NZ_QECI01000150.1	1	3056	6316	1086	+	2	MIX4	22	136	1
Cluster 25	-	2 0 o724-743i880-902o	-	3 0 i77-99o119-144i272-294o	+	693	Vibrio cholerae BD04	69302005	WP_114732143.1	NZ_QEEP01000019.1	1	2948	6205	1085	+	2	MIX4	22	136	1
Cluster 25	-	2 0 o724-743i880-902o	-	3 0 i77-99o119-138i272-294o	+	2722	Vibrio sp. V10_P2A27P122	272200517	WP_094147706.1	NZ_NDIF01000046.1	1	8828	12085	1085	+	2	MIX4	22	136	1
Cluster 25	-	1 0 o883-903i	-	2 0 i77-98o118-145i	+	900	Vibrio cholerae OYP4A01	90003162	WP_032472171.1	NZ_QECH01000138.1	-1	3260	6520	1086	+	2	MIX4	22	136	1
Cluster 25	-	1 0 o883-903i	-	3 0 i77-98o118-145i272-294o	+	1670	Vibrio mimicus FDAARGOS_113	167000021	WP_032470722.1	NZ_LOSJ02000001.1	-1	24027	27287	1086	+	2	MIX4	24	136	1
Cluster 25	-	1 0 o883-903i	-	2 0 i77-98o118-145i	+	1313	Vibrio cholerae RC385	131301300	WP_032472171.1	NZ_GG774556.1	-1	273958	277218	1086	+	2	MIX4	22	136	1
Cluster 25	-	1 0 o883-903i	-	3 0 i77-98o118-145i272-294o	+	1008	Vibrio cholerae Vibrio cholerae str. BC1071	100802674	WP_101412246.1	NZ_LT897798.1	1	32704	35964	1086	+	2	MIX4	22	136	1
Cluster 25	-	1 0 o883-903i	-	2 0 i77-98o118-145i	+	905	Vibrio cholerae OYP4D09	90501092	WP_032472171.1	NZ_QECD01000009.1	-1	9409	12669	1086	+	2	MIX4	22	136	1
Cluster 25	-	1 0 o883-903i	-	2 0 i77-98o118-145i	+	895	Vibrio cholerae OYP2E03	89501308	WP_032472171.1	NZ_QECL01000013.1	-1	9409	12669	1086	+	2	MIX4	22	136	1
Cluster 25	-	1 0 o883-903i	-	2 0 i77-98o118-145i	+	906	Vibrio cholerae OYP4D10	90602879	WP_032472171.1	NZ_QECC01000140.1	1	3204	6464	1086	+	2	MIX4	22	136	1
Cluster 25	-	1 0 o883-903i	-	3 0 i77-98o118-145i272-294o	+	1677	Vibrio mimicus VM573	167702357	WP_032470722.1	NZ_ACYV01000016.1	1	89282	92542	1086	+	2	MIX4	24	136	1
Cluster 25	-	1 0 o883-903i	-	2 0 i77-98o118-145i	+	909	Vibrio cholerae OYP4G07	90902180	WP_114763720.1	NZ_QEBZ01000091.1	1	2097	5357	1086	+	2	MIX4	22	136	1
Cluster 25	-	2 0 o724-743i880-902o	-	3 0 i77-99o119-138i272-294o	+	2714	Vibrio sp. V02_P2A34T13	271402497	WP_094147706.1	NZ_PXJL01000270.1	1	8984	12241	1085	+	2	MIX4	22	136	1
Cluster 25	-	2 0 o724-743i880-902o	-	2 0 i77-99o119-138i	+	500	Vibrio cholerae 2012Env-2	50000229	WP_033927812.1	NZ_JSTD01000001.1	-1	264926	268183	1085	+	2	MIX4	22	136	1
Cluster 25	-	1 0 o883-903i	-	3 0 i77-98o118-145i272-294o	+	617	Vibrio cholerae 523-80	61700554	WP_032470722.1	NZ_JIDP01000001.1	-1	610393	613653	1086	+	2	MIX4	24	136	1
Cluster 25	-	2 0 o724-743i880-902o	-	2 0 i77-99o119-138i	+	2658	Vibrio sp. 2017V-1124	265802947	WP_113604083.1	NZ_QKKN01000033.1	-1	124923	128180	1085	+	2	MIX4	22	136	1
Cluster 28	LysM	0 0 i	PG_binding_1	0 0 i	+	1558	Vibrio lentus 10N.261.45.F9	155800118	WP_102310713.1	NZ_MCZU01000001.1	1	142833	143798	321	+	-74	MIX5	70	171	1
Cluster 28	LysM	0 0 i	PG_binding_1	0 0 i	+	1611	Vibrio lentus 10N.286.52.E10	161101199	WP_102310713.1	NZ_MCTT01000002.1	-1	871679	872644	321	+	-74	MIX5	70	171	1
Cluster 28	LysM	0 0 i	PG_binding_1	0 0 i	+	1554	Vibrio lentus 10N.261.45.C7	155400191	WP_102310713.1	NZ_MDAC01000002.1	1	9482	10447	321	+	-74	MIX5	70	171	1
Cluster 28	LysM	0 0 i	PG_binding_1	0 0 i	+	1552	Vibrio lentus 10N.261.45.B10	155203239	WP_102363965.1	NZ_MDAH01000057.1	1	12834	13799	321	+	-74	MIX5	70	171	1
Cluster 28	LysM	0 0 i	PG_binding_1	0 0 i	+	1589	Vibrio lentus 10N.286.45.B9	158900822	WP_102310713.1	NZ_MCWH01000001.1	-1	871795	872760	321	+	-74	MIX5	70	171	1
Cluster 28	LysM	0 0 i	PG_binding_1	0 0 i	+	1560	Vibrio lentus 10N.261.46.B12	156004379	WP_102308134.1	NZ_MCZR01000035.1	-1	320751	321602	283	+	-74	MIX5	32	133	1
Cluster 28	LysM	0 0 i	PG_binding_1	0 0 i	+	1598	Vibrio lentus 10N.286.46.B8	159801833	WP_102308134.1	NZ_MCVS01000009.1	-1	674890	675741	283	+	-74	MIX5	32	133	1
Cluster 28	LysM	0 0 i	PG_binding_1	0 0 i	+	1587	Vibrio lentus 10N.261.55.E8	158701367	WP_102308134.1	NZ_MCWR01000015.1	-1	675151	676002	283	+	-74	MIX5	32	133	1
Cluster 28	LysM	0 0 i	PG_binding_1	0 0 i	+	1556	Vibrio lentus 10N.261.45.E3	155603784	WP_102308134.1	NZ_MCZY01000024.1	-1	328418	329269	283	+	-74	MIX5	32	133	1
Cluster 28	LysM	0 0 i	PG_binding_1	0 0 i	+	1595	Vibrio lentus 10N.286.46.A10	159502576	WP_102308134.1	NZ_MCVX01000011.1	-1	936060	936911	283	+	-74	MIX5	32	133	1
Cluster 28	LysM	0 0 i	PG_binding_1	0 0 i	+	1572	Vibrio lentus 10N.261.51.C9	157201965	WP_102308134.1	NZ_MCYK01000012.1	1	215940	216791	283	+	-74	MIX5	32	133	1
Cluster 28	LysM	0 0 i	PG_binding_1	0 0 i	+	1605	Vibrio lentus 10N.286.49.F11	160504135	WP_102310713.1	NZ_MCUO01000065.1	-1	912791	913756	321	+	-74	MIX5	70	171	1
Cluster 28	LysM	0 0 i	PG_binding_1	0 0 i	+	1577	Vibrio lentus 10N.261.52.C7	157701935	WP_102310713.1	NZ_MCXW01000015.1	1	142606	143571	321	+	-74	MIX5	70	171	1
Cluster 28	LysM, PG_binding_1, Pesticin superfamily	0 0 i	-	0 Y n8-19c24/25o	+	2825	Vibrio splendidus ZS_2	282500860	WP_108099433.1	NZ_PIFB01000003.1	-1	202367	204697	776	+	-17	MIX5	137	238	1
Cluster 28	LysM, PG_binding_1	0 0 i	-	0 Y n2-9c14/15o	+	1577	Vibrio lentus 10N.261.52.C7	157703584	WP_102371144.1	NZ_MCXW01000024.1	-1	79280	81613	777	+	4	MIX5	135	236	1
Cluster 28	LysM, PG_binding_1	0 0 i	-	0 Y n2-9c14/15o	+	1554	Vibrio lentus 10N.261.45.C7	155404695	WP_102371144.1	NZ_MDAC01000072.1	-1	79658	81991	777	+	4	MIX5	135	236	1
Cluster 28	LysM, PG_binding_1, Pesticin superfamily	0 0 i	-	0 Y n8-19c24/25o	+	1610	Vibrio lentus 10N.286.52.B7	161000861	WP_102541797.1	NZ_MCTZ01000005.1	1	88338	90662	774	+	-17	MIX5	135	236	1
Cluster 28	LysM, PG_binding_1, Pesticin superfamily	0 0 i	-	0 Y n8-19c24/25o	+	2849	Vibrio tasmaniensis UCD-FRSSP16_35	284903659	WP_081279882.1	NZ_LZFY01000035.1	1	282229	284553	774	+	-17	MIX5	135	236	1
Cluster 28	LysM, PG_binding_1	0 0 i	-	0 Y n6-16c20/21o	+	2402	Vibrio parahaemolyticus S017	240202796	WP_080260354.1	NZ_AWMS01000059.1	1	25406	27733	775	+	-4	MIX5	135	236	1
Cluster 28	LysM, PG_binding_1	0 0 i	-	0 Y n6-16c20/21o	+	2410	Vibrio parahaemolyticus S025	241002099	WP_080260354.1	NZ_AWMK01000040.1	-1	10214	12541	775	+	-4	MIX5	135	236	1
Cluster 28	LysM, PG_binding_1	0 0 i	-	0 Y n6-16c20/21o	+	2512	Vibrio parahaemolyticus S140	251201490	WP_080255361.1	NZ_AWIM01000031.1	1	25404	27731	775	+	-4	MIX5	135	236	1
Cluster 28	LysM, PG_binding_1, Pesticin superfamily	0 0 i	-	0 Y n3-11c17/18o	+	2820	Vibrio splendidus ZS_173	282004540	WP_081324666.1	NZ_PIFG01000036.1	-1	5509	7749	746	+	-4	MIX5	135	236	1
Cluster 28	LysM, PG_binding_1, Pesticin superfamily	0 0 i	-	0 Y n3-11c17/18o	+	2841	Vibrio splendidus ZF-90	284102993	WP_081324666.1	NZ_AJZF02000117.1	1	4451	6691	746	+	-4	MIX5	135	236	1
Cluster 28	LysM, PG_binding_1, Pesticin superfamily	0 0 i	-	0 Y n3-11c17/18o	+	2827	Vibrio splendidus ZS_213	282702482	WP_081324666.1	NZ_PIEZ01000018.1	1	68311	70551	746	+	-4	MIX5	135	236	1
Cluster 28	LysM	0 0 i	-	0 0 i	-	300	Vibrio aestivus CAIM 1861	30004345	WP_112419794.1	NZ_JYJN01000186.1	1	18257	19642	461	+	68	MIX5	134	230	1
Cluster 18	-	3 0 o804-824i845-865o871-893i	-	3 0 i36-54o66-86i121-149o	+	25	Aliivibrio fischeri ES114	2501228	YP_204614.1	NC_006840.2	1	1364978	1368238	1086	+	-14	MIX4	29	155	1
Cluster 18	-	3 0 o804-824i844-865o871-893i	-	3 0 i36-54o66-86i121-147o	+	4	Aliivibrio fischeri 5F33	401077	WP_065597257.1	NZ_MAJO01000011.1	-1	22508	25765	1085	+	-14	MIX4	29	155	1
Cluster 18	-	3 0 o804-824i844-865o871-893i	-	3 0 i36-54o66-86i121-149o	+	43	Aliivibrio wodanis CL5	4300394	WP_061011581.1	NZ_LNRL01000001.1	-1	448926	452180	1084	+	-14	MIX4	29	155	1
Cluster 18	-	3 0 o804-824i844-865o871-893i	-	3 0 i36-54o66-86i121-149o	+	21	Aliivibrio fischeri VLS2	2101442	WP_063654620.1	NZ_LTZF01000019.1	-1	403160	406420	1086	+	-14	MIX4	29	155	1
Cluster 18	-	3 0 o804-824i844-865o871-893i	-	3 0 i36-54o66-86i121-149o	+	16	Aliivibrio fischeri MB14A3	1601180	WP_063666432.1	NZ_LTYX01000013.1	-1	395466	398726	1086	+	-14	MIX4	29	155	1
Cluster 18	-	3 0 o804-824i844-865o871-893i	-	3 0 i36-54o66-86i121-147o	+	27	Aliivibrio fischeri MJ11	2701246	WP_012533639.1	NC_011184.1	1	1384094	1387351	1085	+	-14	MIX4	29	155	1
Cluster 18	-	3 0 o804-824i845-865o871-893i	-	3 0 i36-54o66-86i121-149o	+	1	Aliivibrio fischeri 5F146	103158	WP_065622999.1	NZ_MAJR01000118.1	-1	51867	55127	1086	+	-14	MIX4	29	155	1
Cluster 18	-	3 0 o804-824i844-865o871-893i	-	3 0 i36-54o66-86i121-149o	+	42	Aliivibrio wodanis CL4	4200269	WP_061011581.1	NZ_LNRK01000001.1	1	305745	308999	1084	+	-14	MIX4	29	155	1
Cluster 18	-	3 0 o804-824i844-865o871-893i	-	3 0 i36-54o66-86i121-149o	+	7	Aliivibrio fischeri 5LC	700856	WP_072054485.1	NZ_CVOI01000002.1	1	504711	507971	1086	+	-14	MIX4	29	155	1
Cluster 18	-	3 0 o804-824i845-865o871-893i	-	3 0 i36-54o66-86i121-149o	+	20	Aliivibrio fischeri VCW2E2	2000946	WP_011261847.1	NZ_LCYF01000002.1	-1	309540	312800	1086	+	-14	MIX4	29	155	1
Cluster 18	-	3 0 o804-824i844-865o871-893i	-	3 0 i36-54o66-86i121-149o	+	17	Aliivibrio fischeri MB15A4	1700990	WP_063658641.1	NZ_LTYZ01000006.1	1	220924	224184	1086	+	-14	MIX4	29	155	1
Cluster 18	-	3 0 o804-824i844-865o871-893i	-	3 0 i36-54o66-86i121-149o	+	9	Aliivibrio fischeri FF227	900127	WP_065594665.1	NZ_MAJW01000001.1	1	134313	137573	1086	+	-14	MIX4	29	155	1
Cluster 18	-	3 0 o804-824i845-865o871-893i	-	3 0 i36-54o66-86i121-149o	+	40	Aliivibrio wodanis CL1	4000480	WP_061028584.1	NZ_LNRI01000001.1	1	542968	546228	1086	+	-14	MIX4	29	155	1
Cluster 18	-	3 0 o804-824i844-865o871-893i	-	3 0 i36-54o66-86i121-149o	+	36	Aliivibrio sp. 1S128	3602674	WP_065601050.1	NZ_MAJV01000102.1	1	384853	388113	1086	+	-14	MIX4	29	155	1
Cluster 18	-	3 0 o801-824i844-865o871-893i	-	3 0 i36-54o66-86i121-149o	+	45	Aliivibrio wodanis CL7	4500544	WP_060990898.1	NZ_LNRN01000001.1	1	597335	600592	1085	+	-14	MIX4	29	155	1
Cluster 18	-	3 0 o804-824i844-865o871-893i	-	3 0 i36-54o66-86i121-149o	+	35	Aliivibrio sifiae NBRC 105001	3501110	WP_105063133.1	NZ_MSCP01000001.1	-1	1270187	1273447	1086	+	-14	MIX4	29	155	1
Cluster 18	-	3 0 o804-824i844-865o871-893i	-	3 0 i36-54o66-86i121-149o	+	28	Aliivibrio fischeri SR5	2801230	WP_005419104.1	NZ_CM001400.1	1	1333791	1337051	1086	+	-14	MIX4	29	155	1
Cluster 18	-	3 0 o801-824i845-865o871-893i	-	3 0 i36-54o66-86i121-149o	+	38	Aliivibrio sp. 1S175	3800860	WP_065591805.1	NZ_MAJS01000006.1	1	538868	542128	1086	+	-14	MIX4	29	155	1
Cluster 18	-	3 0 o801-824i844-865o871-893i	-	3 0 i36-54o66-86i121-149o	+	13	Aliivibrio fischeri MB13B1	1301138	WP_063662183.1	NZ_LTZA01000013.1	-1	219556	222816	1086	+	-14	MIX4	29	155	1
Cluster 18	-	3 0 o804-824i844-865o871-893i	-	3 0 i36-54o66-86i121-149o	+	12	Aliivibrio fischeri KB4B5	1201306	WP_063651146.1	NZ_LTZD01000015.1	-1	328259	331519	1086	+	-14	MIX4	29	155	1
[truncated: 343 more rows]

## Sheet: Legend
Column #	Name	Description
1	MIX-effector Cluster	MIX-effector cluster number
2	MIX-effector CD	MIX-effector conserved domains
3	MIX-effector Phobius	MIX-effector transmembrane topology and signal peptide
4	Downstream CD	Downstream protein conserved domains
5	Downstream Phobius	Downstream protein transmembrane topology and signal peptide
6	Within_Distance?	Downstream protein within 50 bp from MIX-effector?
7	#	Organism Number
8	Organism_Name	Organism Name
9	SN	MIX-effector serial number
10	Protein_Accession	RefSeq protein accession
11	Genomic_Accession	RefSEq genomic accession
12	Strand	Strand
13	Start_Position	Gene start position
14	End_Position	Gene end position
15	Length	Sequence length (aa)
16	O_Down_Protein	Downstream protein exists?
17	O_Down_Distance	Downstream protein distance from MIX-effector (bp)
18	Mix	MIX Type
19	Mix_Start	MIX start position
20	Mix_End	MIX end position
21	Mix_Count	Number of MIX domains
