# Supplementary material for: The Antibacterial and Anti-Eukaryotic Type VI Secretion System MIX-Effector Repertoire in Vibrionaceae
Source: Mar Drugs. 2018 Nov 4;16(11):433. doi: 10.3390/md16110433 (PMC6267618; doi:10.3390/md16110433)
Supplement: Supplementary file 1 [file marinedrugs-16-00433-s001.zip › Dataset_S3.xlsx]

## Sheet: Sup table by MIX-no DN cluster#
Cluster of MIX-fused C-terminal sequence (# of sequences)	MIX clan	Number of proteins	Non-toxin domains	Predicted C-terminal toxin domain	Downstream ORF	Comments
5 (223)	I	223		Uk	+, +t	VP1388-homolog
11 (177)	I	177		Uk	+, +t	VP1388-homolog
9 (97)	I	97		Uk	+, +t	VP1388-homolog
6 (94)	I	94		Uk	+, +t	VP1388-homolog
7 (92)	I	92		Uk	+, +t	VP1388-homolog
8 (62)	I	62		Uk	+, +t	VP1388-homolog
17 (29)	I	29		Uk	+, +t	VP1388-homolog
22 (20)	I	20		Uk	+, +t	VP1388-homolog
39 (4)	I	4		Uk	+, +t	VP1388-homolog
66 (2)	I	2		Uk	+	VP1388-homolog
71 (1)	I+I	1		Pore-forming	+	Contains TMHs
74 (1)	I	1		Pore-forming	+	Contains TMHs
75 (1)	I	1		Pore-forming	+	Contains TMHs
13 (43)	I, I+I	43		Pore-forming	+, +t	Contains TMHs
33 (11)	I	9		Pore-forming	+	Contains TMHs
		2			+	Truncated C-terminus; Downstream ORF encodes the TMH-containig toxin domains of the other members of this cluster
37 (5)	I, I+I	5		Pore-forming	+	Contains TMHs
40 (4)	I	4		Pore-forming	+, +t	Contains TMHs
65 (3)	I+I	3		Pore-forming	+	Contains TMHs
72 (1)	I	1		Pore-forming V	None	Contains TMHs - Putative virulence toxin
76 (1)	I	1		Pore-forming V	None (99*)	Contains TMHs - Putative virulence toxin
62 (2)	I	2		Nucleotide deaminase	+
67 (1)	I	1	RHS	Uk	+t
68 (1)	I	1		Uk	+
32 (8)	I	8		Uk	+
61 (2)	I	2		Uk	+
41 (6)	II	6	DUF4150 (PAAR-like), LysM	Pore-forming	+	Contains TMHs
26 (13)	II	13	DUF4150 (PAAR-like)	Pore-forming	+	Contains TMHs
35 (8)	II	8	DUF4150 (PAAR-like)	Pore-forming	+, +t	Contains TMHs
49 (6)	II	6	DUF4150 (PAAR-like)	Pore-forming	+	Contains TMHs
36 (5)	II	5	DUF4150 (PAAR-like)	Pore-forming	+	Contains TMHs
43 (4)	II	4	DUF4150 (PAAR-like)	Pore-forming	+	Contains TMHs
84 (3)	II	3	DUF4150 (PAAR-like)	Pore-forming	+, +t	Contains TMHs
48 (3)	II	3		Pore-forming	+	Contains TMHs
12 (54)	IV	54	PAAR2	Pore-forming	+, +t	Contains TMHs
87 (1)	IV	1	PAAR2	Pore-forming	+t	Contains TMHs
46 (3)	IV	3	PAAR2	Uk	+
25 (27)	IV	27		Pore-forming	+	Contains TMHs
3 (236)	IV	236		Pore-forming	+, +t	Contains TMHs (VasX)
2 (180)	IV	177		Pore-forming	+, +t	Contains TMHs
		3		-	+	Truncated C-terminus
18 (23)	IV	23		Pore-forming	+	Contains TMHs
29 (12)	IV	11		Pore-forming	+	Contains TMHs
		1		-	+	Truncated C-terminus
42 (4)	IV	4		Pore-forming	+	Contains TMHs
52 (2)	IV	2		Pore-forming	+	Contains TMHs
59 (2)	IV	2		Pore-forming	+	Contains TMHs
64 (2)	IV	2		Pore-forming	+, +t	Contains TMHs
73 (1)	IV	1		Pore-forming	+	Contains TMHs
77 (1)	IV	1		Pore-forming	+	Contains TMHs
81 (1)	IV	1		Uk	+
85 (1)	IV	1		Pore-forming	+	Contains TMHs
21 (22)	IV, IV+II	22		Pore-forming	+, +t	Contains TMHs
23 (19)	IV	15		Uk	+	Contains TMHs
		4		-	+, +t	Truncated C-terminus
51 (3)	IV	3		Uk	+	Contains TMHs
14 (30)	IV	25		Uk	+	Contains TMHs
		5		-	+, None	Truncated C-terminus
16 (51)	V	49	LysM	Pore-forming	+	Contains TMHs
		2	LysM	Pore-forming	+t	Contains TMHs
20 (23)	V	23	LysM	Pore-forming	+, +t
44 (6)	V	6	LysM	Pore-forming	+, +t	Contains TMHs
34 (12)	V	12		Pore-forming	+	Contains TMHs
10 (50)	V, V+I	48	LysM	Pore-forming	+	Contains TMHs
		2	LysM	-	None	Truncated C-terminus
31 (9)	V+IV	9	LysM	Pore-forming	+	Contains TMHs
50 (3)	V+IV	3	LysM	Pore-forming	+	Contains TMHs
79 (1)	V+IV	1	LysM	Pore-forming	+t	Contains TMHs
78 (3)	V+IV	3		Pore-forming	+, +t	Contains TMHs
1 (171)	V, V+I	100		DUF2335 (phopspholipase)	+, +t
		69	LysM	-	+	Truncated C-terminus
		2		-	+, +t	Truncated C-terminus
19 (22)	V	21	LysM	DUF2335 (phopspholipase)	+, +t
		1			None	Truncated C-terminus
56 (2)	V	2		Transpeptidase	+
60 (2)	V	1	LysM, PG_binding_1	Carboxipeptidase	+
		1	LysM	-	+	Truncated C-terminus
28 (25)	V	11	LysM, PG_binding_1	Pesticin (phage lyzozyme-like)	+
		13	LysM	-	+	Truncated C-teminusr; Downstream ORF contains PG_binding domain_1 + Pesticin domains
		1			+	Truncated C-terminus
24 (18)	V	13	LysM, PG_binding_1	lysozyme_like superfamily	+
		2	LysM, PG_binding_1, PG_binding_3 superfamily	Glyco_hydro_108 (lyzozyme-like)	+
		2	LysM, PG_binding_1	Pesticin (phage lyzozyme-like)	+
		1	LysM	Peptidase_M23	+
47 (7)	V	2	LysM, PG_binding_1	Pesticin (phage lyzozyme-like)	+
		5	LysM, PG_binding_1	Peptidase_M23	+
27 (12)	V	2	LysM, PG_binding_1	Pesticin (phage lyzozyme-like)	+
		10	LysM, PG_binding_1	Peptidase V	None (30*)	Putative virulence toxin
15 (42)	V	39	LysM, Pyocin_S	Colicin-like DNase	+
		1	LysM, Pyocin_S	GH-E (nuclease)	+
		1	LysM, Pyocin_S	Ntox17 (nuclease)	+
		1	LysM, Pyocin_S	HNH nuclease	+
30 (81)	V	79	LysM, Pyocin_S	Colicin-like DNase	+	VPA1263 homolog
		1	LysM, Pyocin_S	GH-E (nuclease)	+
		1	LysM, Pyocin_S	-	None	Truncated C-terminus
45 (3)	V	1	LysM, Pyocin_S	Cytotoxic (16S rRNase)	+
		1	LysM, Pyocin_S	HNH nuclease	+
		1		-	+	Truncated C-terminus
54 (2)	V	1	Pyocin_S	HNH nuclease	+
		1		-	+	Truncated C-terminus; Downstream ORF contains Cytotoxic (16S RNase) domain
4 (215)	V, V+I	153	LysM, Pyocin_S	Colicin-like DNase	+
		44	LysM, Pyocin_S	HNH nuclease	+
		9	LysM, Pyocin_S	Cytotoxic (16S rRNase)	+
		9		-	+, None	No C-terminus toxin domain
70 (4)	V	4		-	+	Truncated C-terminus; Downstream ORF contains PG_binding domain_1 + Peptidase domains
63 (2)	V	2		-	None	Truncated C-terminus
69 (1)	V	1		-	+	Truncated C-terminus
80 (1)	V	1		Uk	+	Contains TMHs
82 (1)	V	1		Uk	+
55 (3)	V	3		Cysteine protease V	None (61*)	CPD found in MARTX toxins
83 (1)	V	1		CNF1 V	None	Virulence toxin (VPR01S_11_01570)
38 (5)	V	5		Glycosyltransferase V	None (41*)	Putative virulence toxin
58 (4)	V	4		Uk V	None	Putative virulence toxin (VPR01S_11_01580)
53 (2)	V	2	LysM	Peptidase V	None	Putative virulence toxin
86 (1)	V+I+IV	1	LysM	Uk	+	Contains TMHs
t = truncated at end of contig or annotated as pseudo-gene
Uk = Unknown
V = predicted viruelnce toxin
Uk = unknown
