# Supplementary material for: The Antibacterial and Anti-Eukaryotic Type VI Secretion System MIX-Effector Repertoire in Vibrionaceae
Source: Mar Drugs. 2018 Nov 4;16(11):433. doi: 10.3390/md16110433 (PMC6267618; doi:10.3390/md16110433)
Supplement: Supplementary file 1 [file marinedrugs-16-00433-s001.zip › Dataset_S4.xlsx]

## Sheet: Accum_by_Subclass
#	Organism Name	Proteins homologous to V. parahaemolyticus T6SS1 components	Proteins homologous to V. parahaemolyticus T6SS2 components	Total		Antibacterial MIX-effectors	Virulence MIX-effectors	Total
1	Aliivibrio fischeri 5F146	7	2	9		2	0	2
2	Aliivibrio fischeri 5F23	7	2	9		2	0	2
3	Aliivibrio fischeri 5F306	19	2	21		3	0	3
4	Aliivibrio fischeri 5F33	7	2	9		2	0	2
5	Aliivibrio fischeri 5F7	8	2	10		4	0	4
6	Aliivibrio fischeri 5F97	16	2	18		3	0	3
7	Aliivibrio fischeri 5LC	16	2	18		3	0	3
8	Aliivibrio fischeri ES213	19	1	20		8	0	8
9	Aliivibrio fischeri FF227	8	2	10		4	0	4
10	Aliivibrio fischeri KB1A98	17	2	19		4	1	5
11	Aliivibrio fischeri KB2B1	19	1	20		8	0	8
12	Aliivibrio fischeri KB4B5	17	2	19		5	0	5
13	Aliivibrio fischeri MB13B1	9	2	11		2	0	2
14	Aliivibrio fischeri MB13B2	18	1	19		6	0	6
15	Aliivibrio fischeri MB13B3	20	1	21		8	0	8
16	Aliivibrio fischeri MB14A3	17	2	19		4	0	4
17	Aliivibrio fischeri MB15A4	17	2	19		5	0	5
18	Aliivibrio fischeri MB15A5	17	2	19		3	0	3
19	Aliivibrio fischeri Mb11B1	20	1	21		8	0	8
20	Aliivibrio fischeri VCW2E2	7	2	9		2	0	2
21	Aliivibrio fischeri VLS2	7	2	9		2	0	2
22	Aliivibrio fischeri ZF25	7	2	9		3	0	3
23	Aliivibrio fischeri ZF47	16	2	18		3	0	3
24	Aliivibrio fischeri ZF73	7	2	9		4	0	4
25	Aliivibrio fischeri ES114	7	2	9		2	0	2
26	Aliivibrio fischeri JCM 18803	11	1	12		3	0	3
27	Aliivibrio fischeri MJ11	18	2	20		4	1	5
28	Aliivibrio fischeri SR5	7	2	9		2	0	2
29	Aliivibrio fischeri ZF-211	7	2	9		1	0	1
30	Aliivibrio logei 1S159	21	1	22		6	1	7
31	Aliivibrio logei 5S-186	20	1	21		4	1	5
32	Aliivibrio logei ATCC 35077	16	1	17		4	1	5
33	Aliivibrio salmonicida LFI1238	12	5	17		5	0	5
34	Aliivibrio sifiae ATCC 33715	19	6	25		5	0	5
35	Aliivibrio sifiae NBRC 105001	19	2	21		7	1	8
36	Aliivibrio sp. 1S128	6	2	8		2	0	2
37	Aliivibrio sp. 1S165	7	2	9		2	0	2
38	Aliivibrio sp. 1S175	7	2	9		2	0	2
39	Aliivibrio wodanis	14	6	20		4	0	4
40	Aliivibrio wodanis CL1	19	2	21		6	1	7
41	Aliivibrio wodanis CL3	18	2	20		5	1	6
42	Aliivibrio wodanis CL4	18	6	24		8	1	9
43	Aliivibrio wodanis CL5	18	6	24		8	1	9
44	Aliivibrio wodanis CL6	19	6	25		5	1	6
45	Aliivibrio wodanis CL7	19	6	25		6	1	7
46	Candidatus Photodesmus blepharus Ppalp.1	0	0	0		0	0	0
47	Candidatus Photodesmus katoptron Akat8	0	0	0		0	0	0
48	Candidatus Photodesmus katoptron Akat1	0	0	0		0	0	0
49	Enterovibrio calviensis 1F-211	18	1	19		1	0	1
50	Enterovibrio calviensis 1F-230	15	1	16		1	0	1
51	Enterovibrio calviensis DSM 14347	12	5	17		1	0	1
52	Enterovibrio calviensis FF-85	14	1	15		1	0	1
53	Enterovibrio coralii CAIM 912	12	6	18		0	0	0
54	Enterovibrio nigricans CAIM 661	9	0	9		0	0	0
55	Enterovibrio nigricans DSM 22720	10	0	10		0	0	0
56	Enterovibrio norvegicus 10N.261.45.A10	10	4	14		3	0	3
57	Enterovibrio norvegicus 10N.261.45.B2	8	4	12		0	0	0
58	Enterovibrio norvegicus 10N.261.45.C6	13	1	14		1	0	1
59	Enterovibrio norvegicus 10N.261.49.F5	12	4	16		3	0	3
60	Enterovibrio norvegicus 10N.286.46.C3	12	1	13		1	0	1
61	Enterovibrio norvegicus 10N.286.46.C4	14	1	15		0	0	0
62	Enterovibrio norvegicus 10N.286.48.F3	12	1	13		1	0	1
63	Enterovibrio norvegicus DSM 15893	17	1	18		1	0	1
64	Enterovibrio norvegicus FF-162	8	1	9		1	0	1
65	Enterovibrio norvegicus FF-33	11	5	16		0	0	0
66	Enterovibrio norvegicus FF-454	7	1	8		0	0	0
67	Enterovibrio pacificus CAIM 1920	0	3	3		0	0	0
68	Enterovibrio sp. JCM 19048	3	1	4		0	0	0
69	Grimontia celer CECT 9029	12	5	17		1	0	1
70	Grimontia hollisae ATCC 33564	0	0	0		0	0	0
71	Grimontia hollisae NCTC11641	0	0	0		0	0	0
72	Grimontia hollisae NCTC11645	0	0	0		0	0	0
73	Grimontia hollisae CIP 101886	0	0	0		0	0	0
74	Grimontia indica AK16	16	1	17		1	0	1
75	Grimontia marina CECT 8713	13	1	14		1	0	1
76	Grimontia sp. AD028	8	1	9		1	0	1
77	Paraphotobacterium marinum NSCS20N07D	0	0	0		0	0	0
78	Photobacterium angustum A10-1	9	1	10		0	0	0
79	Photobacterium angustum A10-2	9	1	10		0	0	0
80	Photobacterium angustum A10-3	9	1	10		0	0	0
81	Photobacterium angustum A2-1	9	1	10		1	0	1
82	Photobacterium angustum A2-2	9	1	10		0	0	0
83	Photobacterium angustum A2-3	10	1	11		0	0	0
84	Photobacterium angustum A2-4	9	1	10		0	0	0
85	Photobacterium angustum A6-1	0	0	0		0	0	0
86	Photobacterium angustum A9-1	9	1	10		1	0	1
87	Photobacterium angustum ATCC 25915	6	1	7		1	0	1
88	Photobacterium angustum ATCC 25915	12	1	13		1	0	1
89	Photobacterium angustum ATCC 33975	7	1	8		1	0	1
90	Photobacterium angustum ATCC 33975	10	1	11		1	0	1
91	Photobacterium angustum ATCC 33977	7	1	8		0	0	0
92	Photobacterium angustum ATCC 33977	9	1	10		0	0	0
93	Photobacterium angustum GCSL-A10-1	7	1	8		0	0	0
94	Photobacterium angustum GCSL-A10-2	7	1	8		0	0	0
95	Photobacterium angustum GCSL-A10-3	8	1	9		0	0	0
96	Photobacterium angustum GCSL-A2-1	7	1	8		1	0	1
97	Photobacterium angustum GCSL-A2-2	6	1	7		1	0	1
98	Photobacterium angustum GCSL-A2-3	6	1	7		0	0	0
99	Photobacterium angustum GCSL-A2-4	6	1	7		1	0	1
100	Photobacterium angustum GCSL-A6	0	0	0		0	0	0
101	Photobacterium angustum GCSL-A9	7	1	8		1	0	1
102	Photobacterium angustum LC1-200	0	0	0		0	0	0
103	Photobacterium angustum S14	8	1	9		1	0	1
104	Photobacterium aphoticum DSM 25995	0	10	10		0	0	0
105	Photobacterium aphoticum DSM 25995	0	10	10		0	0	0
106	Photobacterium aquae CGMCC 1.12159	1	10	11		0	0	0
107	Photobacterium aquimaris BS1	0	0	0		0	0	0
108	Photobacterium aquimaris BS2	0	0	0		0	0	0
109	Photobacterium aquimaris DSM 23343	0	0	0		0	0	0
110	Photobacterium aquimaris GCSL-P109	0	0	0		0	0	0
111	Photobacterium aquimaris GCSL-P86	0	0	0		0	0	0
112	Photobacterium aquimaris GCSL-P87	0	0	0		0	0	0
113	Photobacterium aquimaris LC2-065	0	0	0		0	0	0
114	Photobacterium aquimaris NCCB 100386	0	0	0		0	0	0
115	Photobacterium aquimaris type strain: CECT 9191	0	0	0		0	0	0
116	Photobacterium carnosum TMW 2.2021	0	0	0		0	0	0
117	Photobacterium damselae ATCC 29688	5	0	5		0	0	0
118	Photobacterium damselae ATCC 29689	4	0	4		0	0	0
119	Photobacterium damselae ATCC 33539	12	1	13		1	0	1
120	Photobacterium damselae BT-6	14	1	15		0	0	0
121	Photobacterium damselae GCSL-P85	12	1	13		0	0	0
122	Photobacterium damselae Hep-2a-11	14	1	15		0	0	0
123	Photobacterium damselae NCTC11646	12	1	13		0	0	0
124	Photobacterium damselae NCTC11647	12	1	13		0	0	0
125	Photobacterium damselae NCTC11648	11	1	12		1	0	1
126	Photobacterium damselae Phdp Wu-1	11	1	12		2	0	2
127	Photobacterium damselae subsp. damselae 206317-1	10	1	11		0	0	0
128	Photobacterium damselae subsp. damselae 206328-2	8	1	9		1	0	1
129	Photobacterium damselae subsp. damselae 940804-1/1	10	1	11		1	0	1
130	Photobacterium damselae subsp. damselae 940804-1/2	9	1	10		0	0	0
131	Photobacterium damselae subsp. damselae A-162	11	1	12		0	0	0
132	Photobacterium damselae subsp. damselae ATCC 33539	6	1	7		1	0	1
133	Photobacterium damselae subsp. damselae KC-Na-1	11	1	12		1	0	1
134	Photobacterium damselae subsp. damselae LD-07	10	1	11		1	0	1
135	Photobacterium damselae subsp. damselae RM-71	11	1	12		0	0	0
136	Photobacterium damselae subsp. damselae CIP 102761	12	1	13		1	0	1
137	Photobacterium damselae subsp. piscicida 91-197	5	0	5		0	0	0
138	Photobacterium damselae subsp. piscicida L091106-03H	6	0	6		0	0	0
139	Photobacterium damselae subsp. piscicida OT-51443	4	0	4		0	0	0
140	Photobacterium damselae subsp. piscicida DI21	6	0	6		0	0	0
141	Photobacterium frigidiphilum JCM 12947	0	4	4		0	0	0
142	Photobacterium gaetbulicola AD005a	0	0	0		0	0	0
143	Photobacterium gaetbulicola DSM 26887	0	0	0		0	0	0
144	Photobacterium gaetbulicola Gung47	0	0	0		0	0	0
145	Photobacterium galatheae S2753	13	4	17		8	0	8
146	Photobacterium ganghwense DSM 22954	0	0	0		0	0	0
147	Photobacterium ganghwense JCM 12487	0	0	0		0	0	0
148	Photobacterium halotolerans MELD1	12	0	12		4	0	4
149	Photobacterium halotolerans DSM 18316	9	0	9		7	0	7
150	Photobacterium iliopiscarium ATCC 51760	9	0	9		1	0	1
151	Photobacterium iliopiscarium ATCC 51760	12	0	12		1	0	1
152	Photobacterium iliopiscarium ATCC 51761	11	0	11		0	0	0
153	Photobacterium iliopiscarium ATCC 51761	11	0	11		0	0	0
154	Photobacterium iliopiscarium NCIMB 13355	12	0	12		0	0	0
155	Photobacterium iliopiscarium NCIMB 13478	12	0	12		1	0	1
156	Photobacterium iliopiscarium NCIMB 13481	11	0	11		1	0	1
157	Photobacterium indicum ATCC 19614	0	4	4		0	0	0
158	Photobacterium jeanii DSM 100339	1	13	14		0	0	0
159	Photobacterium jeanii R-40508	1	12	13		0	0	0
160	Photobacterium kishitanii 201212X	0	0	0		0	0	0
161	Photobacterium kishitanii A1-1	12	0	12		0	0	0
162	Photobacterium kishitanii A1-2	12	0	12		0	0	0
163	Photobacterium kishitanii A1-3	12	0	12		0	0	0
164	Photobacterium kishitanii A1-4	12	0	12		0	0	0
165	Photobacterium kishitanii ATCC BAA-1194	9	0	9		0	0	0
166	Photobacterium kishitanii ATCC:BAA-1194	10	0	10		0	0	0
167	Photobacterium kishitanii B-421	8	0	8		0	0	0
168	Photobacterium kishitanii DSMZ 2167	11	0	11		0	0	0
169	Photobacterium kishitanii FS-7.1	11	0	11		0	0	0
170	Photobacterium kishitanii FS-7.2	12	0	12		0	0	0
171	Photobacterium kishitanii FS-8.1	10	0	10		0	0	0
172	Photobacterium kishitanii GCSL-A1-1	10	0	10		0	0	0
173	Photobacterium kishitanii GCSL-A1-2	8	0	8		0	0	0
174	Photobacterium kishitanii GCSL-A1-3	11	0	11		0	0	0
175	Photobacterium kishitanii GCSL-A1-4	11	0	11		0	0	0
176	Photobacterium kishitanii GCSL-P48	8	0	8		0	0	0
177	Photobacterium kishitanii GCSL-P50	7	0	7		0	0	0
178	Photobacterium kishitanii NCIMB 844	9	0	9		0	0	0
179	Photobacterium kishitanii Og61	13	0	13		2	0	2
180	Photobacterium kishitanii calba.1.1	9	0	9		0	0	0
181	Photobacterium kishitanii ckamo.1.1	14	0	14		0	0	0
182	Photobacterium kishitanii pjapo.1.1	10	0	10		0	0	0
183	Photobacterium leiognathi ATCC 25521	0	0	0		0	0	0
184	Photobacterium leiognathi ATCC 25521	0	0	0		0	0	0
185	Photobacterium leiognathi ATCC 33979	0	0	0		0	0	0
186	Photobacterium leiognathi ATCC 33979	0	0	0		0	0	0
187	Photobacterium leiognathi CUB1	0	0	0		0	0	0
188	Photobacterium leiognathi lrivu.4.1	0	0	0		0	0	0
189	Photobacterium leiognathi subsp. mandapamensis AJ-1a	0	0	0		0	0	0
190	Photobacterium leiognathi subsp. mandapamensis CUB3	0	0	0		0	0	0
191	Photobacterium leiognathi subsp. mandapamensis KNH6	0	0	0		0	0	0
192	Photobacterium leiognathi subsp. mandapamensis PL-721	0	0	0		0	0	0
193	Photobacterium leiognathi subsp. mandapamensis Res.4.1	0	0	0		0	0	0
194	Photobacterium leiognathi subsp. mandapamensis ajapo.3.1	0	0	0		0	0	0
195	Photobacterium leiognathi subsp. mandapamensis ajapo.4.1	0	0	0		0	0	0
196	Photobacterium leiognathi subsp. mandapamensis gjord.1.1	0	0	0		0	0	0
197	Photobacterium leiognathi subsp. mandapamensis svers.1.1	0	0	0		0	0	0
198	Photobacterium leiognathi subsp. mandapamensis svers.1.1.	0	0	0		0	0	0
199	Photobacterium lipolyticum DSM 16190	11	5	16		1	0	1
200	Photobacterium lutimaris JCM 13586	0	10	10		0	0	0
201	Photobacterium marinum AK15	1	14	15		0	0	0
202	Photobacterium phosphoreum AK-3	0	0	0		0	0	0
203	Photobacterium phosphoreum AK-4	0	0	0		0	0	0
204	Photobacterium phosphoreum AK-5	0	0	0		0	0	0
205	Photobacterium phosphoreum AK-8	0	0	0		0	0	0
206	Photobacterium phosphoreum ATCC 11040	0	0	0		0	0	0
207	Photobacterium phosphoreum ATCC 11040	0	0	0		0	0	0
208	Photobacterium phosphoreum FS-1.1	0	0	0		0	0	0
209	Photobacterium phosphoreum FS-1.2	0	0	0		0	0	0
210	Photobacterium phosphoreum FS-2.1	0	0	0		0	0	0
211	Photobacterium phosphoreum FS-2.3	0	0	0		0	0	0
212	Photobacterium phosphoreum FS-3.2	0	0	0		0	0	0
213	Photobacterium phosphoreum FS-4.1	0	0	0		0	0	0
214	Photobacterium phosphoreum FS-4.2	0	0	0		0	0	0
215	Photobacterium phosphoreum FS-5.1	0	0	0		0	0	0
216	Photobacterium phosphoreum FS-5.2	0	0	0		0	0	0
217	Photobacterium phosphoreum FS-6.1	0	0	0		0	0	0
218	Photobacterium phosphoreum FS-6.2	0	0	0		0	0	0
219	Photobacterium phosphoreum FS-6.3	0	0	0		0	0	0
220	Photobacterium phosphoreum FS.2.2	11	0	11		1	0	1
221	Photobacterium phosphoreum GCSL-P60	0	0	0		0	0	0
222	Photobacterium phosphoreum GCSL-P64	0	0	0		0	0	0
223	Photobacterium phosphoreum GCSL-P69	0	0	0		0	0	0
224	Photobacterium phosphoreum JCM 21184	0	0	0		0	0	0
225	Photobacterium phosphoreum ANT-2200	9	0	9		0	0	0
226	Photobacterium piscicola type strain: NCCB 100098	11	0	11		1	0	1
227	Photobacterium profundum ATCC BAA-1252	0	0	0		0	0	0
228	Photobacterium profundum 3TCK	0	0	0		0	0	0
229	Photobacterium profundum SS9	0	10	10		1	0	1
230	Photobacterium proteolyticum 13-12	1	14	15		0	0	0
231	Photobacterium rosenbergii DSM 19138	0	3	3		0	0	0
232	Photobacterium sanctipauli A-394	2	5	7		0	0	0
233	Photobacterium sanctipauli DSM 100436	2	5	7		1	0	1
234	Photobacterium sanguinicancri CAIM 1827	2	14	16		0	0	0
235	Photobacterium sanguinicancri ME15	2	12	14		0	0	0
236	Photobacterium sp. CECT 9190	0	0	0		0	0	0
237	Photobacterium sp. CECT 9192	0	0	0		0	0	0
238	Photobacterium sp. GB-1	10	1	11		0	0	0
239	Photobacterium sp. GB-210	9	1	10		0	0	0
240	Photobacterium sp. GB-27	9	1	10		0	0	0
241	Photobacterium sp. GB-3	9	1	10		0	0	0
242	Photobacterium sp. GB-36	9	1	10		0	0	0
243	Photobacterium sp. GB-50	11	1	12		1	0	1
244	Photobacterium sp. GB-56	9	1	10		0	0	0
245	Photobacterium sp. GB-72	0	0	0		0	0	0
246	Photobacterium sp. J15	1	14	15		0	0	0
247	Photobacterium sp. JCM 19050	0	0	0		0	0	0
248	Photobacterium sp. NCIMB 13483	11	0	11		1	0	1
249	Photobacterium sp. SKA34	10	1	11		1	0	1
250	Photobacterium swingsii CAIM 1393	1	13	14		0	0	0
251	Photobacterium swingsii DSM 24669	1	13	14		1	0	1
252	Photobacterium toruni CECT 9189	13	0	13		1	0	1
253	Salinivibrio costicola PRJEB21454	0	0	0		0	0	0
254	Salinivibrio costicola subsp. alcaliphilus DSM 16359	13	1	14		1	0	1
255	Salinivibrio costicola subsp. costicola ATCC 33508 = LMG 11651	6	0	6		1	0	1
256	Salinivibrio costicola subsp. costicola ATCC 33508 = LMG 11651	5	0	5		1	0	1
257	Salinivibrio kushneri AL184	0	0	0		0	0	0
258	Salinivibrio kushneri IB560	11	1	12		2	0	2
259	Salinivibrio kushneri IB563	16	1	17		0	0	0
260	Salinivibrio kushneri IC202	15	1	16		3	0	3
261	Salinivibrio kushneri IC317	0	0	0		0	0	0
262	Salinivibrio kushneri MA421	13	1	14		3	0	3
263	Salinivibrio kushneri ML277	11	1	12		4	0	4
264	Salinivibrio kushneri ML318	0	0	0		0	0	0
265	Salinivibrio kushneri ML328A	0	0	0		0	0	0
266	Salinivibrio kushneri ML331	13	1	14		1	0	1
267	Salinivibrio proteolyticus DSM 19052	10	1	11		2	0	2
268	Salinivibrio proteolyticus DSM 8285	0	0	0		0	0	0
269	Salinivibrio sharmensis DSM 18182	0	0	0		0	0	0
270	Salinivibrio siamensis JCM 14472	14	1	15		2	0	2
271	Salinivibrio socompensis S10B	13	1	14		1	0	1
272	Salinivibrio socompensis S35	12	1	13		0	0	0
273	Salinivibrio sp. AR640	12	1	13		1	0	1
274	Salinivibrio sp. AR647	11	1	12		1	0	1
275	Salinivibrio sp. BNH	0	0	0		0	0	0
276	Salinivibrio sp. DV	13	1	14		2	0	2
277	Salinivibrio sp. ES.052	10	1	11		2	0	2
278	Salinivibrio sp. IB282	0	0	0		0	0	0
279	Salinivibrio sp. IB574	13	0	13		2	0	2
280	Salinivibrio sp. IB643	0	0	0		1	0	1
281	Salinivibrio sp. IB868	11	1	12		1	0	1
282	Salinivibrio sp. IB870	11	1	12		0	0	0
283	Salinivibrio sp. IB872	13	1	14		3	0	3
284	Salinivibrio sp. KP-1	0	0	0		0	0	0
285	Salinivibrio sp. MA351	12	1	13		2	0	2
286	Salinivibrio sp. MA427	12	0	12		0	0	0
287	Salinivibrio sp. MA440	13	1	14		1	0	1
288	Salinivibrio sp. MA607	14	1	15		2	0	2
289	Salinivibrio sp. ML198	11	1	12		1	0	1
290	Salinivibrio sp. ML290	17	1	18		2	0	2
291	Salinivibrio sp. ML323	0	0	0		0	0	0
292	Salinivibrio sp. PR5	0	0	0		0	0	0
293	Salinivibrio sp. PR6	13	1	14		2	0	2
294	Salinivibrio sp. PR919	0	0	0		0	0	0
295	Salinivibrio sp. PR932	0	0	0		0	0	0
296	Salinivibrio sp. YCSC6	11	1	12		3	0	3
297	Thaumasiovibrio occultus C4II189	0	0	0		0	0	0
298	Thaumasiovibrio subtropicus C4V358	1	14	15		1	0	1
299	Vibrio aerogenes CECT 7868	24	1	25		2	2	4
300	Vibrio aestivus CAIM 1861	6	0	6		4	0	4
301	Vibrio agarivorans CAIM 1911	10	0	10		0	0	0
302	Vibrio albensis FDAARGOS_103	9	1	10		1	0	1
303	Vibrio albensis ATCC 14547	7	1	8		0	0	0
304	Vibrio albensis VL426	9	1	10		0	0	0
305	Vibrio alginolyticus ANC4-19	9	10	19		2	0	2
306	Vibrio alginolyticus ATCC 17749	9	10	19		2	0	2
307	Vibrio alginolyticus ATCC 33787	18	10	28		2	0	2
308	Vibrio alginolyticus ATCC 33868	9	10	19		2	0	2
309	Vibrio alginolyticus BSW15	9	10	19		2	0	2
310	Vibrio alginolyticus BSW8	9	10	19		2	0	2
311	Vibrio alginolyticus EPGS	9	10	19		3	0	3
312	Vibrio alginolyticus FDAARGOS_114	9	10	19		2	0	2
313	Vibrio alginolyticus FF273	10	10	20		1	0	1
314	Vibrio alginolyticus J207	9	10	19		2	0	2
315	Vibrio alginolyticus K01M1	9	10	19		3	0	3
316	Vibrio alginolyticus K04M3	9	10	19		3	0	3
317	Vibrio alginolyticus K04M5	9	10	19		3	0	3
318	Vibrio alginolyticus K06K5	9	10	19		3	0	3
319	Vibrio alginolyticus K08M3	9	10	19		3	0	3
320	Vibrio alginolyticus K08M4	0	0	0		0	0	0
321	Vibrio alginolyticus K09K1	9	10	19		3	0	3
322	Vibrio alginolyticus K10K4	9	10	19		3	0	3
323	Vibrio alginolyticus LMG 11650	9	10	19		3	0	3
324	Vibrio alginolyticus NCTC12160	9	10	19		2	0	2
325	Vibrio alginolyticus QD-5	9	10	19		2	0	2
326	Vibrio alginolyticus RM-10-2	9	10	19		2	0	2
327	Vibrio alginolyticus RM-12-1	9	10	19		2	0	2
328	Vibrio alginolyticus RM-24-2	9	1	10		1	0	1
329	Vibrio alginolyticus TS13	0	10	10		1	0	1
330	Vibrio alginolyticus UCD-30C	9	10	19		4	0	4
331	Vibrio alginolyticus UCD-32C	9	10	19		3	0	3
332	Vibrio alginolyticus UCD-53C	9	10	19		3	0	3
333	Vibrio alginolyticus UCD-9C	9	10	19		4	0	4
334	Vibrio alginolyticus V1	9	10	19		2	0	2
335	Vibrio alginolyticus V2	9	10	19		2	0	2
336	Vibrio alginolyticus VN-7501	9	10	19		2	0	2
337	Vibrio alginolyticus ZJ-T	9	10	19		2	0	2
338	Vibrio alginolyticus 12G01	9	10	19		3	0	3
339	Vibrio alginolyticus 40B	9	9	18		1	0	1
340	Vibrio alginolyticus E0666	9	10	19		2	0	2
341	Vibrio alginolyticus NBRC 15630 = ATCC 17749	9	10	19		2	0	2
342	Vibrio alginolyticus NBRC 15630 = ATCC 17749	9	10	19		2	0	2
343	Vibrio algivorus NBRC111146	10	1	11		0	0	0
344	Vibrio anguillarum 425	10	5	15		4	0	4
345	Vibrio anguillarum 87-9-116	11	5	16		4	0	4
346	Vibrio anguillarum 90-11-286	11	5	16		1	0	1
347	Vibrio anguillarum ATCC 14181	11	5	16		1	0	1
348	Vibrio anguillarum ATCC-68554	10	5	15		3	0	3
349	Vibrio anguillarum CNEVA NB11008	12	5	17		0	0	0
350	Vibrio anguillarum HI618	10	1	11		2	0	2
351	Vibrio anguillarum JLL237	11	5	16		1	0	1
352	Vibrio anguillarum M93	12	5	17		2	0	2
353	Vibrio anguillarum MVAV6203	3	4	7		3	0	3
354	Vibrio anguillarum NB10	11	5	16		4	0	4
355	Vibrio anguillarum S3 4/9	8	1	9		1	0	1
356	Vibrio anguillarum VIB12	8	5	13		1	0	1
357	Vibrio anguillarum VIB43	11	4	15		1	0	1
358	Vibrio anguillarum 775	10	5	15		3	0	3
359	Vibrio anguillarum 96F	9	5	14		2	0	2
360	Vibrio anguillarum M3	10	5	15		3	0	3
361	Vibrio anguillarum RV22	11	4	15		1	0	1
362	Vibrio antiquarius 939	0	10	10		0	0	0
363	Vibrio antiquarius EX25	9	10	19		2	0	2
364	Vibrio antiquarius EX25	9	10	19		2	0	2
365	Vibrio aphrogenes CA-1004	0	0	0		0	0	0
366	Vibrio atlanticus CECT 7223	1	4	5		0	0	0
367	Vibrio azureus LC2-005	9	0	9		7	1	8
368	Vibrio azureus NBRC 104587	9	0	9		5	1	6
369	Vibrio azureus NBRC 104587	9	0	9		4	1	5
370	Vibrio barjaei 3062	0	3	3		0	0	0
371	Vibrio bivalvicida 605	10	2	12		2	0	2
372	Vibrio brasiliensis LMG 20546	11	3	14		0	0	0
373	Vibrio breoganii 10N.222.49.A5	0	0	0		0	0	0
374	Vibrio breoganii 10N.222.49.A8	0	0	0		0	0	0
375	Vibrio breoganii 10N.222.49.B11	0	0	0		0	0	0
376	Vibrio breoganii 10N.222.49.B7	0	0	0		0	0	0
377	Vibrio breoganii 10N.222.49.F8	0	0	0		0	0	0
378	Vibrio breoganii 10N.222.51.A12	0	0	0		0	0	0
379	Vibrio breoganii 10N.222.51.A4	0	0	0		0	0	0
380	Vibrio breoganii 10N.222.51.B10	0	0	0		0	0	0
381	Vibrio breoganii 10N.222.51.C2	0	0	0		0	0	0
382	Vibrio breoganii 10N.222.51.E3	0	0	0		0	0	0
383	Vibrio breoganii 10N.222.51.E4	0	0	0		0	0	0
384	Vibrio breoganii 10N.222.51.E5	0	0	0		0	0	0
385	Vibrio breoganii 10N.222.52.B2	0	0	0		0	0	0
386	Vibrio breoganii 10N.222.52.B8	0	0	0		0	0	0
387	Vibrio breoganii 10N.222.52.C10	0	0	0		0	0	0
388	Vibrio breoganii 10N.261.45.B7	0	0	0		0	0	0
389	Vibrio breoganii 10N.261.46.B7	0	0	0		0	0	0
390	Vibrio breoganii 10N.261.46.C3	0	0	0		0	0	0
391	Vibrio breoganii 10N.261.48.B1	0	0	0		0	0	0
392	Vibrio breoganii 10N.261.48.C6	0	0	0		0	0	0
393	Vibrio breoganii 10N.261.48.E3	0	0	0		0	0	0
394	Vibrio breoganii 10N.261.48.E5	0	0	0		0	0	0
395	Vibrio breoganii 10N.261.49.C1	0	0	0		0	0	0
396	Vibrio breoganii 10N.261.49.E4	0	0	0		0	0	0
397	Vibrio breoganii 10N.261.49.F3	0	0	0		0	0	0
398	Vibrio breoganii 10N.261.51.B7	0	0	0		0	0	0
399	Vibrio breoganii 10N.261.51.E6	0	0	0		0	0	0
400	Vibrio breoganii 10N.261.51.F2	0	0	0		0	0	0
401	Vibrio breoganii 10N.261.52.A10	0	0	0		0	0	0
402	Vibrio breoganii 10N.261.52.B1	0	0	0		0	0	0
403	Vibrio breoganii 10N.261.52.C1	0	0	0		0	0	0
404	Vibrio breoganii 10N.261.52.F10	0	0	0		0	0	0
405	Vibrio breoganii 10N.261.52.F5	0	0	0		0	0	0
406	Vibrio breoganii 10N.261.52.F6	0	0	0		0	0	0
407	Vibrio breoganii 10N.261.52.F8	0	0	0		0	0	0
408	Vibrio breoganii 10N.261.54.B2	0	0	0		0	0	0
409	Vibrio breoganii 10N.261.54.C7	0	0	0		0	0	0
410	Vibrio breoganii 10N.261.55.F5	0	0	0		0	0	0
411	Vibrio breoganii 10N.286.46.E1	0	0	0		0	0	0
412	Vibrio breoganii 10N.286.49.E9	0	0	0		0	0	0
413	Vibrio breoganii 10N.286.51.A6	0	0	0		0	0	0
414	Vibrio breoganii 10N.286.51.A7	0	0	0		0	0	0
415	Vibrio breoganii 10N.286.51.A9	0	0	0		0	0	0
416	Vibrio breoganii 10N.286.51.B5	0	0	0		0	0	0
417	Vibrio breoganii 10N.286.52.C12	0	0	0		0	0	0
418	Vibrio breoganii 10N.286.52.F9	0	0	0		0	0	0
419	Vibrio breoganii 10N.286.54.A10	0	0	0		0	0	0
420	Vibrio breoganii 10N.286.54.C10	0	0	0		0	0	0
421	Vibrio breoganii 1A06	0	0	0		0	0	0
422	Vibrio breoganii FF50	0	0	0		0	0	0
423	Vibrio breoganii 1C10	0	0	0		0	0	0
424	Vibrio breoganii ZF-29	0	0	0		0	0	0
425	Vibrio breoganii ZF-55	0	0	0		0	0	0
426	Vibrio campbellii 051011E	11	12	23		3	0	3
427	Vibrio campbellii 051011F	12	12	24		2	1	3
428	Vibrio campbellii 051011G	11	12	23		3	1	4
429	Vibrio campbellii 1114GL	11	12	23		4	0	4
430	Vibrio campbellii 151112C	12	12	24		4	0	4
431	Vibrio campbellii 151112C	12	12	24		4	0	4
432	Vibrio campbellii 20130629003S01	11	12	23		2	0	2
433	Vibrio campbellii 602L	10	12	22		2	0	2
434	Vibrio campbellii ABR2-13	10	9	19		4	0	4
435	Vibrio campbellii BoB-53	11	12	23		2	0	2
436	Vibrio campbellii BoB-90	12	12	24		3	0	3
437	Vibrio campbellii CAIM115	10	10	20		3	0	3
438	Vibrio campbellii CAIM1500	8	10	18		2	0	2
439	Vibrio campbellii CCS02	11	12	23		2	0	2
440	Vibrio campbellii DS40M4	9	0	9		2	0	2
441	Vibrio campbellii E1	11	12	23		3	0	3
442	Vibrio campbellii LA16-V1	12	11	23		5	0	5
443	Vibrio campbellii LB102	11	12	23		3	0	3
444	Vibrio campbellii LMB29	11	12	23		2	0	2
445	Vibrio campbellii UMTGB204	11	12	23		3	0	3
446	Vibrio campbellii VIB391	11	12	23		3	0	3
447	Vibrio campbellii 200612B	11	12	23		2	0	2
448	Vibrio campbellii ATCC BAA-1116	9	0	9		4	0	4
449	Vibrio campbellii ATCC BAA-1116 ATCC BAA-1116; BB120	9	0	9		4	0	4
450	Vibrio campbellii CAIM 519 = NBRC 15631 ATCC 25920, CAIM 519T	10	0	10		4	0	4
451	Vibrio campbellii CAIM 519 = NBRC 15631	10	0	10		3	0	3
452	Vibrio campbellii CAIM 519 = NBRC 15631	10	0	10		4	0	4
453	Vibrio campbellii DS40M4	9	0	9		2	0	2
454	Vibrio campbellii HY01	11	12	23		2	1	3
455	Vibrio caribbeanicus T14	0	0	0		0	0	0
456	Vibrio caribbeanicus ATCC BAA-2122	10	2	12		2	0	2
457	Vibrio casei DSM 22364	0	0	0		0	0	0
458	Vibrio casei JB196	0	0	0		0	0	0
459	Vibrio celticus CECT 7224	0	0	0		0	0	0
460	Vibrio celticus Rd 8.15	0	0	0		0	0	0
461	Vibrio chagasii LC2-408	0	0	0		0	0	0
462	Vibrio cholerae 09_113	9	1	10		1	0	1
463	Vibrio cholerae 102	7	1	8		1	0	1
464	Vibrio cholerae 10432-62	9	1	10		0	0	0
465	Vibrio cholerae 1074-78	9	1	10		1	0	1
466	Vibrio cholerae 11116	9	1	10		1	0	1
467	Vibrio cholerae 114	9	1	10		1	0	1
468	Vibrio cholerae 1154-74	10	1	11		1	0	1
469	Vibrio cholerae 1157-74	11	1	12		1	0	1
470	Vibrio cholerae 11S	8	1	9		1	0	1
471	Vibrio cholerae 124	10	1	11		0	0	0
472	Vibrio cholerae 1311-69	11	1	12		1	0	1
473	Vibrio cholerae 133-73	11	1	12		0	0	0
474	Vibrio cholerae 1346	7	1	8		1	0	1
475	Vibrio cholerae 1362	9	1	10		0	0	0
476	Vibrio cholerae 1421-77	11	4	15		2	0	2
477	Vibrio cholerae 146N	9	1	10		1	0	1
478	Vibrio cholerae 146P	8	1	9		0	0	0
479	Vibrio cholerae 147	8	1	9		0	0	0
480	Vibrio cholerae 1496-86	7	1	8		0	0	0
481	Vibrio cholerae 153	7	1	8		0	0	0
482	Vibrio cholerae 155	8	1	9		0	0	0
483	Vibrio cholerae 1627	8	1	9		0	0	0
484	Vibrio cholerae 17609	8	1	9		0	0	0
485	Vibrio cholerae 186	8	1	9		0	0	0
486	Vibrio cholerae 19886	8	1	9		0	0	0
487	Vibrio cholerae 1Mo	8	1	9		0	0	0
488	Vibrio cholerae 20-a_11	7	1	8		0	0	0
489	Vibrio cholerae 2010AA-142	8	1	9		0	0	0
490	Vibrio cholerae 2010AA-143	8	1	9		0	0	0
491	Vibrio cholerae 2010AA-144	8	1	9		0	0	0
492	Vibrio cholerae 2010AA-145	7	1	8		0	0	0
493	Vibrio cholerae 2010AA-146	7	1	8		0	0	0
494	Vibrio cholerae 2010AA-147	7	1	8		0	0	0
495	Vibrio cholerae 2010AA-148	8	1	9		0	0	0
496	Vibrio cholerae 2010AA-150	8	1	9		0	0	0
497	Vibrio cholerae 2010AA-151	10	1	11		0	0	0
498	Vibrio cholerae 2012EL-2176	8	1	9		0	0	0
499	Vibrio cholerae 2012Env-131	8	1	9		0	0	0
500	Vibrio cholerae 2012Env-2	12	1	13		1	0	1
501	Vibrio cholerae 2012Env-25	8	1	9		1	0	1
502	Vibrio cholerae 2012Env-32	10	1	11		1	0	1
503	Vibrio cholerae 2012Env-326	9	1	10		1	0	1
504	Vibrio cholerae 2012Env-9	9	1	10		1	0	1
505	Vibrio cholerae 2012Env-90	9	1	10		1	0	1
506	Vibrio cholerae 2012Env-92	10	1	11		1	0	1
507	Vibrio cholerae 2012Env-94	11	1	12		1	0	1
508	Vibrio cholerae 2012HC-07	8	1	9		0	0	0
509	Vibrio cholerae 2012HC-08	10	1	11		0	0	0
510	Vibrio cholerae 2012HC-10	8	1	9		0	0	0
511	Vibrio cholerae 2012HC-11	8	1	9		0	0	0
512	Vibrio cholerae 2012HC-12	8	1	9		0	0	0
513	Vibrio cholerae 2012HC-15	8	1	9		0	0	0
514	Vibrio cholerae 2012HC-16	7	1	8		0	0	0
515	Vibrio cholerae 2012HC-17	8	1	9		0	0	0
516	Vibrio cholerae 2012HC-18	9	1	10		0	0	0
517	Vibrio cholerae 2012HC-19	8	1	9		0	0	0
518	Vibrio cholerae 2012HC-21	8	1	9		0	0	0
519	Vibrio cholerae 2012HC-22	8	1	9		0	0	0
520	Vibrio cholerae 2012HC-24	9	1	10		0	0	0
521	Vibrio cholerae 2012HC-25	8	1	9		1	0	1
522	Vibrio cholerae 2012HC-31	9	1	10		1	0	1
523	Vibrio cholerae 2012HC-32	9	1	10		0	0	0
524	Vibrio cholerae 2012HC-33	10	1	11		0	0	0
525	Vibrio cholerae 2012HC-34	10	1	11		0	0	0
526	Vibrio cholerae 2012HC-35	8	1	9		0	0	0
527	Vibrio cholerae 20390	8	1	9		0	0	0
528	Vibrio cholerae 2044	8	1	9		0	0	0
529	Vibrio cholerae 20478	8	1	9		0	0	0
530	Vibrio cholerae 21027	8	1	9		0	0	0
531	Vibrio cholerae 21B	8	1	9		0	0	0
532	Vibrio cholerae 220075-6	8	1	9		0	0	0
533	Vibrio cholerae 220076-6	8	1	9		0	0	0
534	Vibrio cholerae 22043200_C1	7	1	8		0	0	0
535	Vibrio cholerae 22043202_C1	7	1	8		0	0	0
536	Vibrio cholerae 22043204_C1	7	1	8		0	0	0
537	Vibrio cholerae 22043300_C6	8	1	9		0	0	0
538	Vibrio cholerae 22044108_C3	8	1	9		0	0	0
539	Vibrio cholerae 22087102_C2	8	1	9		0	0	0
540	Vibrio cholerae 22087500_C9	8	1	9		0	0	0
541	Vibrio cholerae 223	6	1	7		0	0	0
542	Vibrio cholerae 234-93	10	1	11		0	0	0
543	Vibrio cholerae 2479-86	10	1	11		1	0	1
544	Vibrio cholerae 2497-86	8	1	9		1	0	1
545	Vibrio cholerae 2512-86	8	1	9		0	0	0
546	Vibrio cholerae 2523-87	8	1	9		1	0	1
547	Vibrio cholerae 254-93	10	1	11		0	0	0
548	Vibrio cholerae 2559-78	8	1	9		1	0	1
549	Vibrio cholerae 2613	7	1	8		0	0	0
550	Vibrio cholerae 2631-78	9	1	10		1	0	1
551	Vibrio cholerae 2633-78	9	1	10		0	0	0
552	Vibrio cholerae 2687	7	1	8		1	0	1
553	Vibrio cholerae 2688	7	1	8		0	0	0
554	Vibrio cholerae 28	8	1	9		0	0	0
555	Vibrio cholerae 2843	8	1	9		1	0	1
556	Vibrio cholerae 2Mo	8	1	9		1	0	1
557	Vibrio cholerae 3178	8	1	9		0	0	0
558	Vibrio cholerae 31Ki	8	1	9		0	0	0
559	Vibrio cholerae 3223-74	9	1	10		1	0	1
560	Vibrio cholerae 3225-74	9	1	10		0	0	0
561	Vibrio cholerae 3272-78	10	1	11		0	0	0
562	Vibrio cholerae 330013_C1	8	1	9		1	0	1
563	Vibrio cholerae 330033_C1	8	1	9		0	0	0
564	Vibrio cholerae 330073_A	8	1	9		0	0	0
565	Vibrio cholerae 330073_B	8	1	9		0	0	0
566	Vibrio cholerae 330081	8	1	9		0	0	0
567	Vibrio cholerae 330110	8	1	9		0	0	0
568	Vibrio cholerae 330113	8	1	9		0	0	0
569	Vibrio cholerae 330440_C1	8	1	9		0	0	0
570	Vibrio cholerae 330590	8	1	9		0	0	0
571	Vibrio cholerae 330898_C2	8	1	9		0	0	0
572	Vibrio cholerae 330920_A	7	1	8		0	0	0
573	Vibrio cholerae 330920_B	8	1	9		0	0	0
574	Vibrio cholerae 331721_C1	8	1	9		0	0	0
575	Vibrio cholerae 3568-07	7	1	8		1	0	1
576	Vibrio cholerae 36KI	8	1	9		1	0	1
577	Vibrio cholerae 39	10	1	11		0	0	0
578	Vibrio cholerae 39361	8	1	9		0	0	0
579	Vibrio cholerae 39Ki	8	1	9		0	0	0
580	Vibrio cholerae 4110	9	1	10		0	0	0
581	Vibrio cholerae 4111	8	1	9		0	0	0
582	Vibrio cholerae 4113	9	1	10		0	0	0
583	Vibrio cholerae 4121	7	1	8		0	0	0
584	Vibrio cholerae 4295STDY6534216	8	1	9		0	0	0
585	Vibrio cholerae 4295STDY6534232	8	1	9		0	0	0
586	Vibrio cholerae 4295STDY6534248	8	1	9		0	0	0
587	Vibrio cholerae 4322	8	1	9		0	0	0
588	Vibrio cholerae 433	9	1	10		1	0	1
589	Vibrio cholerae 4339	7	1	8		1	0	1
590	Vibrio cholerae 43Ki	8	1	9		0	0	0
591	Vibrio cholerae 4488	8	1	9		0	0	0
592	Vibrio cholerae 4519	9	1	10		0	0	0
593	Vibrio cholerae 4536	8	1	9		0	0	0
594	Vibrio cholerae 4538	8	1	9		0	0	0
595	Vibrio cholerae 4551	7	1	8		0	0	0
596	Vibrio cholerae 4552	8	1	9		0	0	0
597	Vibrio cholerae 4585	7	1	8		0	0	0
598	Vibrio cholerae 4593	9	1	10		0	0	0
599	Vibrio cholerae 4600	7	1	8		0	0	0
600	Vibrio cholerae 4605	7	1	8		0	0	0
601	Vibrio cholerae 4623	10	1	11		0	0	0
602	Vibrio cholerae 4642	7	1	8		1	0	1
603	Vibrio cholerae 4646	7	1	8		1	0	1
604	Vibrio cholerae 4656	7	1	8		0	0	0
605	Vibrio cholerae 4661	9	1	10		0	0	0
606	Vibrio cholerae 4662	8	1	9		0	0	0
607	Vibrio cholerae 4663	6	1	7		0	0	0
608	Vibrio cholerae 4672	8	1	9		1	0	1
609	Vibrio cholerae 4675	9	1	10		1	0	1
610	Vibrio cholerae 4679	7	1	8		0	0	0
611	Vibrio cholerae 47610	8	1	9		0	0	0
612	Vibrio cholerae 47623	8	1	9		0	0	0
613	Vibrio cholerae 4784	7	1	8		0	0	0
614	Vibrio cholerae 48055	8	1	9		0	0	0
615	Vibrio cholerae 490-93	10	1	11		0	0	0
616	Vibrio cholerae 5	9	1	10		1	0	1
617	Vibrio cholerae 523-80	7	1	8		1	0	1
618	Vibrio cholerae 5473-62	10	1	11		1	0	1
619	Vibrio cholerae 56	9	1	10		1	0	1
620	Vibrio cholerae 571-88	11	1	12		0	0	0
621	Vibrio cholerae 5879	7	1	8		0	0	0
622	Vibrio cholerae 5Mo	8	1	9		0	0	0
623	Vibrio cholerae 6/67	7	1	8		1	0	1
624	Vibrio cholerae 60555434	10	1	11		1	0	1
625	Vibrio cholerae 617	9	1	10		1	0	1
626	Vibrio cholerae 6191	8	1	9		1	0	1
627	Vibrio cholerae 6193	9	1	10		0	0	0
628	Vibrio cholerae 6194	8	1	9		0	0	0
629	Vibrio cholerae 6197	6	1	7		0	0	0
630	Vibrio cholerae 6201	7	1	8		1	0	1
631	Vibrio cholerae 6210	8	1	9		0	0	0
632	Vibrio cholerae 6212	5	1	6		0	0	0
633	Vibrio cholerae 6214	10	1	11		1	0	1
634	Vibrio cholerae 6215	9	1	10		0	0	0
635	Vibrio cholerae 63-93 (MO45)	8	1	9		0	0	0
636	Vibrio cholerae 692-79	9	1	10		0	0	0
637	Vibrio cholerae 76	7	1	8		0	0	0
638	Vibrio cholerae 7684	8	1	9		0	0	0
639	Vibrio cholerae 7685	6	1	7		0	0	0
640	Vibrio cholerae 7686	8	1	9		0	0	0
641	Vibrio cholerae 7687	9	1	10		0	0	0
642	Vibrio cholerae 7714	8	1	9		0	0	0
643	Vibrio cholerae 7Mo	8	1	9		0	0	0
644	Vibrio cholerae 8	9	1	10		1	0	1
645	Vibrio cholerae 8-76	12	1	13		1	0	1
646	Vibrio cholerae 85	8	1	9		1	0	1
647	Vibrio cholerae 857	9	1	10		0	0	0
648	Vibrio cholerae 866	8	1	9		0	0	0
649	Vibrio cholerae 89	9	1	10		0	0	0
650	Vibrio cholerae 8Mo	8	1	9		0	0	0
651	Vibrio cholerae 981-75	8	1	9		0	0	0
652	Vibrio cholerae 984-81	12	1	13		1	0	1
653	Vibrio cholerae 9Mo	8	1	9		1	0	1
654	Vibrio cholerae A10	7	1	8		1	0	1
655	Vibrio cholerae A131	6	1	7		1	0	1
656	Vibrio cholerae A152	8	1	9		1	0	1
657	Vibrio cholerae A154	7	1	8		0	0	0
658	Vibrio cholerae A1552	8	1	9		0	0	0
659	Vibrio cholerae A1552	8	1	9		0	0	0
660	Vibrio cholerae A1552	8	1	9		0	0	0
661	Vibrio cholerae A177	8	1	9		0	0	0
662	Vibrio cholerae A18	7	1	8		1	0	1
663	Vibrio cholerae A185	7	1	8		1	0	1
664	Vibrio cholerae A19	8	1	9		1	0	1
665	Vibrio cholerae A215	8	1	9		0	0	0
666	Vibrio cholerae A22	7	1	8		0	0	0
667	Vibrio cholerae A27	7	1	8		1	0	1
668	Vibrio cholerae A29	8	1	9		0	0	0
669	Vibrio cholerae A31	7	1	8		0	0	0
670	Vibrio cholerae A32	8	1	9		0	0	0
671	Vibrio cholerae A325	9	1	10		0	0	0
672	Vibrio cholerae A330	8	1	9		1	0	1
673	Vibrio cholerae A346(1)	9	1	10		0	0	0
674	Vibrio cholerae A383	7	1	8		0	0	0
675	Vibrio cholerae A3_296	11	1	12		1	0	1
676	Vibrio cholerae A4	7	1	8		1	0	1
677	Vibrio cholerae A46	5	1	6		1	0	1
678	Vibrio cholerae A487(1)	7	1	8		0	0	0
679	Vibrio cholerae A488(1)	8	1	9		0	0	0
680	Vibrio cholerae A488(2)	6	1	7		0	0	0
681	Vibrio cholerae A5	8	1	9		1	0	1
682	Vibrio cholerae A59	6	1	7		1	0	1
683	Vibrio cholerae A6	7	1	8		0	0	0
684	Vibrio cholerae A60	7	1	8		0	0	0
685	Vibrio cholerae A61	3	1	4		0	0	0
686	Vibrio cholerae A66	5	1	6		1	0	1
687	Vibrio cholerae A68	5	1	6		1	0	1
688	Vibrio cholerae A70	4	1	5		0	0	0
689	Vibrio cholerae A76	4	1	5		0	0	0
690	Vibrio cholerae ATCC 11629	6	1	7		0	0	0
691	Vibrio cholerae BD01	7	1	8		1	0	1
692	Vibrio cholerae BD03	7	1	8		0	0	0
693	Vibrio cholerae BD04	9	1	10		1	0	1
694	Vibrio cholerae BD05	7	1	8		2	0	2
695	Vibrio cholerae BD06	8	1	9		1	0	1
696	Vibrio cholerae BD07	8	1	9		2	0	2
697	Vibrio cholerae BD08	7	1	8		1	0	1
698	Vibrio cholerae BD10	8	1	9		1	0	1
699	Vibrio cholerae BD11	9	1	10		3	0	3
700	Vibrio cholerae BD12	8	1	9		0	0	0
701	Vibrio cholerae BD13	8	1	9		0	0	0
702	Vibrio cholerae BD14	8	1	9		2	0	2
703	Vibrio cholerae BD15	8	1	9		0	0	0
704	Vibrio cholerae BD17	8	1	9		0	0	0
705	Vibrio cholerae BD18	10	1	11		0	0	0
706	Vibrio cholerae BD19	9	1	10		0	0	0
707	Vibrio cholerae BD20	8	1	9		0	0	0
708	Vibrio cholerae BD21	8	1	9		1	0	1
709	Vibrio cholerae BD22	9	1	10		0	0	0
710	Vibrio cholerae BD23	8	1	9		0	0	0
711	Vibrio cholerae BD24	9	1	10		1	0	1
712	Vibrio cholerae BD25	7	1	8		2	0	2
713	Vibrio cholerae BD26	9	1	10		0	0	0
714	Vibrio cholerae BD27	8	1	9		0	0	0
715	Vibrio cholerae BD28	8	1	9		0	0	0
716	Vibrio cholerae BD29	8	1	9		1	0	1
717	Vibrio cholerae BD30	9	1	10		1	0	1
718	Vibrio cholerae BD31	8	1	9		2	0	2
719	Vibrio cholerae BD32	7	1	8		1	0	1
720	Vibrio cholerae BD33	8	1	9		2	0	2
721	Vibrio cholerae BD34	9	1	10		1	0	1
722	Vibrio cholerae BD35	7	1	8		2	0	2
723	Vibrio cholerae BD37	9	1	10		2	0	2
724	Vibrio cholerae BD38	8	1	9		1	0	1
725	Vibrio cholerae BD39	8	1	9		0	0	0
726	Vibrio cholerae BD40	7	1	8		2	0	2
727	Vibrio cholerae BD43	7	1	8		1	0	1
728	Vibrio cholerae BD44	8	1	9		0	0	0
729	Vibrio cholerae BD47	7	1	8		1	0	1
730	Vibrio cholerae BD48	8	1	9		0	0	0
731	Vibrio cholerae BD49	8	1	9		0	0	0
732	Vibrio cholerae BD51	9	1	10		0	0	0
733	Vibrio cholerae BD53	7	1	8		0	0	0
734	Vibrio cholerae BD54	9	1	10		0	0	0
735	Vibrio cholerae BD55	8	1	9		0	0	0
736	Vibrio cholerae BD56	8	1	9		1	0	1
737	Vibrio cholerae BD57	8	1	9		1	0	1
738	Vibrio cholerae BD58	8	1	9		2	0	2
739	Vibrio cholerae BD59	8	1	9		0	0	0
740	Vibrio cholerae BD60	9	1	10		0	0	0
741	Vibrio cholerae C5	8	1	9		1	0	1
742	Vibrio cholerae CISM_0005	10	1	11		0	0	0
743	Vibrio cholerae CISM_0008	9	1	10		0	0	0
744	Vibrio cholerae CISM_0010	11	1	12		0	0	0
745	Vibrio cholerae CISM_0014	8	1	9		0	0	0
746	Vibrio cholerae CISM_0015	8	1	9		0	0	0
747	Vibrio cholerae CISM_0016	9	1	10		0	0	0
748	Vibrio cholerae CISM_0017	10	1	11		0	0	0
749	Vibrio cholerae CISM_0018	11	1	12		0	0	0
750	Vibrio cholerae CISM_0019	8	1	9		0	0	0
751	Vibrio cholerae CISM_0034	8	1	9		0	0	0
752	Vibrio cholerae CISM_0035	8	1	9		0	0	0
753	Vibrio cholerae CISM_0074	8	1	9		0	0	0
754	Vibrio cholerae CISM_0079	8	1	9		0	0	0
755	Vibrio cholerae CISM_0091	9	1	10		0	0	0
756	Vibrio cholerae CISM_091	10	1	11		0	0	0
757	Vibrio cholerae CISM_100	8	1	9		0	0	0
758	Vibrio cholerae CISM_101	8	1	9		0	0	0
759	Vibrio cholerae CISM_1019828.5	9	1	10		0	0	0
760	Vibrio cholerae CISM_1019829.2	10	1	11		0	0	0
761	Vibrio cholerae CISM_1020229.6	8	1	9		0	0	0
762	Vibrio cholerae CISM_1020231.9	10	1	11		0	0	0
763	Vibrio cholerae CISM_1020234.0	9	1	10		0	0	0
764	Vibrio cholerae CISM_105	8	1	9		0	0	0
765	Vibrio cholerae CISM_1163068.5	11	1	12		0	0	0
766	Vibrio cholerae CISM_120	9	1	10		0	0	0
767	Vibrio cholerae CISM_121	9	1	10		0	0	0
768	Vibrio cholerae CISM_122	8	1	9		0	0	0
769	Vibrio cholerae CISM_134	8	1	9		0	0	0
770	Vibrio cholerae CISM_146	8	1	9		0	0	0
771	Vibrio cholerae CISM_147	9	1	10		0	0	0
772	Vibrio cholerae CISM_151	9	1	10		0	0	0
773	Vibrio cholerae CISM_152	8	1	9		0	0	0
774	Vibrio cholerae CISM_153	8	1	9		0	0	0
775	Vibrio cholerae CISM_154	9	1	10		0	0	0
776	Vibrio cholerae CISM_178	11	1	12		0	0	0
777	Vibrio cholerae CISM_179	8	1	9		0	0	0
778	Vibrio cholerae CISM_188	8	1	9		0	0	0
779	Vibrio cholerae CISM_189	9	1	10		0	0	0
780	Vibrio cholerae CISM_191	9	1	10		0	0	0
781	Vibrio cholerae CISM_196	8	1	9		0	0	0
782	Vibrio cholerae CISM_296	10	1	11		0	0	0
783	Vibrio cholerae CISM_300043	8	1	9		0	0	0
784	Vibrio cholerae CISM_300055	11	1	12		3	0	3
785	Vibrio cholerae CISM_300205	9	1	10		0	0	0
786	Vibrio cholerae CISM_300208	8	1	9		1	0	1
787	Vibrio cholerae CISM_300209	8	1	9		0	0	0
788	Vibrio cholerae CISM_300215	8	1	9		0	0	0
789	Vibrio cholerae CISM_300506	12	1	13		0	0	0
790	Vibrio cholerae CISM_302015	8	1	9		0	0	0
791	Vibrio cholerae CISM_302029	8	1	9		0	0	0
792	Vibrio cholerae CISM_326	9	1	10		0	0	0
793	Vibrio cholerae CISM_347	8	1	9		0	0	0
794	Vibrio cholerae CISM_374	8	1	9		0	0	0
795	Vibrio cholerae CISM_375	8	1	9		0	0	0
796	Vibrio cholerae CISM_382	9	1	10		0	0	0
797	Vibrio cholerae CISM_398	8	1	9		0	0	0
798	Vibrio cholerae CISM_399	8	1	9		0	0	0
799	Vibrio cholerae CISM_420	10	1	11		0	0	0
800	Vibrio cholerae CISM_505	8	1	9		0	0	0
801	Vibrio cholerae CISM_510	8	1	9		0	0	0
802	Vibrio cholerae CISM_511	8	1	9		0	0	0
803	Vibrio cholerae CISM_655630.3	9	1	10		0	0	0
804	Vibrio cholerae CISM_655664.3	8	1	9		0	0	0
805	Vibrio cholerae CISM_655665.0	9	1	10		0	0	0
806	Vibrio cholerae CISM_710180.8	8	1	9		0	0	0
807	Vibrio cholerae CISM_740115.4	8	1	9		0	0	0
808	Vibrio cholerae CISM_769845.7	8	1	9		0	0	0
809	Vibrio cholerae CISM_770067.4	8	1	9		0	0	0
810	Vibrio cholerae CISM_770180.8	9	1	10		0	0	0
811	Vibrio cholerae CISM_780298.0	9	1	10		0	0	0
812	Vibrio cholerae CISM_S/Nida	9	1	10		0	0	0
813	Vibrio cholerae CRC1106	8	1	9		0	0	0
814	Vibrio cholerae CRC711	8	1	9		0	0	0
815	Vibrio cholerae CW-6	5	1	6		0	0	0
816	Vibrio cholerae D-35	5	1	6		0	0	0
817	Vibrio cholerae DL4211	11	1	12		0	0	0
818	Vibrio cholerae DL4215	8	1	9		0	0	0
819	Vibrio cholerae Drakes2013	9	1	10		1	0	1
820	Vibrio cholerae E1162	8	1	9		1	0	1
821	Vibrio cholerae E1320	8	1	9		0	0	0
822	Vibrio cholerae E506	8	1	9		0	0	0
823	Vibrio cholerae E7946	8	1	9		0	0	0
824	Vibrio cholerae E9120	8	1	9		0	0	0
825	Vibrio cholerae EC-051	8	1	9		1	0	1
826	Vibrio cholerae Env-390	9	1	10		1	0	1
827	Vibrio cholerae FDAARGOS_102	8	1	9		1	0	1
828	Vibrio cholerae FDAARGOS_223	8	1	9		0	0	0
829	Vibrio cholerae FORC_055	12	1	13		1	0	1
830	Vibrio cholerae GP140	6	1	7		1	0	1
831	Vibrio cholerae GP145	7	1	8		1	0	1
832	Vibrio cholerae GP152	7	1	8		1	0	1
833	Vibrio cholerae GP16	4	1	5		0	0	0
834	Vibrio cholerae GP160	10	1	11		1	0	1
835	Vibrio cholerae GP60	7	1	8		1	0	1
836	Vibrio cholerae GP8	5	1	6		0	0	0
837	Vibrio cholerae G_33	8	1	9		0	0	0
838	Vibrio cholerae HE46	10	1	11		1	0	1
839	Vibrio cholerae I-1300	7	1	8		1	0	1
840	Vibrio cholerae IDHO1_726	7	1	8		0	0	0
841	Vibrio cholerae InDRE 4262	7	1	8		0	0	0
842	Vibrio cholerae InDRE 4354	6	1	7		0	0	0
843	Vibrio cholerae J8YRS KAGUNGA	8	1	9		0	0	0
844	Vibrio cholerae L11	10	1	11		1	0	1
845	Vibrio cholerae L15	10	1	11		0	0	0
846	Vibrio cholerae M1030	7	1	8		1	0	1
847	Vibrio cholerae M1332	10	1	11		1	0	1
848	Vibrio cholerae M1337	9	1	10		1	0	1
849	Vibrio cholerae M1395	6	1	7		0	0	0
850	Vibrio cholerae M1399	6	1	7		0	0	0
851	Vibrio cholerae M1425	8	1	9		2	0	2
852	Vibrio cholerae M1501	7	1	8		1	0	1
853	Vibrio cholerae M1518	11	1	12		1	0	1
854	Vibrio cholerae M1524	10	1	11		0	0	0
855	Vibrio cholerae M2140	8	1	9		1	0	1
856	Vibrio cholerae M29	4	1	5		0	0	0
857	Vibrio cholerae M818	6	1	7		0	0	0
858	Vibrio cholerae M888	9	1	10		0	0	0
859	Vibrio cholerae M888D	6	1	7		0	0	0
860	Vibrio cholerae M988	8	1	9		0	0	0
861	Vibrio cholerae MBN17	6	1	7		0	0	0
862	Vibrio cholerae MBRN14	10	1	11		0	0	0
863	Vibrio cholerae ME-7	8	1	9		1	0	1
864	Vibrio cholerae MG116025	7	1	8		1	0	1
865	Vibrio cholerae MG116226	8	1	9		0	0	0
866	Vibrio cholerae MJ1485	7	1	8		0	0	0
867	Vibrio cholerae MZO-2	8	1	9		1	0	1
868	Vibrio cholerae N16961	8	1	9		0	0	0
869	Vibrio cholerae NCTC5395	8	1	9		1	0	1
870	Vibrio cholerae NCTC9420	8	1	9		1	0	1
871	Vibrio cholerae NIH41	8	1	9		1	0	1
872	Vibrio cholerae NMH2016	9	1	10		1	0	1
873	Vibrio cholerae O1S	8	1	9		1	0	1
874	Vibrio cholerae O2	8	1	9		0	0	0
875	Vibrio cholerae O3MU	8	1	9		0	0	0
876	Vibrio cholerae O3S	8	1	9		0	0	0
877	Vibrio cholerae O5MU	8	1	9		0	0	0
878	Vibrio cholerae O6MU	8	1	9		0	0	0
879	Vibrio cholerae O7MU	8	1	9		0	0	0
880	Vibrio cholerae O7S	8	1	9		0	0	0
881	Vibrio cholerae O9S	8	1	9		0	0	0
882	Vibrio cholerae OO4	8	1	9		0	0	0
883	Vibrio cholerae OYP1C06	7	1	8		0	0	0
884	Vibrio cholerae OYP1E07	11	1	12		2	0	2
885	Vibrio cholerae OYP1E12	8	1	9		0	0	0
886	Vibrio cholerae OYP1G01	11	1	12		2	0	2
887	Vibrio cholerae OYP2A04	9	1	10		0	0	0
888	Vibrio cholerae OYP2A12	10	1	11		2	0	2
889	Vibrio cholerae OYP2A12	10	1	11		2	0	2
890	Vibrio cholerae OYP2B04	9	1	10		1	0	1
891	Vibrio cholerae OYP2C01	7	1	8		0	0	0
892	Vibrio cholerae OYP2C05	7	1	8		0	0	0
893	Vibrio cholerae OYP2D07	8	1	9		1	0	1
894	Vibrio cholerae OYP2E01	10	1	11		0	0	0
895	Vibrio cholerae OYP2E03	11	1	12		2	0	2
896	Vibrio cholerae OYP2H11	9	1	10		1	0	1
897	Vibrio cholerae OYP3D09	9	1	10		0	0	0
898	Vibrio cholerae OYP3E02	12	1	13		1	0	1
899	Vibrio cholerae OYP3F10	9	1	10		1	0	1
900	Vibrio cholerae OYP4A01	12	1	13		2	0	2
901	Vibrio cholerae OYP4B01	8	1	9		0	0	0
902	Vibrio cholerae OYP4B01	8	1	9		0	0	0
903	Vibrio cholerae OYP4B08	7	1	8		1	0	1
904	Vibrio cholerae OYP4D04	7	1	8		0	0	0
905	Vibrio cholerae OYP4D09	10	1	11		2	0	2
906	Vibrio cholerae OYP4D10	10	1	11		2	0	2
907	Vibrio cholerae OYP4E08	6	1	7		1	0	1
908	Vibrio cholerae OYP4F04	8	1	9		0	0	0
909	Vibrio cholerae OYP4G07	12	1	13		2	0	2
910	Vibrio cholerae OYP4G08	8	1	9		1	0	1
911	Vibrio cholerae OYP4H04	7	1	8		0	0	0
912	Vibrio cholerae OYP4H06	8	1	9		0	0	0
913	Vibrio cholerae OYP4H08	10	1	11		0	0	0
914	Vibrio cholerae OYP4H08	10	1	11		0	0	0
915	Vibrio cholerae OYP4H10	8	1	9		0	0	0
916	Vibrio cholerae OYP4H11	8	1	9		0	0	0
917	Vibrio cholerae OYP5B09	8	1	9		1	0	1
918	Vibrio cholerae OYP5B11	9	1	10		0	0	0
919	Vibrio cholerae OYP5F01	7	1	8		0	0	0
920	Vibrio cholerae OYP5F05	9	1	10		1	0	1
921	Vibrio cholerae OYP5F10	6	1	7		1	0	1
922	Vibrio cholerae OYP5H09	11	1	12		1	0	1
923	Vibrio cholerae OYP6B02	9	1	10		0	0	0
924	Vibrio cholerae OYP6D03	9	1	10		1	0	1
925	Vibrio cholerae OYP6D06	8	1	9		0	0	0
926	Vibrio cholerae OYP6D07	8	1	9		1	0	1
927	Vibrio cholerae OYP6D09	11	1	12		0	0	0
928	Vibrio cholerae OYP6E05	7	1	8		0	0	0
929	Vibrio cholerae OYP6E06	7	1	8		0	0	0
930	Vibrio cholerae OYP6E07	9	1	10		0	0	0
931	Vibrio cholerae OYP6E09	8	1	9		0	0	0
932	Vibrio cholerae OYP6E10	9	1	10		0	0	0
933	Vibrio cholerae OYP6F04	7	1	8		0	0	0
934	Vibrio cholerae OYP6F07	8	1	9		0	0	0
935	Vibrio cholerae OYP6F08	7	1	8		0	0	0
936	Vibrio cholerae OYP6F09	10	1	11		0	0	0
937	Vibrio cholerae OYP6F10	8	1	9		1	0	1
938	Vibrio cholerae OYP6G01	8	1	9		0	0	0
939	Vibrio cholerae OYP6G08	9	1	10		0	0	0
940	Vibrio cholerae OYP7B03	9	1	10		0	0	0
941	Vibrio cholerae OYP7B05	11	1	12		0	0	0
942	Vibrio cholerae OYP7B07	9	1	10		0	0	0
943	Vibrio cholerae OYP7C01	9	1	10		0	0	0
944	Vibrio cholerae OYP7C09	9	1	10		0	0	0
945	Vibrio cholerae OYP7C09	9	1	10		0	0	0
946	Vibrio cholerae OYP7F09	8	1	9		0	0	0
947	Vibrio cholerae OYP7G04	7	1	8		0	0	0
948	Vibrio cholerae OYP8A01	8	1	9		1	0	1
949	Vibrio cholerae OYP8A02	7	1	8		0	0	0
950	Vibrio cholerae OYP8B04	8	1	9		1	0	1
951	Vibrio cholerae OYP8C06	9	1	10		1	0	1
952	Vibrio cholerae OYP8E03	9	1	10		1	0	1
953	Vibrio cholerae OYP8F12	9	1	10		1	0	1
954	Vibrio cholerae OYP9F05	8	1	9		0	0	0
955	Vibrio cholerae P-18748	9	1	10		1	0	1
956	Vibrio cholerae P-18778	7	1	8		1	0	1
957	Vibrio cholerae P13762	8	1	9		0	0	0
958	Vibrio cholerae PRL5	7	1	8		0	0	0
959	Vibrio cholerae PRL64	7	1	8		0	0	0
960	Vibrio cholerae RND81	10	1	11		0	0	0
961	Vibrio cholerae S000100_C5	8	1	9		0	0	0
962	Vibrio cholerae S000600_C10	8	1	9		0	0	0
963	Vibrio cholerae S002300_B	8	1	9		0	0	0
964	Vibrio cholerae S002300_E	8	1	9		0	0	0
965	Vibrio cholerae S002502	8	1	9		0	0	0
966	Vibrio cholerae S002506	8	1	9		0	0	0
967	Vibrio cholerae S002604	8	1	9		0	0	0
968	Vibrio cholerae S003008	7	1	8		0	0	0
969	Vibrio cholerae S003202	7	1	8		0	0	0
970	Vibrio cholerae S003806	8	1	9		0	0	0
971	Vibrio cholerae S023202	8	1	9		0	0	0
972	Vibrio cholerae S023208	8	1	9		0	0	0
973	Vibrio cholerae S040602_C1	8	1	9		0	0	0
974	Vibrio cholerae S042100	8	1	9		0	0	0
975	Vibrio cholerae S042408	8	1	9		0	0	0
976	Vibrio cholerae S081300_C2	8	1	9		0	0	0
977	Vibrio cholerae S12	11	1	12		2	0	2
978	Vibrio cholerae SIO	7	1	8		1	0	1
979	Vibrio cholerae Sa5Y	10	1	11		1	0	1
980	Vibrio cholerae TEM/04/01-001	8	1	9		1	0	1
981	Vibrio cholerae TEM/10/01-002	8	1	9		0	0	0
982	Vibrio cholerae TEM/12/12-001	8	1	9		0	0	0
983	Vibrio cholerae TEM/15/01-005	8	1	9		0	0	0
984	Vibrio cholerae TEM/25/01-004	8	1	9		0	0	0
985	Vibrio cholerae TEM/29/01-003	8	1	9		0	0	0
986	Vibrio cholerae TP	9	1	10		1	0	1
987	Vibrio cholerae TSY216	8	1	9		1	0	1
988	Vibrio cholerae UG010	8	1	9		0	0	0
989	Vibrio cholerae UG020	8	1	9		0	0	0
990	Vibrio cholerae UG026	8	1	9		0	0	0
991	Vibrio cholerae UG040	8	1	9		0	0	0
992	Vibrio cholerae UG042	8	1	9		0	0	0
993	Vibrio cholerae UG046	8	1	9		0	0	0
994	Vibrio cholerae UG054	7	1	8		0	0	0
995	Vibrio cholerae UG060	8	1	9		0	0	0
996	Vibrio cholerae UG071	8	1	9		0	0	0
997	Vibrio cholerae UG086	7	1	8		0	0	0
998	Vibrio cholerae V. cholerae 116-17b	9	1	10		1	0	1
999	Vibrio cholerae V. cholerae BRV8	11	1	12		1	0	1
1000	Vibrio cholerae V109	7	1	8		1	0	1
1001	Vibrio cholerae V212-1	8	1	9		0	0	0
1002	Vibrio cholerae V5	7	1	8		0	0	0
1003	Vibrio cholerae VC22	8	1	9		1	0	1
1004	Vibrio cholerae VC48	7	1	8		0	0	0
1005	Vibrio cholerae VC53	15	1	16		2	0	2
1006	Vibrio cholerae VC56	13	1	14		3	0	3
1007	Vibrio cholerae VcN1	10	1	11		1	0	1
1008	Vibrio cholerae Vibrio cholerae str. BC1071	11	1	12		3	0	3
1009	Vibrio cholerae YB1A01	7	1	8		1	0	1
1010	Vibrio cholerae YB1G06	9	1	10		0	0	0
1011	Vibrio cholerae YB2A05	8	1	9		0	0	0
1012	Vibrio cholerae YB2A06	9	1	10		1	0	1
1013	Vibrio cholerae YB2G01	9	1	10		0	0	0
1014	Vibrio cholerae YB2G05	8	1	9		0	0	0
1015	Vibrio cholerae YB2G07	8	1	9		0	0	0
1016	Vibrio cholerae YB3B05	8	1	9		1	0	1
1017	Vibrio cholerae YB3G04	9	1	10		1	0	1
1018	Vibrio cholerae YB4B03	8	1	9		0	0	0
1019	Vibrio cholerae YB4C07	8	1	9		1	0	1
1020	Vibrio cholerae YB4F05	8	1	9		0	0	0
1021	Vibrio cholerae YB4G05	8	1	9		0	0	0
1022	Vibrio cholerae YB4G06	9	1	10		1	0	1
1023	Vibrio cholerae YB4H02	9	1	10		0	0	0
1024	Vibrio cholerae YB5A06	8	1	9		1	0	1
1025	Vibrio cholerae YB6A06	9	1	10		0	0	0
1026	Vibrio cholerae YB7A06	8	1	9		0	0	0
1027	Vibrio cholerae YB7A09	9	1	10		0	0	0
1028	Vibrio cholerae YB8E08	8	1	9		1	0	1
1029	Vibrio cholerae YN2011004	9	1	10		1	0	1
1030	Vibrio cholerae YN89004	9	1	10		0	0	0
1031	Vibrio cholerae YN97083	9	1	10		0	0	0
1032	Vibrio cholerae YN98296	9	1	10		0	0	0
1033	Vibrio cholerae 12129(1)	10	1	11		1	0	1
1034	Vibrio cholerae 1587	10	1	11		0	0	0
1035	Vibrio cholerae 2011EL-301	10	1	11		1	0	1
1036	Vibrio cholerae 2012EL-1759	8	1	9		0	0	0
1037	Vibrio cholerae 2740-80	8	1	9		0	0	0
1038	Vibrio cholerae 2740-80	8	1	9		0	0	0
1039	Vibrio cholerae 2740-80	8	1	9		0	0	0
1040	Vibrio cholerae 4260B	8	1	9		0	0	0
1041	Vibrio cholerae 623-39	10	1	11		0	0	0
1042	Vibrio cholerae AM-19226	10	1	11		0	0	0
1043	Vibrio cholerae ATCC 14035	5	1	6		0	0	0
1044	Vibrio cholerae B33	8	1	9		0	0	0
1045	Vibrio cholerae B33	8	1	9		0	0	0
1046	Vibrio cholerae BJG-01	9	1	10		0	0	0
1047	Vibrio cholerae BX 330286	8	1	9		0	0	0
1048	Vibrio cholerae C6706	8	1	9		1	0	1
1049	Vibrio cholerae CIRS101 CIRS 101	7	1	8		1	0	1
1050	Vibrio cholerae CP1030(3)	8	1	9		1	0	1
1051	Vibrio cholerae CP1032(5)	8	1	9		1	0	1
1052	Vibrio cholerae CP1033(6)	7	1	8		1	0	1
1053	Vibrio cholerae CP1035(8)	10	1	11		1	0	1
1054	Vibrio cholerae CP1037(10)	8	1	9		1	0	1
1055	Vibrio cholerae CP1038(11)	8	1	9		1	0	1
1056	Vibrio cholerae CP1040(13)	10	1	11		0	0	0
1057	Vibrio cholerae CP1041(14)	8	1	9		0	0	0
1058	Vibrio cholerae CP1042(15)	8	1	9		0	0	0
1059	Vibrio cholerae CP1044(17)	8	1	9		1	0	1
1060	Vibrio cholerae CP1046(19)	8	1	9		0	0	0
1061	Vibrio cholerae CP1047(20)	7	1	8		0	0	0
1062	Vibrio cholerae CP1048(21)	8	1	9		1	0	1
1063	Vibrio cholerae CP1050(23)	7	1	8		0	0	0
1064	Vibrio cholerae CP1110	7	1	8		1	0	1
1065	Vibrio cholerae CP1111	7	1	8		0	0	0
1066	Vibrio cholerae CP1112	7	1	8		0	0	0
1067	Vibrio cholerae CP1113	7	1	8		0	0	0
1068	Vibrio cholerae CP1114	7	1	8		0	0	0
1069	Vibrio cholerae CP1115	7	1	8		0	0	0
1070	Vibrio cholerae CP1116	7	1	8		0	0	0
1071	Vibrio cholerae CP1117	7	1	8		0	0	0
1072	Vibrio cholerae CT 5369-93	13	1	14		0	0	0
1073	Vibrio cholerae E306	8	1	9		1	0	1
1074	Vibrio cholerae H1	8	1	9		0	0	0
1075	Vibrio cholerae HC-02A1	11	1	12		1	0	1
1076	Vibrio cholerae HC-02C1	11	1	12		0	0	0
1077	Vibrio cholerae HC-06A1	8	1	9		1	0	1
1078	Vibrio cholerae HC-17A1	8	1	9		0	0	0
1079	Vibrio cholerae HC-17A2	9	1	10		0	0	0
1080	Vibrio cholerae HC-19A1	8	1	9		0	0	0
1081	Vibrio cholerae HC-1A2	11	1	12		1	0	1
1082	Vibrio cholerae HC-20A2	10	1	11		1	0	1
1083	Vibrio cholerae HC-21A1	8	1	9		0	0	0
1084	Vibrio cholerae HC-22A1	8	1	9		0	0	0
1085	Vibrio cholerae HC-23A1	8	1	9		0	0	0
1086	Vibrio cholerae HC-28A1	8	1	9		0	0	0
1087	Vibrio cholerae HC-32A1	8	1	9		0	0	0
1088	Vibrio cholerae HC-33A2	8	1	9		0	0	0
1089	Vibrio cholerae HC-36A1	11	1	12		1	0	1
1090	Vibrio cholerae HC-37A1	8	1	9		1	0	1
1091	Vibrio cholerae HC-38A1	8	1	9		0	0	0
1092	Vibrio cholerae HC-39A1	9	1	10		0	0	0
1093	Vibrio cholerae HC-40A1	9	1	10		0	0	0
1094	Vibrio cholerae HC-41A1	7	1	8		0	0	0
1095	Vibrio cholerae HC-41B1	9	1	10		1	0	1
1096	Vibrio cholerae HC-42A1	10	1	11		1	0	1
1097	Vibrio cholerae HC-43A1	8	1	9		0	0	0
1098	Vibrio cholerae HC-43B1	9	1	10		1	0	1
1099	Vibrio cholerae HC-44C1	10	1	11		0	0	0
1100	Vibrio cholerae HC-46A1	8	1	9		1	0	1
1101	Vibrio cholerae HC-46B1	8	1	9		1	0	1
1102	Vibrio cholerae HC-47A1	8	1	9		1	0	1
1103	Vibrio cholerae HC-48A1	8	1	9		0	0	0
1104	Vibrio cholerae HC-48B2	9	1	10		0	0	0
1105	Vibrio cholerae HC-49A2	8	1	9		0	0	0
1106	Vibrio cholerae HC-50A1	11	1	12		1	0	1
1107	Vibrio cholerae HC-50A2	12	1	13		1	0	1
1108	Vibrio cholerae HC-51A1	11	1	12		1	0	1
1109	Vibrio cholerae HC-52A1	11	1	12		0	0	0
1110	Vibrio cholerae HC-55A1	10	1	11		0	0	0
1111	Vibrio cholerae HC-55B2	12	1	13		0	0	0
1112	Vibrio cholerae HC-55C2	10	1	11		0	0	0
1113	Vibrio cholerae HC-56A1	10	1	11		0	0	0
1114	Vibrio cholerae HC-56A2	8	1	9		1	0	1
1115	Vibrio cholerae HC-57A1	9	1	10		1	0	1
1116	Vibrio cholerae HC-57A2	9	1	10		1	0	1
1117	Vibrio cholerae HC-59A1	10	1	11		1	0	1
1118	Vibrio cholerae HC-59B1	11	1	12		0	0	0
1119	Vibrio cholerae HC-60A1	10	1	11		0	0	0
1120	Vibrio cholerae HC-61A1	8	1	9		1	0	1
1121	Vibrio cholerae HC-61A2	11	1	12		1	0	1
1122	Vibrio cholerae HC-62A1	10	1	11		1	0	1
1123	Vibrio cholerae HC-62B1	8	1	9		0	0	0
1124	Vibrio cholerae HC-64A1	9	1	10		0	0	0
1125	Vibrio cholerae HC-65A1	8	1	9		0	0	0
1126	Vibrio cholerae HC-67A1	9	1	10		0	0	0
1127	Vibrio cholerae HC-68A1	9	1	10		0	0	0
1128	Vibrio cholerae HC-69A1	8	1	9		0	0	0
1129	Vibrio cholerae HC-70A1	9	1	10		0	0	0
1130	Vibrio cholerae HC-71A1	10	1	11		0	0	0
1131	Vibrio cholerae HC-72A2	9	1	10		0	0	0
1132	Vibrio cholerae HC-77A1	8	1	9		0	0	0
1133	Vibrio cholerae HC-78A1	11	1	12		1	0	1
1134	Vibrio cholerae HC-7A1	8	1	9		1	0	1
1135	Vibrio cholerae HC-80A1	8	1	9		0	0	0
1136	Vibrio cholerae HC-81A1	8	1	9		0	0	0
1137	Vibrio cholerae HC-81A2	10	1	11		0	0	0
1138	Vibrio cholerae HCUF01	8	1	9		1	0	1
1139	Vibrio cholerae HE-09	11	1	12		0	0	0
1140	Vibrio cholerae HE-16	14	1	15		0	0	0
1141	Vibrio cholerae HE-25	9	1	10		0	0	0
1142	Vibrio cholerae HE-40	9	1	10		0	0	0
1143	Vibrio cholerae HE-45	11	1	12		1	0	1
1144	Vibrio cholerae HE-46	9	1	10		0	0	0
1145	Vibrio cholerae HE39	10	1	11		0	0	0
1146	Vibrio cholerae HE48	15	1	16		1	0	1
1147	Vibrio cholerae HFU-02	9	1	10		1	0	1
1148	Vibrio cholerae IEC224	8	1	9		1	0	1
1149	Vibrio cholerae INDRE 91/1	8	1	9		0	0	0
1150	Vibrio cholerae LMA3984-4	8	1	9		1	0	1
1151	Vibrio cholerae M66-2	8	1	9		1	0	1
1152	Vibrio cholerae MAK 757	8	1	9		0	0	0
1153	Vibrio cholerae MJ-1236	8	1	9		1	0	1
1154	Vibrio cholerae MO10	8	1	9		0	0	0
1155	Vibrio cholerae MS6	8	1	9		0	0	0
1156	Vibrio cholerae MZO-2	9	1	10		1	0	1
1157	Vibrio cholerae MZO-3	10	1	11		0	0	0
1158	Vibrio cholerae NCTC 8457	8	1	9		1	0	1
1159	Vibrio cholerae O1 CMR001	8	1	9		0	0	0
1160	Vibrio cholerae O1 CMR004	10	1	11		0	0	0
1161	Vibrio cholerae O1 CMR007	10	1	11		0	0	0
1162	Vibrio cholerae O1 CMR008	8	1	9		0	0	0
1163	Vibrio cholerae O1 CMR009	9	1	10		0	0	0
1164	Vibrio cholerae O1 CMR010	7	1	8		0	0	0
1165	Vibrio cholerae O1 CMR011	10	1	11		0	0	0
1166	Vibrio cholerae O1 CMR012	9	1	10		0	0	0
1167	Vibrio cholerae O1 CMR013	10	1	11		0	0	0
1168	Vibrio cholerae O1 CMR014	7	1	8		0	0	0
1169	Vibrio cholerae O1 CMR015	8	1	9		0	0	0
1170	Vibrio cholerae O1 CMR016	8	1	9		0	0	0
1171	Vibrio cholerae O1 CMR017	8	1	9		0	0	0
1172	Vibrio cholerae O1 CMR018	7	1	8		0	0	0
1173	Vibrio cholerae O1 CMR019	9	1	10		0	0	0
1174	Vibrio cholerae O1 CMR020	9	1	10		1	0	1
1175	Vibrio cholerae O1 CMR021	8	1	9		1	0	1
1176	Vibrio cholerae O1 CMR022	9	1	10		0	0	0
1177	Vibrio cholerae O1 EM-1542	8	1	9		0	0	0
1178	Vibrio cholerae O1 EM-1543	8	1	9		0	0	0
1179	Vibrio cholerae O1 EM-1626	8	1	9		0	0	0
1180	Vibrio cholerae O1 EM-1652A	8	1	9		0	0	0
1181	Vibrio cholerae O1 EM-1654	8	1	9		0	0	0
1182	Vibrio cholerae O1 EM-1688	9	1	10		0	0	0
1183	Vibrio cholerae O1 EM-1690	8	1	9		0	0	0
1184	Vibrio cholerae O1 EM-1690A	8	1	9		0	0	0
1185	Vibrio cholerae O1 EM-1706	8	1	9		0	0	0
1186	Vibrio cholerae O1 NHCC-011	8	1	9		0	0	0
1187	Vibrio cholerae O1 NHCC-019	8	1	9		0	0	0
1188	Vibrio cholerae O1 NHCC-021	8	1	9		0	0	0
1189	Vibrio cholerae O1 NHCC-04	8	1	9		0	0	0
1190	Vibrio cholerae O1 NHCC-042	8	1	9		0	0	0
1191	Vibrio cholerae O1 NHCC-048	8	1	9		0	0	0
1192	Vibrio cholerae O1 NHCC-05	8	1	9		0	0	0
1193	Vibrio cholerae O1 NHCC-068	8	1	9		0	0	0
1194	Vibrio cholerae O1 NHCC-078	8	1	9		0	0	0
1195	Vibrio cholerae O1 NHCC-079	8	1	9		0	0	0
1196	Vibrio cholerae O1 NHCC-080	8	1	9		0	0	0
1197	Vibrio cholerae O1 NHCC-081	8	1	9		0	0	0
1198	Vibrio cholerae O1 NHCC-083	8	1	9		0	0	0
1199	Vibrio cholerae O1 NHCM-01	8	1	9		0	0	0
1200	Vibrio cholerae O1 NHCM-012	8	1	9		0	0	0
1201	Vibrio cholerae O1 NHCM-013	7	1	8		0	0	0
1202	Vibrio cholerae O1 NHCM-016A	8	1	9		0	0	0
1203	Vibrio cholerae O1 NHCM-017	8	1	9		0	0	0
1204	Vibrio cholerae O1 NHCM-02	8	1	9		0	0	0
1205	Vibrio cholerae O1 NHCM-029	8	1	9		0	0	0
1206	Vibrio cholerae O1 NHCM-03	8	1	9		0	0	0
1207	Vibrio cholerae O1 NHCM-033	8	1	9		0	0	0
1208	Vibrio cholerae O1 NHCM-037	8	1	9		0	0	0
1209	Vibrio cholerae O1 NHCM-04	8	1	9		0	0	0
1210	Vibrio cholerae O1 NHCM-043	8	1	9		0	0	0
1211	Vibrio cholerae O1 NHCM-044	8	1	9		0	0	0
1212	Vibrio cholerae O1 NHCM-045	8	1	9		0	0	0
1213	Vibrio cholerae O1 NHCM-047	8	1	9		0	0	0
1214	Vibrio cholerae O1 NHCM-048	8	1	9		0	0	0
1215	Vibrio cholerae O1 NHCM-053	8	1	9		0	0	0
1216	Vibrio cholerae O1 NHCM-054	8	1	9		0	0	0
1217	Vibrio cholerae O1 NHCM-06	8	1	9		0	0	0
1218	Vibrio cholerae O1 biovar El Tor 31	9	1	10		0	0	0
1219	Vibrio cholerae O1 biovar El Tor 39	9	1	10		0	0	0
1220	Vibrio cholerae O1 biovar El Tor 43	8	1	9		0	0	0
1221	Vibrio cholerae O1 biovar El Tor 5/66	6	1	7		0	0	0
1222	Vibrio cholerae O1 biovar El Tor 56	9	1	10		0	0	0
1223	Vibrio cholerae O1 biovar El Tor FJ147	8	1	9		0	0	0
1224	Vibrio cholerae O1 biovar El Tor HC1037	8	1	9		0	0	0
1225	Vibrio cholerae O1 biovar El Tor I-1181	1	0	1		0	0	0
1226	Vibrio cholerae O1 biovar El Tor I-1187	8	1	9		0	0	0
1227	Vibrio cholerae O1 biovar El Tor I-1263	7	1	8		0	0	0
1228	Vibrio cholerae O1 biovar El Tor I-1471	7	0	7		0	0	0
1229	Vibrio cholerae O1 biovar El Tor Inaba PIC018	9	1	10		0	0	0
1230	Vibrio cholerae O1 biovar El Tor M1275	6	1	7		0	0	0
1231	Vibrio cholerae O1 biovar El Tor M1275D	7	1	8		0	0	0
1232	Vibrio cholerae O1 biovar El Tor M1429	6	1	7		1	0	1
1233	Vibrio cholerae O1 biovar El Tor MAK676	8	1	9		0	0	0
1234	Vibrio cholerae O1 biovar El Tor Ogawa RND19188	8	1	9		1	0	1
1235	Vibrio cholerae O1 biovar El Tor Ogawa RND19191	10	1	11		0	0	0
1236	Vibrio cholerae O1 biovar El Tor P18899	6	1	7		0	0	0
1237	Vibrio cholerae O1 biovar El Tor R17644	9	1	10		0	0	0
1238	Vibrio cholerae O1 biovar El Tor str. Inaba RND18826	10	1	11		0	0	0
1239	Vibrio cholerae O1 biovar El Tor str. Inaba RND18899	8	1	9		0	0	0
1240	Vibrio cholerae O1 biovar El Tor str. L-3226	7	1	8		0	0	0
1241	Vibrio cholerae O1 biovar El Tor str. N16961 G_298 Guinea	6	1	7		0	0	0
1242	Vibrio cholerae O1 biovar El Tor str. N16961	9	1	10		1	0	1
1243	Vibrio cholerae O1 biovar El Tor str. Ogawa RND19187	8	1	9		1	0	1
1244	Vibrio cholerae O1 biovar El Tor str. Ogawa RND6878	8	1	9		0	0	0
1245	Vibrio cholerae O1 str. 116059	9	1	10		1	0	1
1246	Vibrio cholerae O1 str. 116063	10	1	11		1	0	1
1247	Vibrio cholerae O1 str. 2009V-1046	8	1	9		1	0	1
1248	Vibrio cholerae O1 str. 2009V-1085	8	1	9		0	0	0
1249	Vibrio cholerae O1 str. 2009V-1096	8	1	9		0	0	0
1250	Vibrio cholerae O1 str. 2009V-1116	7	1	8		1	0	1
1251	Vibrio cholerae O1 str. 2009V-1131	8	1	9		0	0	0
1252	Vibrio cholerae O1 str. 2010EL-1749	8	1	9		1	0	1
1253	Vibrio cholerae O1 str. 2010EL-1786	8	1	9		0	0	0
1254	Vibrio cholerae O1 str. 2010EL-1792	8	1	9		0	0	0
1255	Vibrio cholerae O1 str. 2010EL-1798	8	1	9		0	0	0
1256	Vibrio cholerae O1 str. 2010EL-1961	8	1	9		0	0	0
1257	Vibrio cholerae O1 str. 2010EL-2010H	8	1	9		0	0	0
1258	Vibrio cholerae O1 str. 2010EL-2010N	8	1	9		0	0	0
1259	Vibrio cholerae O1 str. 2010V-1014	8	1	9		0	0	0
1260	Vibrio cholerae O1 str. 2011EL-1089	8	1	9		0	0	0
1261	Vibrio cholerae O1 str. 2011EL-1137	8	1	9		0	0	0
1262	Vibrio cholerae O1 str. 2011V-1021	8	1	9		0	0	0
1263	Vibrio cholerae O1 str. 3500-05	8	1	9		0	0	0
1264	Vibrio cholerae O1 str. 3546-06	8	1	9		0	0	0
1265	Vibrio cholerae O1 str. 3554-08	8	1	9		0	0	0
1266	Vibrio cholerae O1 str. 3582-05	8	1	9		0	0	0
1267	Vibrio cholerae O1 str. 87395	10	1	11		0	0	0
1268	Vibrio cholerae O1 str. 95412	7	1	8		0	0	0
1269	Vibrio cholerae O1 str. AG-7404	9	1	10		0	0	0
1270	Vibrio cholerae O1 str. AG-8040	9	1	10		0	0	0
1271	Vibrio cholerae O1 str. Amazonia	10	1	11		1	0	1
1272	Vibrio cholerae O1 str. C6706	8	1	9		1	0	1
1273	Vibrio cholerae O1 str. EC-0009	8	1	9		1	0	1
1274	Vibrio cholerae O1 str. EC-0012	8	1	9		0	0	0
1275	Vibrio cholerae O1 str. EC-0027	8	1	9		0	0	0
1276	Vibrio cholerae O1 str. EC-0051	9	1	10		1	0	1
1277	Vibrio cholerae O1 str. EDC-020	8	1	9		1	0	1
1278	Vibrio cholerae O1 str. EDC-022	9	1	10		0	0	0
1279	Vibrio cholerae O1 str. EM-1536	8	1	9		0	0	0
1280	Vibrio cholerae O1 str. EM-1546	8	1	9		0	0	0
1281	Vibrio cholerae O1 str. EM-1626	8	1	9		0	0	0
1282	Vibrio cholerae O1 str. EM-1676A	11	1	12		1	0	1
1283	Vibrio cholerae O1 str. EM-1727	9	1	10		1	0	1
1284	Vibrio cholerae O1 str. Inaba G4222	9	1	10		1	0	1
1285	Vibrio cholerae O1 str. KW3	8	1	9		0	0	0
1286	Vibrio cholerae O1 str. NHCC-004A	9	1	10		0	0	0
1287	Vibrio cholerae O1 str. NHCC-006C	8	1	9		0	0	0
1288	Vibrio cholerae O1 str. NHCC-008D	8	1	9		0	0	0
1289	Vibrio cholerae O1 str. NHCC-010F	8	1	9		0	0	0
1290	Vibrio cholerae O1 str. Nep-21106	9	1	10		0	0	0
1291	Vibrio cholerae O1 str. Nep-21113	8	1	9		0	0	0
1292	Vibrio cholerae O1 str. PCS-022	8	1	9		0	0	0
1293	Vibrio cholerae O1 str. PCS-023	8	1	9		0	0	0
1294	Vibrio cholerae O139 FC1105	8	1	9		0	0	0
1295	Vibrio cholerae O139 FC1225	8	1	9		0	0	0
1296	Vibrio cholerae O139 FC1341	8	1	9		0	0	0
1297	Vibrio cholerae O139 FC1384	8	1	9		0	0	0
1298	Vibrio cholerae O139 FC1817	8	1	9		0	0	0
1299	Vibrio cholerae O139 FC1877	9	1	10		0	0	0
1300	Vibrio cholerae O139 FC2271	8	1	9		0	0	0
1301	Vibrio cholerae O139 FC2273	8	1	9		0	0	0
1302	Vibrio cholerae O139 FC3611a	8	1	9		0	0	0
1303	Vibrio cholerae O139 FC3611b	8	1	9		0	0	0
1304	Vibrio cholerae O16 str. 877-163	8	1	9		0	0	0
1305	Vibrio cholerae O395	6	1	7		0	0	0
1306	Vibrio cholerae O395	6	1	7		0	0	0
1307	Vibrio cholerae P-18785	8	1	9		0	0	0
1308	Vibrio cholerae PS15	7	1	8		2	0	2
1309	Vibrio cholerae PhVC-311	8	1	9		1	0	1
1310	Vibrio cholerae PhVC-326	8	1	9		0	0	0
1311	Vibrio cholerae PhVE-5	7	1	8		0	0	0
1312	Vibrio cholerae RC27	6	1	7		0	0	0
1313	Vibrio cholerae RC385	13	1	14		3	0	3
1314	Vibrio cholerae RC9	8	1	9		1	0	1
1315	Vibrio cholerae TM 11079-80	11	1	12		1	0	1
1316	Vibrio cholerae TMA 21	9	1	10		1	0	1
1317	Vibrio cholerae V51	11	1	12		0	0	0
1318	Vibrio cholerae V52	7	1	8		1	0	1
1319	Vibrio cholerae V52	6	1	7		0	0	0
1320	Vibrio cholerae VC0101557	8	1	9		0	0	0
1321	Vibrio cholerae VC1761	8	1	9		0	0	0
1322	Vibrio cholerae VC35	8	1	9		1	0	1
1323	Vibrio cholerae VC4370	8	1	9		1	0	1
1324	Vibrio cholerae VCC19	14	1	15		1	0	1
1325	Vibrio cholerae ZWU0020	9	1	10		0	0	0
1326	Vibrio cidicii 1048-83	2	4	6		0	0	0
1327	Vibrio cidicii 2423-01	1	4	5		0	0	0
1328	Vibrio cidicii 2538-88	1	4	5		0	0	0
1329	Vibrio cidicii 2756-81	0	0	0		0	0	0
1330	Vibrio cincinnatiensis NCTC12012	0	10	10		0	0	0
1331	Vibrio cincinnatiensis DSM 19608	0	10	10		0	0	0
1332	Vibrio coralliilyticus 080116A	10	2	12		3	0	3
1333	Vibrio coralliilyticus 58	13	2	15		2	0	2
1334	Vibrio coralliilyticus AIC-7	10	3	13		2	0	2
1335	Vibrio coralliilyticus OCN014	10	2	12		3	0	3
1336	Vibrio coralliilyticus RE22	10	2	12		4	1	5
1337	Vibrio coralliilyticus RE87	10	2	12		2	1	3
1338	Vibrio coralliilyticus RE98	10	2	12		4	1	5
1339	Vibrio coralliilyticus S2043	10	2	12		3	0	3
1340	Vibrio coralliilyticus S2052	10	2	12		3	0	3
1341	Vibrio coralliilyticus SNUTY-1	8	2	10		3	0	3
1342	Vibrio coralliilyticus ATCC BAA-450	10	2	12		3	1	4
1343	Vibrio coralliilyticus NA0301	11	2	13		2	1	3
1344	Vibrio coralliilyticus OCN008	9	3	12		2	0	2
1345	Vibrio coralliilyticus P1	10	2	12		3	0	3
1346	Vibrio coralliirubri corallo1	1	2	3		0	0	0
1347	Vibrio crassostreae Evh12	1	2	3		0	0	0
1348	Vibrio crassostreae J2-9	1	4	5		0	0	0
1349	Vibrio crassostreae J5-15	1	4	5		0	0	0
1350	Vibrio crassostreae J5-19	1	4	5		0	0	0
1351	Vibrio crassostreae J5-20	1	4	5		0	0	0
1352	Vibrio crassostreae J5-4	1	4	5		0	0	0
1353	Vibrio crassostreae J5-5	1	4	5		0	0	0
1354	Vibrio crassostreae LGP107	1	4	5		0	0	0
1355	Vibrio crassostreae LGP7	1	4	5		0	0	0
1356	Vibrio crassostreae LGP8	0	0	0		0	0	0
1357	Vibrio crassostreae 9CS106	9	0	9		2	0	2
1358	Vibrio crassostreae 9ZC13	9	0	9		1	0	1
1359	Vibrio crassostreae 9ZC77	9	0	9		1	0	1
1360	Vibrio crassostreae 9ZC88	0	0	0		0	0	0
1361	Vibrio crassostreae ZF-91	0	0	0		0	0	0
1362	Vibrio cyclitrophicus 10N.222.45.E8	0	0	0		0	0	0
1363	Vibrio cyclitrophicus 10N.222.54.F11	0	0	0		0	0	0
1364	Vibrio cyclitrophicus 10N.261.45.F7	0	0	0		0	0	0
1365	Vibrio cyclitrophicus 10N.261.52.C4	0	0	0		0	0	0
1366	Vibrio cyclitrophicus 10N.261.52.E1	0	0	0		0	0	0
1367	Vibrio cyclitrophicus 10N.261.54.B5	0	0	0		0	0	0
1368	Vibrio cyclitrophicus 10N.261.54.F1	0	0	0		0	0	0
1369	Vibrio cyclitrophicus 10N.261.55.A11	0	0	0		0	0	0
1370	Vibrio cyclitrophicus 10N.261.55.B9	0	0	0		0	0	0
1371	Vibrio cyclitrophicus 10N.261.55.E6	0	0	0		0	0	0
1372	Vibrio cyclitrophicus 10N.261.55.F9	0	0	0		0	0	0
1373	Vibrio cyclitrophicus 10N.286.45.A5	0	0	0		0	0	0
1374	Vibrio cyclitrophicus 10N.286.45.B12	0	0	0		0	0	0
1375	Vibrio cyclitrophicus 10N.286.45.B7	0	0	0		0	0	0
1376	Vibrio cyclitrophicus 10N.286.45.F8	0	0	0		0	0	0
1377	Vibrio cyclitrophicus 10N.286.46.B3	0	0	0		0	0	0
1378	Vibrio cyclitrophicus 10N.286.46.F8	0	0	0		0	0	0
1379	Vibrio cyclitrophicus 10N.286.48.E2	0	0	0		0	0	0
1380	Vibrio cyclitrophicus 10N.286.48.E9	0	0	0		0	0	0
1381	Vibrio cyclitrophicus 10N.286.49.A5	0	0	0		0	0	0
1382	Vibrio cyclitrophicus 10N.286.49.B11	0	0	0		0	0	0
1383	Vibrio cyclitrophicus 10N.286.49.B9	0	0	0		0	0	0
1384	Vibrio cyclitrophicus 10N.286.49.E10	0	0	0		0	0	0
1385	Vibrio cyclitrophicus 10N.286.49.E3	0	0	0		0	0	0
1386	Vibrio cyclitrophicus 10N.286.51.B1	0	0	0		0	0	0
1387	Vibrio cyclitrophicus 10N.286.52.C10	0	0	0		0	0	0
1388	Vibrio cyclitrophicus 10N.286.52.F6	0	0	0		0	0	0
1389	Vibrio cyclitrophicus 10N.286.54.C7	0	0	0		0	0	0
1390	Vibrio cyclitrophicus 10N.286.54.E11	0	0	0		0	0	0
1391	Vibrio cyclitrophicus 10N.286.54.E4	0	0	0		0	0	0
1392	Vibrio cyclitrophicus 10N.286.54.E5	0	0	0		0	0	0
1393	Vibrio cyclitrophicus 10N.286.54.E8	0	0	0		0	0	0
1394	Vibrio cyclitrophicus 10N.286.54.F2	0	0	0		0	0	0
1395	Vibrio cyclitrophicus 10N.286.54.F4	0	0	0		0	0	0
1396	Vibrio cyclitrophicus 10N.286.54.F9	0	0	0		0	0	0
1397	Vibrio cyclitrophicus 10N.286.55.A12	0	0	0		0	0	0
1398	Vibrio cyclitrophicus 10N.286.55.A5	0	0	0		0	0	0
1399	Vibrio cyclitrophicus 10N.286.55.B4	0	0	0		0	0	0
1400	Vibrio cyclitrophicus 10N.286.55.C10	0	0	0		0	0	0
1401	Vibrio cyclitrophicus 10N.286.55.C3	0	0	0		0	0	0
1402	Vibrio cyclitrophicus 10N.286.55.C4	0	0	0		0	0	0
1403	Vibrio cyclitrophicus 10N.286.55.C7	0	0	0		0	0	0
1404	Vibrio cyclitrophicus 10N.286.55.E6	0	0	0		0	0	0
1405	Vibrio cyclitrophicus 10N.286.55.E8	0	0	0		0	0	0
1406	Vibrio cyclitrophicus 10N.286.55.F1	0	0	0		0	0	0
1407	Vibrio cyclitrophicus 10N.286.55.F10	0	0	0		0	0	0
1408	Vibrio cyclitrophicus 5F59	0	0	0		0	0	0
1409	Vibrio cyclitrophicus FRS31	0	0	0		0	0	0
1410	Vibrio cyclitrophicus UCD-FRSP16_1	0	0	0		0	0	0
1411	Vibrio cyclitrophicus UCD-FRSP16_18	0	0	0		0	0	0
1412	Vibrio cyclitrophicus UCD-FRSP16_8	0	0	0		0	0	0
1413	Vibrio cyclitrophicus 1F111	0	0	0		0	0	0
1414	Vibrio cyclitrophicus 1F175	0	0	0		0	0	0
1415	Vibrio cyclitrophicus 1F273	0	0	0		0	0	0
1416	Vibrio cyclitrophicus 1F289	0	0	0		0	0	0
1417	Vibrio cyclitrophicus 1F53	0	0	0		0	0	0
1418	Vibrio cyclitrophicus 1F97	0	0	0		0	0	0
1419	Vibrio cyclitrophicus FF160	0	0	0		0	0	0
1420	Vibrio cyclitrophicus FF274	0	0	0		0	0	0
1421	Vibrio cyclitrophicus FF75	0	0	0		0	0	0
1422	Vibrio cyclitrophicus FF75	0	0	0		0	0	0
1423	Vibrio cyclitrophicus ZF14	0	0	0		0	0	0
1424	Vibrio cyclitrophicus ZF170	0	0	0		0	0	0
1425	Vibrio cyclitrophicus ZF205	0	0	0		0	0	0
1426	Vibrio cyclitrophicus ZF207	0	0	0		0	0	0
1427	Vibrio cyclitrophicus ZF255	0	0	0		0	0	0
1428	Vibrio cyclitrophicus ZF264	0	0	0		0	0	0
1429	Vibrio cyclitrophicus ZF270	0	0	0		0	0	0
1430	Vibrio cyclitrophicus ZF28	0	0	0		0	0	0
1431	Vibrio cyclitrophicus ZF30	0	0	0		0	0	0
1432	Vibrio cyclitrophicus ZF65	0	0	0		0	0	0
1433	Vibrio cyclitrophicus ZF99	0	0	0		0	0	0
1434	Vibrio diabolicus CNCM I-1629	8	9	17		1	0	1
1435	Vibrio diabolicus FDAARGOS_105	9	10	19		3	0	3
1436	Vibrio diabolicus FDAARGOS_96	0	9	9		0	0	0
1437	Vibrio diabolicus LMG 3418	9	10	19		2	0	2
1438	Vibrio diazotrophicus 60.18M	1	0	1		0	0	0
1439	Vibrio diazotrophicus 60.27F	8	1	9		0	0	0
1440	Vibrio diazotrophicus 60.6B	6	1	7		1	0	1
1441	Vibrio diazotrophicus 60.6F	1	0	1		0	0	0
1442	Vibrio diazotrophicus 65.10M	1	0	1		0	0	0
1443	Vibrio diazotrophicus 65.7M	6	1	7		0	0	0
1444	Vibrio diazotrophicus 99A	2	0	2		0	0	0
1445	Vibrio diazotrophicus NBRC 103148	8	1	9		0	0	0
1446	Vibrio europaeus PP-638	12	7	19		1	0	1
1447	Vibrio ezurae NBRC 102218	0	0	0		0	0	0
1448	Vibrio fluvialis 12605	11	1	12		0	0	0
1449	Vibrio fluvialis 3663	13	1	14		0	0	0
1450	Vibrio fluvialis AK 1296-A2-1	12	4	16		1	0	1
1451	Vibrio fluvialis ATCC 33809	12	1	13		0	0	0
1452	Vibrio fluvialis NCTC 11327	8	11	19		0	0	0
1453	Vibrio fluvialis QY27	9	1	10		0	0	0
1454	Vibrio fluvialis S1110	7	1	8		0	0	0
1455	Vibrio fluvialis 539	7	1	8		0	0	0
1456	Vibrio fluvialis 560	8	1	9		0	0	0
1457	Vibrio fluvialis I21563	9	1	10		0	0	0
1458	Vibrio fluvialis NBRC 103150	12	1	13		0	0	0
1459	Vibrio fluvialis PG41	9	1	10		0	0	0
1460	Vibrio fortis Dalian14	1	3	4		0	0	0
1461	Vibrio fujianensis FJ201301	0	0	0		0	0	0
1462	Vibrio furnissii S0821	13	4	17		1	0	1
1463	Vibrio furnissii CIP 102972	10	3	13		0	0	0
1464	Vibrio furnissii NCTC 11218	10	4	14		0	0	0
1465	Vibrio furnissii ZOR0035	9	1	10		0	0	0
1466	Vibrio galatheae S2757	1	2	3		0	0	0
1467	Vibrio gangliei SZDIS-1	0	0	0		0	0	0
1468	Vibrio gazogenes ATCC 43942	15	2	17		4	0	4
1469	Vibrio gazogenes type strain: CECT 5068	13	2	15		1	0	1
1470	Vibrio gazogenes ATCC 43941	4	1	5		2	0	2
1471	Vibrio gazogenes DSM 21264 = NBRC 103151	12	2	14		1	0	1
1472	Vibrio genomosp. F10 9CSC122	0	0	0		0	0	0
1473	Vibrio genomosp. F10 str. 9ZB36	0	0	0		0	0	0
1474	Vibrio genomosp. F10 str. 9ZC157	0	0	0		0	0	0
1475	Vibrio genomosp. F10 str. 9ZD137	0	0	0		0	0	0
1476	Vibrio genomosp. F10 str. ZF-129	0	0	0		0	0	0
1477	Vibrio genomosp. F6 str. FF-238	11	5	16		1	0	1
1478	Vibrio gigantis LGP 13	2	6	8		0	0	0
1479	Vibrio halioticoli NBRC 102217	0	0	0		0	0	0
1480	Vibrio hangzhouensis CGMCC 1.7062	0	0	0		0	0	0
1481	Vibrio harveyi 2415-05	1	13	14		0	0	0
1482	Vibrio harveyi 345	2	15	17		5	0	5
1483	Vibrio harveyi 74F	11	10	21		2	0	2
1484	Vibrio harveyi 823TEZ1	11	12	23		3	0	3
1485	Vibrio harveyi ATCC 33843 (392 [MAV])	11	12	23		2	0	2
1486	Vibrio harveyi ATCC 35804	12	11	23		1	0	1
1487	Vibrio harveyi ATCC 43516	11	12	23		1	0	1
1488	Vibrio harveyi BSW5	11	12	23		4	0	4
1489	Vibrio harveyi BSW7	10	10	20		4	0	4
1490	Vibrio harveyi CAIM 1508	12	15	27		2	0	2
1491	Vibrio harveyi CAIM 1754	2	15	17		0	0	0
1492	Vibrio harveyi CAIM1075	3	15	18		0	0	0
1493	Vibrio harveyi CAIM148	11	11	22		1	0	1
1494	Vibrio harveyi CAIM463	12	16	28		1	0	1
1495	Vibrio harveyi CAIM464	10	16	26		2	0	2
1496	Vibrio harveyi CAIM606	11	12	23		2	0	2
1497	Vibrio harveyi CUB2	12	12	24		5	0	5
1498	Vibrio harveyi FDAARGOS_106	12	12	24		3	0	3
1499	Vibrio harveyi FDAARGOS_109	11	12	23		2	0	2
1500	Vibrio harveyi GAN1709	2	16	18		1	0	1
1501	Vibrio harveyi H6	11	14	25		2	0	2
1502	Vibrio harveyi HENC-01	11	12	23		2	0	2
1503	Vibrio harveyi HENC-02	2	15	17		0	0	0
1504	Vibrio harveyi Hep-2a-10	11	12	23		3	0	3
1505	Vibrio harveyi KC13.17.5	11	12	23		2	0	2
1506	Vibrio harveyi LG353	2	12	14		0	0	0
1507	Vibrio harveyi MOR3	11	12	23		4	0	4
1508	Vibrio harveyi NCTC11318	11	12	23		3	0	3
1509	Vibrio harveyi NCTC12970	11	11	22		2	0	2
1510	Vibrio harveyi QT520	11	12	23		1	0	1
1511	Vibrio harveyi VH2	11	12	23		2	0	2
1512	Vibrio harveyi VH5	3	16	19		0	0	0
1513	Vibrio harveyi Y6	3	16	19		0	0	0
1514	Vibrio harveyi 1DA3	10	12	22		2	0	2
1515	Vibrio harveyi AOD131	3	16	19		0	0	0
1516	Vibrio harveyi CAIM 1792	11	12	23		1	0	1
1517	Vibrio harveyi E385	3	15	18		0	0	0
1518	Vibrio harveyi NBRC 15634 = ATCC 14126	11	10	21		0	0	0
1519	Vibrio harveyi NBRC 15634 = ATCC 14126	11	12	23		2	0	2
1520	Vibrio harveyi NBRC 15634 = ATCC 14126	11	12	23		2	0	2
1521	Vibrio harveyi VHJR4	3	16	19		0	0	0
1522	Vibrio harveyi VHJR7	11	16	27		2	0	2
1523	Vibrio harveyi ZJ0603	12	16	28		4	0	4
1524	Vibrio hepatarius DSM 19134	9	1	10		2	0	2
1525	Vibrio hyugaensis 090810a	11	12	23		5	0	5
1526	Vibrio hyugaensis 090810a	11	12	23		4	0	4
1527	Vibrio hyugaensis 100512A	10	12	22		5	0	5
1528	Vibrio hyugaensis 151112A	13	12	25		4	0	4
1529	Vibrio hyugaensis 270813M	13	12	25		8	0	8
1530	Vibrio hyugaensis 270813R	13	12	25		4	0	4
1531	Vibrio ichthyoenteri ATCC 700023	5	0	5		0	0	0
1532	Vibrio jasicida 200612G	13	12	25		4	0	4
1533	Vibrio jasicida 201212A	13	12	25		6	0	6
1534	Vibrio jasicida 270813B	13	12	25		5	0	5
1535	Vibrio jasicida ABR3-11	14	12	26		8	0	8
1536	Vibrio jasicida B-356	12	12	24		4	0	4
1537	Vibrio jasicida BFLP-10	10	12	22		4	0	4
1538	Vibrio jasicida CECT 7692	10	12	22		4	0	4
1539	Vibrio jasicida GB-215	11	12	23		5	0	5
1540	Vibrio jasicida M3	11	12	23		3	0	3
1541	Vibrio jasicida MWB 30	12	12	24		4	0	4
1542	Vibrio jasicida NCCB 100079	12	12	24		5	0	5
1543	Vibrio jasicida fram1	12	12	24		2	0	2
1544	Vibrio jasicida idb.1.4	11	12	23		4	0	4
1545	Vibrio jasicida 090810c	11	12	23		3	0	3
1546	Vibrio jasicida 090810c	11	12	23		5	0	5
1547	Vibrio jasicida CAIM 1864 = LMG 25398	13	12	25		4	0	4
1548	Vibrio jasicida MWB 21	12	12	24		4	0	4
1549	Vibrio kanaloae 10N.261.49.B3	8	1	9		2	0	2
1550	Vibrio kanaloae 5S-149	0	0	0		0	0	0
1551	Vibrio lentus 10N.222.54.E4	10	2	12		2	0	2
1552	Vibrio lentus 10N.261.45.B10	11	2	13		2	0	2
1553	Vibrio lentus 10N.261.45.C3	10	2	12		1	0	1
1554	Vibrio lentus 10N.261.45.C7	10	2	12		5	0	5
1555	Vibrio lentus 10N.261.45.E12	10	2	12		1	0	1
1556	Vibrio lentus 10N.261.45.E3	11	2	13		4	0	4
1557	Vibrio lentus 10N.261.45.F8	10	2	12		2	0	2
1558	Vibrio lentus 10N.261.45.F9	11	2	13		2	0	2
1559	Vibrio lentus 10N.261.46.A1	10	2	12		2	0	2
1560	Vibrio lentus 10N.261.46.B12	10	2	12		3	0	3
1561	Vibrio lentus 10N.261.46.B5	10	2	12		1	0	1
1562	Vibrio lentus 10N.261.46.F8	1	5	6		1	0	1
1563	Vibrio lentus 10N.261.48.A1	10	2	12		1	0	1
1564	Vibrio lentus 10N.261.48.A9	10	2	12		0	0	0
1565	Vibrio lentus 10N.261.48.B11	10	2	12		2	0	2
1566	Vibrio lentus 10N.261.48.C11	1	2	3		0	0	0
1567	Vibrio lentus 10N.261.48.C12	10	2	12		3	0	3
1568	Vibrio lentus 10N.261.48.C5	2	6	8		0	0	0
1569	Vibrio lentus 10N.261.49.F8	10	2	12		2	0	2
1570	Vibrio lentus 10N.261.51.A9	10	2	12		2	0	2
1571	Vibrio lentus 10N.261.51.B8	10	2	12		1	0	1
1572	Vibrio lentus 10N.261.51.C9	11	2	13		2	0	2
1573	Vibrio lentus 10N.261.51.F8	1	2	3		0	0	0
1574	Vibrio lentus 10N.261.51.F9	10	2	12		2	0	2
1575	Vibrio lentus 10N.261.52.B2	10	2	12		2	0	2
1576	Vibrio lentus 10N.261.52.C5	10	2	12		2	0	2
1577	Vibrio lentus 10N.261.52.C7	11	2	13		3	0	3
1578	Vibrio lentus 10N.261.52.C9	0	0	0		2	0	2
1579	Vibrio lentus 10N.261.52.F1	10	3	13		2	0	2
1580	Vibrio lentus 10N.261.52.F12	10	2	12		2	0	2
1581	Vibrio lentus 10N.261.52.F7	1	2	3		0	0	0
1582	Vibrio lentus 10N.261.54.A2	1	2	3		0	0	0
1583	Vibrio lentus 10N.261.55.A8	10	2	12		2	0	2
1584	Vibrio lentus 10N.261.55.B3	10	2	12		1	0	1
1585	Vibrio lentus 10N.261.55.C8	10	2	12		2	0	2
1586	Vibrio lentus 10N.261.55.E5	10	2	12		1	0	1
1587	Vibrio lentus 10N.261.55.E8	10	2	12		3	0	3
1588	Vibrio lentus 10N.286.45.B8	0	0	0		1	0	1
1589	Vibrio lentus 10N.286.45.B9	11	2	13		2	0	2
1590	Vibrio lentus 10N.286.45.C1	10	2	12		3	0	3
1591	Vibrio lentus 10N.286.45.C3	0	0	0		0	0	0
1592	Vibrio lentus 10N.286.45.C8	10	2	12		2	0	2
1593	Vibrio lentus 10N.286.45.E6	9	0	9		2	0	2
1594	Vibrio lentus 10N.286.45.E9	0	0	0		1	0	1
1595	Vibrio lentus 10N.286.46.A10	10	2	12		3	0	3
1596	Vibrio lentus 10N.286.46.A11	9	0	9		0	0	0
1597	Vibrio lentus 10N.286.46.B11	0	0	0		0	0	0
1598	Vibrio lentus 10N.286.46.B8	10	2	12		3	0	3
1599	Vibrio lentus 10N.286.46.E8	1	2	3		0	0	0
1600	Vibrio lentus 10N.286.48.A2	0	0	0		1	0	1
1601	Vibrio lentus 10N.286.48.A4	10	2	12		1	0	1
1602	Vibrio lentus 10N.286.48.A9	0	0	0		1	0	1
1603	Vibrio lentus 10N.286.49.A12	10	2	12		1	0	1
1604	Vibrio lentus 10N.286.49.C5	10	3	13		1	0	1
1605	Vibrio lentus 10N.286.49.F11	11	2	13		2	0	2
1606	Vibrio lentus 10N.286.51.A1	10	2	12		2	0	2
1607	Vibrio lentus 10N.286.51.B9	10	2	12		3	0	3
1608	Vibrio lentus 10N.286.51.C2	0	0	0		0	0	0
1609	Vibrio lentus 10N.286.51.F12	10	2	12		1	0	1
1610	Vibrio lentus 10N.286.52.B7	10	2	12		2	0	2
1611	Vibrio lentus 10N.286.52.E10	11	2	13		2	0	2
1612	Vibrio lentus 10N.286.54.A1	10	2	12		4	0	4
1613	Vibrio lentus 10N.286.54.A11	10	2	12		4	0	4
1614	Vibrio lentus 10N.286.54.A6	10	2	12		4	0	4
1615	Vibrio lentus 10N.286.54.A8	10	2	12		3	0	3
1616	Vibrio lentus 10N.286.54.B1	10	2	12		4	0	4
1617	Vibrio lentus 10N.286.54.B8	10	2	12		3	0	3
1618	Vibrio lentus 10N.286.54.C8	10	2	12		1	0	1
1619	Vibrio lentus 10N.286.54.E1	10	2	12		3	0	3
1620	Vibrio lentus 10N.286.54.E12	10	2	12		4	0	4
1621	Vibrio lentus 10N.286.54.E7	10	2	12		4	0	4
1622	Vibrio lentus 10N.286.54.F6	10	2	12		3	0	3
1623	Vibrio lentus 10N.286.54.F7	10	2	12		3	0	3
1624	Vibrio lentus 10N.286.54.F8	10	2	12		3	0	3
1625	Vibrio lentus 10N.286.55.A1	10	2	12		4	0	4
1626	Vibrio lentus 10N.286.55.A2	0	0	0		1	0	1
1627	Vibrio lentus 10N.286.55.C1	0	0	0		0	0	0
1628	Vibrio lentus 10N.286.55.C12	10	2	12		2	0	2
1629	Vibrio lentus 10N.286.55.C2	0	0	0		1	0	1
1630	Vibrio lentus 10N.286.55.E1	10	2	12		4	0	4
1631	Vibrio lentus 5F79	9	0	9		2	0	2
1632	Vibrio lentus BSW13	0	0	0		0	0	0
1633	Vibrio litoralis DSM 17657	8	1	9		0	0	0
1634	Vibrio mangrovi CECT 7927	13	1	14		2	0	2
1635	Vibrio maritimus CAIM 1455	8	11	19		3	0	3
1636	Vibrio maritimus JCM 19235	7	2	9		2	0	2
1637	Vibrio maritimus JCM 19240	1	2	3		1	0	1
1638	Vibrio mediterranei 17LN0615E	0	3	3		0	0	0
1639	Vibrio mediterranei 21LN0615E	0	3	3		0	0	0
1640	Vibrio mediterranei 50	0	3	3		0	0	0
1641	Vibrio mediterranei QT6D1	0	3	3		0	0	0
1642	Vibrio mediterranei V7A	0	3	3		0	0	0
1643	Vibrio mediterranei NBRC 15635	0	3	3		0	0	0
1644	Vibrio metoecus 06-2478	6	0	6		0	0	0
1645	Vibrio metoecus 07-2435	10	1	11		1	0	1
1646	Vibrio metoecus 08-2459	3	1	4		0	0	0
1647	Vibrio metoecus 2010V-1005	8	0	8		0	0	0
1648	Vibrio metoecus OYP4E03	9	1	10		0	0	0
1649	Vibrio metoecus OYP5D09	10	1	11		1	0	1
1650	Vibrio metoecus OYP5H08	10	1	11		0	0	0
1651	Vibrio metoecus OYP8G05	12	1	13		0	0	0
1652	Vibrio metoecus OYP8G09	10	1	11		1	0	1
1653	Vibrio metoecus OYP8G12	10	1	11		1	0	1
1654	Vibrio metoecus OYP8H05	12	1	13		0	0	0
1655	Vibrio metoecus OYP9B03	12	1	13		0	0	0
1656	Vibrio metoecus OYP9B09	10	1	11		0	0	0
1657	Vibrio metoecus OYP9C12	10	1	11		0	0	0
1658	Vibrio metoecus OYP9D09	8	1	9		0	0	0
1659	Vibrio metoecus OYP9E03	9	1	10		0	0	0
1660	Vibrio metoecus OYP9E10	9	1	10		0	0	0
1661	Vibrio metoecus RC341	10	1	11		2	0	2
1662	Vibrio metoecus YB4D01	10	1	11		1	0	1
1663	Vibrio metoecus YB5B04	12	1	13		0	0	0
1664	Vibrio metoecus YB5B06	12	1	13		1	0	1
1665	Vibrio metoecus YB9D03	9	1	10		0	0	0
1666	Vibrio metschnikovii NCTC8563	0	0	0		0	0	0
1667	Vibrio metschnikovii CIP 69.14	0	0	0		0	0	0
1668	Vibrio mexicanus CAIM 1540	7	0	7		3	0	3
1669	Vibrio mimicus ATCC 33654	9	1	10		1	0	1
1670	Vibrio mimicus FDAARGOS_113	9	1	10		1	0	1
1671	Vibrio mimicus SCCF01	10	5	15		1	0	1
1672	Vibrio mimicus CAIM 1883	6	1	7		0	0	0
1673	Vibrio mimicus CAIM 602	9	1	10		1	0	1
1674	Vibrio mimicus MB451 MB-451	10	1	11		0	0	0
1675	Vibrio mimicus SX-4	7	1	8		1	0	1
1676	Vibrio mimicus VM223	13	1	14		2	0	2
1677	Vibrio mimicus VM573	8	1	9		1	0	1
1678	Vibrio mimicus VM603	9	1	10		1	0	1
1679	Vibrio mytili CAIM 528	0	0	0		0	0	0
1680	Vibrio natriegens CCUG 16371	0	0	0		0	0	0
1681	Vibrio natriegens CCUG 16373	0	0	0		0	0	0
1682	Vibrio natriegens CCUG 16374	0	0	0		0	0	0
1683	Vibrio natriegens NBRC 15636 = ATCC 14048 = DSM 759	0	0	0		0	0	0
1684	Vibrio natriegens NBRC 15636 = ATCC 14048 = DSM 759	0	0	0		0	0	0
1685	Vibrio natriegens NBRC 15636 = ATCC 14048 = DSM 759	0	0	0		0	0	0
1686	Vibrio natriegens NBRC 15636 = ATCC 14048 = DSM 759	0	0	0		0	0	0
1687	Vibrio natriegens NBRC 15636 = ATCC 14048 = DSM 759	0	0	0		0	0	0
1688	Vibrio navarrensis 0053-83	0	0	0		0	0	0
1689	Vibrio navarrensis 08-2462	0	0	0		0	0	0
1690	Vibrio navarrensis 2232	0	10	10		0	0	0
1691	Vibrio navarrensis ATCC 51183	0	10	10		0	0	0
1692	Vibrio neptunius S2394	14	2	16		5	0	5
1693	Vibrio nereis DSM 19584	0	0	0		0	0	0
1694	Vibrio nereis NBRC 15637	0	0	0		0	0	0
1695	Vibrio nigripulchritudo S2604	8	11	19		0	0	0
1696	Vibrio nigripulchritudo SFn1	8	11	19		1	0	1
1697	Vibrio nigripulchritudo AM115	8	11	19		0	0	0
1698	Vibrio nigripulchritudo ATCC 27043	8	11	19		0	0	0
1699	Vibrio nigripulchritudo BLFn1	8	11	19		0	0	0
1700	Vibrio nigripulchritudo ENn2	8	11	19		0	0	0
1701	Vibrio nigripulchritudo FTn2	8	11	19		0	0	0
1702	Vibrio nigripulchritudo MADA3020	8	11	19		0	0	0
1703	Vibrio nigripulchritudo MADA3021	8	11	19		0	0	0
1704	Vibrio nigripulchritudo MADA3029	8	11	19		0	0	0
1705	Vibrio nigripulchritudo Pon4	8	11	19		0	0	0
1706	Vibrio nigripulchritudo SFn118	9	11	20		0	0	0
1707	Vibrio nigripulchritudo SFn135	8	11	19		1	0	1
1708	Vibrio nigripulchritudo SFn27	8	11	19		1	0	1
1709	Vibrio nigripulchritudo SO65	8	11	19		0	0	0
1710	Vibrio nigripulchritudo SOn1	8	11	19		0	0	0
1711	Vibrio nigripulchritudo Wn13	8	11	19		0	0	0
1712	Vibrio ordalii 12B09	8	1	9		2	0	2
1713	Vibrio ordalii ATCC 33509	3	0	3		0	0	0
1714	Vibrio ordalii FF-167	7	1	8		1	0	1
1715	Vibrio ordalii FF-93	8	1	9		1	0	1
1716	Vibrio ordalii FS-144	7	1	8		2	0	2
1717	Vibrio ordalii FS-238	8	1	9		1	0	1
1718	Vibrio orientalis CIP 102891 = ATCC 33934	11	3	14		0	0	0
1719	Vibrio orientalis CIP 102891 = ATCC 33934	11	3	14		0	0	0
1720	Vibrio ostreicida UCD-KL16	10	2	12		4	0	4
1721	Vibrio owensii 051011B	12	12	24		2	0	2
1722	Vibrio owensii 051011B	12	12	24		3	0	3
1723	Vibrio owensii 47666-1	11	12	23		3	0	3
1724	Vibrio owensii GRA50-12	11	12	23		3	0	3
1725	Vibrio owensii NCCB 76037	11	12	23		3	0	3
1726	Vibrio owensii OCN002	12	12	24		3	0	3
1727	Vibrio owensii SH14	12	12	24		4	0	4
1728	Vibrio owensii XSBZ03	11	12	23		4	0	4
1729	Vibrio owensii 47666-1	11	12	23		3	0	3
1730	Vibrio owensii ATCC 25919	11	12	23		3	0	3
1731	Vibrio owensii CAIM 1854 = LMG 25443	12	12	24		2	0	2
1732	Vibrio owensii CAIM 1854 = LMG 25443 DY05	12	12	24		2	0	2
1733	Vibrio owensii LMG 25430	11	12	23		4	0	4
1734	Vibrio pacinii DSM 19139	8	1	9		0	0	0
1735	Vibrio palustris CECT 9027	11	1	12		1	0	1
1736	Vibrio panuliri CAIM 1902	10	1	11		1	0	1
1737	Vibrio panuliri CAIM 703	10	1	11		1	0	1
1738	Vibrio parahaemolyticus	0	10	10		0	0	0
1739	Vibrio parahaemolyticus 04-1290	9	10	19		2	0	2
1740	Vibrio parahaemolyticus 04-2192	0	10	10		0	0	0
1741	Vibrio parahaemolyticus 04-2548_1	17	11	28		4	0	4
1742	Vibrio parahaemolyticus 04-2548_100	17	11	28		4	0	4
1743	Vibrio parahaemolyticus 04-2549	9	10	19		2	0	2
1744	Vibrio parahaemolyticus 04-2550	9	10	19		1	0	1
1745	Vibrio parahaemolyticus 04-2551	9	10	19		2	0	2
1746	Vibrio parahaemolyticus 04.2548	17	11	28		4	0	4
1747	Vibrio parahaemolyticus 05-3133	0	10	10		0	0	0
1748	Vibrio parahaemolyticus 05-4792	9	10	19		1	0	1
1749	Vibrio parahaemolyticus 06-043	10	10	20		1	0	1
1750	Vibrio parahaemolyticus 07-1339	9	10	19		2	0	2
1751	Vibrio parahaemolyticus 07-2964	9	10	19		1	0	1
1752	Vibrio parahaemolyticus 07-2965	0	10	10		0	0	0
1753	Vibrio parahaemolyticus 08-0278	0	10	10		0	0	0
1754	Vibrio parahaemolyticus 08-7626	9	10	19		1	0	1
1755	Vibrio parahaemolyticus 09-1772	9	10	19		0	0	0
1756	Vibrio parahaemolyticus 09-3216	9	10	19		2	0	2
1757	Vibrio parahaemolyticus 09-3216_1	9	10	19		2	0	2
1758	Vibrio parahaemolyticus 09-3216_100	9	10	19		2	0	2
1759	Vibrio parahaemolyticus 09-3217	0	10	10		0	0	0
1760	Vibrio parahaemolyticus 09-3218	9	10	19		1	0	1
1761	Vibrio parahaemolyticus 09-3219	9	10	19		2	0	2
1762	Vibrio parahaemolyticus 09-4434	9	10	19		1	0	1
1763	Vibrio parahaemolyticus 09-4435	9	10	19		2	0	2
1764	Vibrio parahaemolyticus 09-4436	0	10	10		0	0	0
1765	Vibrio parahaemolyticus 09-4660	9	10	19		1	0	1
1766	Vibrio parahaemolyticus 09-4661	9	10	19		0	0	0
1767	Vibrio parahaemolyticus 09-4662	9	10	19		0	0	0
1768	Vibrio parahaemolyticus 09-4663	9	10	19		0	0	0
1769	Vibrio parahaemolyticus 09-4664	9	10	19		0	0	0
1770	Vibrio parahaemolyticus 09-4665	9	10	19		0	0	0
1771	Vibrio parahaemolyticus 09-4666	9	10	19		0	0	0
1772	Vibrio parahaemolyticus 09-4681	9	10	19		1	0	1
1773	Vibrio parahaemolyticus 09.5357	0	10	10		0	0	0
1774	Vibrio parahaemolyticus 10-4241	9	10	19		2	0	2
1775	Vibrio parahaemolyticus 10-4242	9	10	19		2	0	2
1776	Vibrio parahaemolyticus 10-4243	9	10	19		1	0	1
1777	Vibrio parahaemolyticus 10-4244	9	10	19		0	0	0
1778	Vibrio parahaemolyticus 10-4245	9	10	19		2	0	2
1779	Vibrio parahaemolyticus 10-4246	9	10	19		2	0	2
1780	Vibrio parahaemolyticus 10-4247	9	10	19		2	0	2
1781	Vibrio parahaemolyticus 10-4248	9	10	19		2	0	2
1782	Vibrio parahaemolyticus 10-4251	9	9	18		2	0	2
1783	Vibrio parahaemolyticus 10-4255	0	10	10		0	0	0
1784	Vibrio parahaemolyticus 10-4274	9	10	19		2	0	2
1785	Vibrio parahaemolyticus 10-4287	9	10	19		1	0	1
1786	Vibrio parahaemolyticus 10-4288	9	10	19		2	0	2
1787	Vibrio parahaemolyticus 10-4293	9	10	19		2	0	2
1788	Vibrio parahaemolyticus 10-4298	9	10	19		2	0	2
1789	Vibrio parahaemolyticus 10-4303	9	10	19		2	0	2
1790	Vibrio parahaemolyticus 10-7197	9	10	19		2	0	2
1791	Vibrio parahaemolyticus 10-7205	9	10	19		1	0	1
1792	Vibrio parahaemolyticus 100135	9	10	19		1	0	1
1793	Vibrio parahaemolyticus 100136	9	10	19		0	0	0
1794	Vibrio parahaemolyticus 100138	9	10	19		2	0	2
1795	Vibrio parahaemolyticus 100139	9	10	19		1	0	1
1796	Vibrio parahaemolyticus 100142	9	10	19		0	0	0
1797	Vibrio parahaemolyticus 100143	9	10	19		0	0	0
1798	Vibrio parahaemolyticus 100144	9	10	19		0	0	0
1799	Vibrio parahaemolyticus 100145	9	10	19		2	0	2
1800	Vibrio parahaemolyticus 100146	9	10	19		1	0	1
1801	Vibrio parahaemolyticus 100147	9	10	19		0	0	0
1802	Vibrio parahaemolyticus 100148	9	10	19		0	0	0
1803	Vibrio parahaemolyticus 100149	9	10	19		0	0	0
1804	Vibrio parahaemolyticus 100150	9	10	19		2	0	2
1805	Vibrio parahaemolyticus 100151	9	9	18		2	0	2
1806	Vibrio parahaemolyticus 100152	9	10	19		2	0	2
1807	Vibrio parahaemolyticus 100153	9	10	19		2	0	2
1808	Vibrio parahaemolyticus 100154	9	10	19		1	0	1
1809	Vibrio parahaemolyticus 100156	9	10	19		0	0	0
1810	Vibrio parahaemolyticus 100157	9	10	19		0	0	0
1811	Vibrio parahaemolyticus 100158	9	10	19		0	0	0
1812	Vibrio parahaemolyticus 10329	9	10	19		2	0	2
1813	Vibrio parahaemolyticus 108B	9	10	19		2	0	2
1814	Vibrio parahaemolyticus 12-009A/1335	9	10	19		1	0	1
1815	Vibrio parahaemolyticus 12-297/B	9	10	19		0	0	0
1816	Vibrio parahaemolyticus 13-028/A2	0	10	10		0	0	0
1817	Vibrio parahaemolyticus 13-028/A2	0	10	10		0	0	0
1818	Vibrio parahaemolyticus 13-028/A3	9	9	18		0	0	0
1819	Vibrio parahaemolyticus 13-306D/4	9	10	19		1	0	1
1820	Vibrio parahaemolyticus 16-B3PA-006	9	10	19		1	0	1
1821	Vibrio parahaemolyticus 1682	0	10	10		0	0	0
1822	Vibrio parahaemolyticus 20130629002S01	9	10	19		2	0	2
1823	Vibrio parahaemolyticus 22702	0	10	10		0	0	0
1824	Vibrio parahaemolyticus A0EZ383	9	10	19		1	0	1
1825	Vibrio parahaemolyticus A0EZ608	9	10	19		2	0	2
1826	Vibrio parahaemolyticus A0EZ664	9	10	19		1	0	1
1827	Vibrio parahaemolyticus A0EZ713	9	10	19		0	0	0
1828	Vibrio parahaemolyticus A1EZ679	9	10	19		2	0	2
1829	Vibrio parahaemolyticus A1EZ919	9	10	19		2	0	2
1830	Vibrio parahaemolyticus A1EZ952	0	10	10		0	0	0
1831	Vibrio parahaemolyticus A2EZ523	9	10	19		2	0	2
1832	Vibrio parahaemolyticus A2EZ614	0	10	10		0	0	0
1833	Vibrio parahaemolyticus A2EZ715	9	10	19		2	0	2
1834	Vibrio parahaemolyticus A2EZ743	9	10	19		1	0	1
1835	Vibrio parahaemolyticus A3EZ136	9	10	19		2	0	2
1836	Vibrio parahaemolyticus A3EZ634	9	10	19		1	0	1
1837	Vibrio parahaemolyticus A3EZ710	0	10	10		0	0	0
1838	Vibrio parahaemolyticus A3EZ711	0	10	10		0	0	0
1839	Vibrio parahaemolyticus A3EZ770	9	10	19		0	0	0
1840	Vibrio parahaemolyticus A3EZ799	0	10	10		0	0	0
1841	Vibrio parahaemolyticus A3EZ936	0	10	10		0	0	0
1842	Vibrio parahaemolyticus A4EZ700	0	10	10		0	0	0
1843	Vibrio parahaemolyticus A4EZ703	9	10	19		1	0	1
1844	Vibrio parahaemolyticus A4EZ724	0	10	10		0	0	0
1845	Vibrio parahaemolyticus A4EZ927	9	10	19		2	0	2
1846	Vibrio parahaemolyticus A4EZ964	9	10	19		1	0	1
1847	Vibrio parahaemolyticus A5Z1022	9	10	19		1	0	1
1848	Vibrio parahaemolyticus A5Z273	9	10	19		2	0	2
1849	Vibrio parahaemolyticus A5Z652	9	10	19		2	0	2
1850	Vibrio parahaemolyticus A5Z853	9	10	19		2	0	2
1851	Vibrio parahaemolyticus A5Z860	0	10	10		0	0	0
1852	Vibrio parahaemolyticus A5Z878	9	10	19		2	0	2
1853	Vibrio parahaemolyticus A5Z905	9	10	19		0	0	0
1854	Vibrio parahaemolyticus A5Z924	9	10	19		2	0	2
1855	Vibrio parahaemolyticus AF91	9	8	17		1	0	1
1856	Vibrio parahaemolyticus ATC210	9	10	19		1	0	1
1857	Vibrio parahaemolyticus ATC220	9	10	19		2	0	2
1858	Vibrio parahaemolyticus ATCC 17802	9	10	19		1	0	1
1859	Vibrio parahaemolyticus ATCC 17802	9	10	19		0	0	0
1860	Vibrio parahaemolyticus ATCC 17802	9	10	19		0	0	0
1861	Vibrio parahaemolyticus C140	9	10	19		1	0	1
1862	Vibrio parahaemolyticus C142	9	10	19		1	0	1
1863	Vibrio parahaemolyticus C143	9	10	19		2	0	2
1864	Vibrio parahaemolyticus C144	9	10	19		2	0	2
1865	Vibrio parahaemolyticus C145	9	10	19		1	0	1
1866	Vibrio parahaemolyticus C146	0	10	10		0	0	0
1867	Vibrio parahaemolyticus C147	9	10	19		2	0	2
1868	Vibrio parahaemolyticus C148	0	10	10		0	0	0
1869	Vibrio parahaemolyticus C150	9	10	19		1	0	1
1870	Vibrio parahaemolyticus CAIM 1772	0	10	10		0	0	0
1871	Vibrio parahaemolyticus CDC_K4556R	9	10	19		1	0	1
1872	Vibrio parahaemolyticus CDC_K4557	9	10	19		1	0	1
1873	Vibrio parahaemolyticus CDC_K4558G	9	10	19		1	0	1
1874	Vibrio parahaemolyticus CDC_K4558W	9	10	19		1	0	1
1875	Vibrio parahaemolyticus CDC_K4588	0	10	10		0	0	0
1876	Vibrio parahaemolyticus CDC_K4636	9	10	19		0	0	0
1877	Vibrio parahaemolyticus CDC_K4637G	9	10	19		2	0	2
1878	Vibrio parahaemolyticus CDC_K4637W	9	10	19		2	0	2
1879	Vibrio parahaemolyticus CDC_K4638	10	10	20		1	0	1
1880	Vibrio parahaemolyticus CDC_K4639G	9	10	19		2	0	2
1881	Vibrio parahaemolyticus CDC_K4639W	9	10	19		2	0	2
1882	Vibrio parahaemolyticus CDC_K4762	0	10	10		0	0	0
1883	Vibrio parahaemolyticus CDC_K4763	0	10	10		0	0	0
1884	Vibrio parahaemolyticus CDC_K4764D	0	10	10		0	0	0
1885	Vibrio parahaemolyticus CDC_K4764L	9	10	19		1	0	1
1886	Vibrio parahaemolyticus CDC_K4775	8	10	18		2	0	2
1887	Vibrio parahaemolyticus CDC_K4842	0	10	10		0	0	0
1888	Vibrio parahaemolyticus CDC_K4857G	0	10	10		0	0	0
1889	Vibrio parahaemolyticus CDC_K4857W	0	10	10		0	0	0
1890	Vibrio parahaemolyticus CDC_K4858	9	10	19		1	0	1
1891	Vibrio parahaemolyticus CDC_K4859	11	10	21		2	0	2
1892	Vibrio parahaemolyticus CDC_K4981	1	10	11		0	0	0
1893	Vibrio parahaemolyticus CDC_K5009W	9	10	19		1	0	1
1894	Vibrio parahaemolyticus CDC_K5010G	9	10	19		2	0	2
1895	Vibrio parahaemolyticus CDC_K5010W	9	10	19		2	0	2
1896	Vibrio parahaemolyticus CDC_K5058	9	10	19		2	0	2
1897	Vibrio parahaemolyticus CDC_K5059G	0	10	10		0	0	0
1898	Vibrio parahaemolyticus CDC_K5059W	0	10	10		0	0	0
1899	Vibrio parahaemolyticus CDC_K5067	0	10	10		0	0	0
1900	Vibrio parahaemolyticus CDC_K5073	0	10	10		0	0	0
1901	Vibrio parahaemolyticus CDC_K5125	9	10	19		1	0	1
1902	Vibrio parahaemolyticus CDC_K5126	10	10	20		1	0	1
1903	Vibrio parahaemolyticus CDC_K5276	0	10	10		0	0	0
1904	Vibrio parahaemolyticus CDC_K5277	9	10	19		1	0	1
1905	Vibrio parahaemolyticus CDC_K5278	9	10	19		2	0	2
1906	Vibrio parahaemolyticus CDC_K5279	9	10	19		1	0	1
1907	Vibrio parahaemolyticus CDC_K5280	9	10	19		2	0	2
1908	Vibrio parahaemolyticus CDC_K5281	9	10	19		2	0	2
1909	Vibrio parahaemolyticus CDC_K5282	0	10	10		0	0	0
1910	Vibrio parahaemolyticus CDC_K5306	9	10	19		1	0	1
1911	Vibrio parahaemolyticus CDC_K5308	9	10	19		2	0	2
1912	Vibrio parahaemolyticus CDC_K5323G	0	10	10		0	0	0
1913	Vibrio parahaemolyticus CDC_K5323W	0	10	10		0	0	0
1914	Vibrio parahaemolyticus CDC_K5324G	0	10	10		0	0	0
1915	Vibrio parahaemolyticus CDC_K5324W	0	10	10		0	0	0
1916	Vibrio parahaemolyticus CDC_K5328	9	10	19		2	0	2
1917	Vibrio parahaemolyticus CDC_K5330	0	10	10		0	0	0
1918	Vibrio parahaemolyticus CDC_K5331	9	10	19		1	0	1
1919	Vibrio parahaemolyticus CDC_K5345G	9	10	19		2	0	2
1920	Vibrio parahaemolyticus CDC_K5345W	9	10	19		2	0	2
1921	Vibrio parahaemolyticus CDC_K5346	9	10	19		2	0	2
1922	Vibrio parahaemolyticus CDC_K5428	9	10	19		1	0	1
1923	Vibrio parahaemolyticus CDC_K5429	9	10	19		2	0	2
1924	Vibrio parahaemolyticus CDC_K5433	9	10	19		2	0	2
1925	Vibrio parahaemolyticus CDC_K5435	9	10	19		1	0	1
1926	Vibrio parahaemolyticus CDC_K5437	9	10	19		2	0	2
1927	Vibrio parahaemolyticus CDC_K5438	9	10	19		1	0	1
1928	Vibrio parahaemolyticus CDC_K5439	9	10	19		1	0	1
1929	Vibrio parahaemolyticus CDC_K5456	9	10	19		2	0	2
1930	Vibrio parahaemolyticus CDC_K5457	9	10	19		2	0	2
1931	Vibrio parahaemolyticus CDC_K5485	9	10	19		1	0	1
1932	Vibrio parahaemolyticus CDC_K5512	9	10	19		2	0	2
1933	Vibrio parahaemolyticus CDC_K5528	9	10	19		2	0	2
1934	Vibrio parahaemolyticus CDC_K5579	0	10	10		0	0	0
1935	Vibrio parahaemolyticus CDC_K5582	0	10	10		0	0	0
1936	Vibrio parahaemolyticus CDC_K5618	9	10	19		1	0	1
1937	Vibrio parahaemolyticus CDC_K5620	9	10	19		0	0	0
1938	Vibrio parahaemolyticus CDC_K5629	9	10	19		2	0	2
1939	Vibrio parahaemolyticus CDC_K5635	9	10	19		1	0	1
1940	Vibrio parahaemolyticus CDC_K5638	9	10	19		2	0	2
1941	Vibrio parahaemolyticus CDC_K5701	9	10	19		1	0	1
1942	Vibrio parahaemolyticus CFSAN001174	9	10	19		1	0	1
1943	Vibrio parahaemolyticus CFSAN001597	9	10	19		2	0	2
1944	Vibrio parahaemolyticus CFSAN001598	9	10	19		2	0	2
1945	Vibrio parahaemolyticus CFSAN001599	9	10	19		2	0	2
1946	Vibrio parahaemolyticus CFSAN001600	9	10	19		2	0	2
1947	Vibrio parahaemolyticus CFSAN001602	9	10	19		2	0	2
1948	Vibrio parahaemolyticus CFSAN001603	9	10	19		2	0	2
1949	Vibrio parahaemolyticus CFSAN001604	9	10	19		2	0	2
1950	Vibrio parahaemolyticus CFSAN001605	9	10	19		2	0	2
1951	Vibrio parahaemolyticus CFSAN001606	9	10	19		2	0	2
1952	Vibrio parahaemolyticus CFSAN001607	9	10	19		2	0	2
1953	Vibrio parahaemolyticus CFSAN001608	9	10	19		2	0	2
1954	Vibrio parahaemolyticus CFSAN001611	9	10	19		2	0	2
1955	Vibrio parahaemolyticus CFSAN001612	9	10	19		2	0	2
1956	Vibrio parahaemolyticus CFSAN001613	9	10	19		2	0	2
1957	Vibrio parahaemolyticus CFSAN001614	9	10	19		2	0	2
1958	Vibrio parahaemolyticus CFSAN001615	9	10	19		2	0	2
1959	Vibrio parahaemolyticus CFSAN001616	9	10	19		2	0	2
1960	Vibrio parahaemolyticus CFSAN001617	9	10	19		1	0	1
1961	Vibrio parahaemolyticus CFSAN001618	9	10	19		2	0	2
1962	Vibrio parahaemolyticus CFSAN001619	9	10	19		2	0	2
1963	Vibrio parahaemolyticus CFSAN001620	9	10	19		2	0	2
1964	Vibrio parahaemolyticus CFSAN006129	9	10	19		2	0	2
1965	Vibrio parahaemolyticus CFSAN006130	9	10	19		2	0	2
1966	Vibrio parahaemolyticus CFSAN006131	9	10	19		2	0	2
1967	Vibrio parahaemolyticus CFSAN006132	9	10	19		2	0	2
1968	Vibrio parahaemolyticus CFSAN006133	9	10	19		2	0	2
1969	Vibrio parahaemolyticus CFSAN006134	9	10	19		2	0	2
1970	Vibrio parahaemolyticus CFSAN006135	9	10	19		2	0	2
1971	Vibrio parahaemolyticus CFSAN007429	0	10	10		0	0	0
1972	Vibrio parahaemolyticus CFSAN007430	0	10	10		0	0	0
1973	Vibrio parahaemolyticus CFSAN007431	0	10	10		0	0	0
1974	Vibrio parahaemolyticus CFSAN007432	0	10	10		0	0	0
1975	Vibrio parahaemolyticus CFSAN007433	0	10	10		0	0	0
1976	Vibrio parahaemolyticus CFSAN007434	0	10	10		0	0	0
1977	Vibrio parahaemolyticus CFSAN007435	0	10	10		0	0	0
1978	Vibrio parahaemolyticus CFSAN007436	0	10	10		0	0	0
1979	Vibrio parahaemolyticus CFSAN007437	9	10	19		0	0	0
1980	Vibrio parahaemolyticus CFSAN007438	0	10	10		0	0	0
1981	Vibrio parahaemolyticus CFSAN007439	0	10	10		0	0	0
1982	Vibrio parahaemolyticus CFSAN007440	0	10	10		0	0	0
1983	Vibrio parahaemolyticus CFSAN007441	0	10	10		0	0	0
1984	Vibrio parahaemolyticus CFSAN007442	9	10	19		1	0	1
1985	Vibrio parahaemolyticus CFSAN007443	9	10	19		0	0	0
1986	Vibrio parahaemolyticus CFSAN007444	9	10	19		1	0	1
1987	Vibrio parahaemolyticus CFSAN007445	0	10	10		0	0	0
1988	Vibrio parahaemolyticus CFSAN007446	9	10	19		1	0	1
1989	Vibrio parahaemolyticus CFSAN007447	9	10	19		1	0	1
1990	Vibrio parahaemolyticus CFSAN007448	0	10	10		0	0	0
1991	Vibrio parahaemolyticus CFSAN007449	9	10	19		2	0	2
1992	Vibrio parahaemolyticus CFSAN007450	9	10	19		1	0	1
1993	Vibrio parahaemolyticus CFSAN007451	9	10	19		1	0	1
1994	Vibrio parahaemolyticus CFSAN007452	9	10	19		1	0	1
1995	Vibrio parahaemolyticus CFSAN007453	9	10	19		0	0	0
1996	Vibrio parahaemolyticus CFSAN007454	9	10	19		1	0	1
1997	Vibrio parahaemolyticus CFSAN007455	9	10	19		1	0	1
1998	Vibrio parahaemolyticus CFSAN007456	0	10	10		0	0	0
1999	Vibrio parahaemolyticus CFSAN007457	9	10	19		1	0	1
[truncated: 995 more rows]
